# Supplementary material for: In vivo dendritic cell reprogramming for cancer immunotherapy
Source: Science. Author manuscript; Available in PMC 2024 Nov 1. (PMC7616765; doi:10.1126/science.adn9083)
Supplement: Data S1 [file EMS198548-supplement-Data_S1.xlsx]

## Sheet: File Description
Index	Description
1. CD8 T cell quantification	Numbers and percentages of CD8 T cells within clusters and samples
2. CD8 cluster comparison	Statistical comparison of CD8+ T cell clusters between treatment conditions using the exact Binomial test
3. CD4 T cell quantification	Numbers and percentages of CD4 T cells within clusters and samples
4. CD4 cluster comparison	Statistical comparison of CD4+ T cell clusters between treatment conditions using the exact Binomial test
5. CD8 T cell subset genes	Gene expression used to cluster CD8 T cell subsets
6. CD4 T cell subset genes	Gene expression used to cluster CD4 T cell subsets
7. CD8 T cell clones	Expanded CD8 T cell clones, TCR sequences, clonotype sizes and affiliation to clusters
8. CD4 T cell clones	Expanded CD4 T cell clones, TCR sequences, clonotype sizes and affiliation to clusters
9. CD8 T cell expansion	Numbers and percentages of expanded CD8 T cells within clusters and samples
10. CD4 T cell expansion	Numbers and percentages of expanded CD4 T cells within clusters and samples

## Sheet: 1. CD8 T cell quantification
Sample	Cluster	Percentage of cells within sample and cluster	Number of cells within sample and cluster	Total cell number within sample
Blood.GFP	0	85.9796	2361	2746
Blood.GFP	1	0.0364166	1	2746
Blood.GFP	3	7.61107	209	2746
Blood.GFP	2	0.546249	15	2746
Blood.GFP	4	5.79024	159	2746
Blood.GFP	7	0.0364166	1	2746
Blood.GFP.PD1	0	86.2089	2938	3408
Blood.GFP.PD1	1	0.0586854	2	3408
Blood.GFP.PD1	6	0.0293427	1	3408
Blood.GFP.PD1	3	5.51643	188	3408
Blood.GFP.PD1	2	0.704225	24	3408
Blood.GFP.PD1	5	0.0586854	2	3408
Blood.GFP.PD1	4	7.36502	251	3408
Blood.GFP.PD1	7	0.0586854	2	3408
Blood.PIB	0	88.8415	4164	4687
Blood.PIB	1	0.0426712	2	4687
Blood.PIB	3	4.24579	199	4687
Blood.PIB	2	0.618733	29	4687
Blood.PIB	5	0.0213356	1	4687
Blood.PIB	4	6.14466	288	4687
Blood.PIB	7	0.0853424	4	4687
Blood.PIB.PD1	0	88.5301	2632	2973
Blood.PIB.PD1	3	6.42449	191	2973
Blood.PIB.PD1	2	0.134544	4	2973
Blood.PIB.PD1	5	0.0672721	2	2973
Blood.PIB.PD1	4	4.84359	144	2973
LN.GFP	0	93.7099	3948	4213
LN.GFP	1	0.11868	5	4213
LN.GFP	6	0.0237361	1	4213
LN.GFP	3	4.31996	182	4213
LN.GFP	8	0.0237361	1	4213
LN.GFP	2	0.759554	32	4213
LN.GFP	5	0.142416	6	4213
LN.GFP	4	0.830762	35	4213
LN.GFP	7	0.0712082	3	4213
LN.GFP.PD1	0	87.9816	3631	4127
LN.GFP.PD1	1	0.0242307	1	4127
LN.GFP.PD1	6	0.0969227	4	4127
LN.GFP.PD1	3	8.18997	338	4127
LN.GFP.PD1	8	0.121153	5	4127
LN.GFP.PD1	2	1.74461	72	4127
LN.GFP.PD1	4	1.79307	74	4127
LN.GFP.PD1	7	0.0484614	2	4127
LN.PIB	0	86.5876	3357	3877
LN.PIB	3	10.8589	421	3877
LN.PIB	8	0.154759	6	3877
LN.PIB	2	1.23807	48	3877
LN.PIB	5	0.180552	7	3877
LN.PIB	4	0.773794	30	3877
LN.PIB	7	0.206345	8	3877
LN.PIB.PD1	0	89.8294	1422	1583
LN.PIB.PD1	3	9.15982	145	1583
LN.PIB.PD1	2	0.442198	7	1583
LN.PIB.PD1	5	0.0631712	1	1583
LN.PIB.PD1	4	0.379027	6	1583
LN.PIB.PD1	7	0.126342	2	1583
Tumor.GFP	0	4.88106	158	3237
Tumor.GFP	1	19.0609	617	3237
Tumor.GFP	6	23.355	756	3237
Tumor.GFP	3	2.22428	72	3237
Tumor.GFP	8	26.2898	851	3237
Tumor.GFP	2	10.4109	337	3237
Tumor.GFP	5	3.39821	110	3237
Tumor.GFP	4	0.432499	14	3237
Tumor.GFP	7	9.94748	322	3237
Tumor.GFP.PD1	0	0.792528	28	3533
Tumor.GFP.PD1	1	31.1067	1099	3533
Tumor.GFP.PD1	6	27.512	972	3533
Tumor.GFP.PD1	3	0.283046	10	3533
Tumor.GFP.PD1	8	15.5958	551	3533
Tumor.GFP.PD1	2	14.6901	519	3533
Tumor.GFP.PD1	5	8.97254	317	3533
Tumor.GFP.PD1	4	0.537787	19	3533
Tumor.GFP.PD1	7	0.509482	18	3533
Tumor.PIB	0	1.13524	23	2026
Tumor.PIB	1	28.6772	581	2026
Tumor.PIB	6	14.7581	299	2026
Tumor.PIB	3	0.937808	19	2026
Tumor.PIB	8	10.6614	216	2026
Tumor.PIB	2	13.4255	272	2026
Tumor.PIB	5	27.0484	548	2026
Tumor.PIB	4	0.197433	4	2026
Tumor.PIB	7	3.15893	64	2026
Tumor.PIB.PD1	0	0.35524	6	1689
Tumor.PIB.PD1	1	44.3458	749	1689
Tumor.PIB.PD1	6	2.90112	49	1689
Tumor.PIB.PD1	3	1.36175	23	1689
Tumor.PIB.PD1	8	9.53227	161	1689
Tumor.PIB.PD1	2	3.5524	60	1689
Tumor.PIB.PD1	5	18.058	305	1689
Tumor.PIB.PD1	4	0.118413	2	1689
Tumor.PIB.PD1	7	19.775	334	1689

## Sheet: 2. CD8 cluster comparison
Sample1	Sample2	Clust	pvalue	p.adj
Blood.GFP	Blood.GFP.PD1	0	2.3672e-15	2.959e-13
Blood.GFP	Blood.GFP.PD1	1	1	1
Blood.GFP	Blood.GFP.PD1	2	0.199591	1
Blood.GFP	Blood.GFP.PD1	3	0.315488	1
Blood.GFP	Blood.GFP.PD1	4	6.42114e-06	0.000802642
Blood.GFP	Blood.GFP.PD1	7	1	1
Blood.GFP	Blood.PIB	0	1.17672e-111	1.4709e-109
Blood.GFP	Blood.PIB	1	1	1
Blood.GFP	Blood.PIB	2	0.0487668	1
Blood.GFP	Blood.PIB	3	0.655963	1
Blood.GFP	Blood.PIB	4	1.08976e-09	1.3622e-07
Blood.GFP	Blood.PIB	7	0.375	1
Blood.GFP	Blood.PIB.PD1	0	0.000132416	0.016552
Blood.GFP	Blood.PIB.PD1	2	0.0192108	1
Blood.GFP	Blood.PIB.PD1	3	0.395353	1
Blood.GFP	Blood.PIB.PD1	4	0.421282	1
Blood.GFP.PD1	Blood.PIB	0	4.21547e-48	5.26933e-46
Blood.GFP.PD1	Blood.PIB	1	1	1
Blood.GFP.PD1	Blood.PIB	2	0.583132	1
Blood.GFP.PD1	Blood.PIB	3	0.61128	1
Blood.GFP.PD1	Blood.PIB	4	0.12091	1
Blood.GFP.PD1	Blood.PIB	5	1	1
Blood.GFP.PD1	Blood.PIB	7	0.6875	1
Blood.GFP.PD1	Blood.PIB.PD1	0	4.35753e-05	0.00544692
Blood.GFP.PD1	Blood.PIB.PD1	2	0.000179991	0.0224989
Blood.GFP.PD1	Blood.PIB.PD1	3	0.918193	1
Blood.GFP.PD1	Blood.PIB.PD1	4	8.088e-08	1.011e-05
Blood.GFP.PD1	Blood.PIB.PD1	5	1	1
Blood.PIB	Blood.PIB.PD1	0	1.2314e-77	1.53925e-75
Blood.PIB	Blood.PIB.PD1	2	1.09286e-05	0.00136608
Blood.PIB	Blood.PIB.PD1	3	0.723045	1
Blood.PIB	Blood.PIB.PD1	4	3.80715e-12	4.75894e-10
Blood.PIB	Blood.PIB.PD1	5	1	1
LN.GFP	LN.GFP.PD1	0	0.000283121	0.0353902
LN.GFP	LN.GFP.PD1	1	0.21875	1
LN.GFP	LN.GFP.PD1	2	0.000109599	0.0136998
LN.GFP	LN.GFP.PD1	3	7.4842e-12	9.35526e-10
LN.GFP	LN.GFP.PD1	4	0.000237468	0.0296835
LN.GFP	LN.GFP.PD1	6	0.375	1
LN.GFP	LN.GFP.PD1	7	1	1
LN.GFP	LN.GFP.PD1	8	0.21875	1
LN.GFP	LN.PIB	0	4.95895e-12	6.19869e-10
LN.GFP	LN.PIB	2	0.0929119	1
LN.GFP	LN.PIB	3	8.85902e-23	1.10738e-20
LN.GFP	LN.PIB	4	0.620145	1
LN.GFP	LN.PIB	5	1	1
LN.GFP	LN.PIB	7	0.226562	1
LN.GFP	LN.PIB	8	0.125	1
LN.GFP	LN.PIB.PD1	0	1.24928e-270	1.5616e-268
LN.GFP	LN.PIB.PD1	2	7.02548e-05	0.00878185
LN.GFP	LN.PIB.PD1	3	0.0463367	1
LN.GFP	LN.PIB.PD1	4	4.8736e-06	0.0006092
LN.GFP	LN.PIB.PD1	5	0.125	1
LN.GFP	LN.PIB.PD1	7	1	1
LN.GFP.PD1	LN.PIB	0	0.0010902	0.136275
LN.GFP.PD1	LN.PIB	2	0.0353237	1
LN.GFP.PD1	LN.PIB	3	0.002892	0.3615
LN.GFP.PD1	LN.PIB	4	1.89408e-05	0.0023676
LN.GFP.PD1	LN.PIB	7	0.109375	1
LN.GFP.PD1	LN.PIB	8	1	1
LN.GFP.PD1	LN.PIB.PD1	0	4.61638e-219	5.77048e-217
LN.GFP.PD1	LN.PIB.PD1	2	1.05907e-14	1.32384e-12
LN.GFP.PD1	LN.PIB.PD1	3	8.22907e-19	1.02863e-16
LN.GFP.PD1	LN.PIB.PD1	4	5.39665e-16	6.74581e-14
LN.GFP.PD1	LN.PIB.PD1	7	1	1
LN.PIB	LN.PIB.PD1	0	3.37705e-177	4.22131e-175
LN.PIB	LN.PIB.PD1	2	1.30876e-08	1.63595e-06
LN.PIB	LN.PIB.PD1	3	3.60582e-32	4.50727e-30
LN.PIB	LN.PIB.PD1	4	6.96017e-05	0.00870021
LN.PIB	LN.PIB.PD1	5	0.0703125	1
LN.PIB	LN.PIB.PD1	7	0.109375	1
Tumor.GFP	Tumor.GFP.PD1	0	3.35246e-23	4.19057e-21
Tumor.GFP	Tumor.GFP.PD1	1	1.4486e-31	1.81076e-29
Tumor.GFP	Tumor.GFP.PD1	2	5.3231e-10	6.65387e-08
Tumor.GFP	Tumor.GFP.PD1	3	1.02246e-12	1.27807e-10
Tumor.GFP	Tumor.GFP.PD1	4	0.48685	1
Tumor.GFP	Tumor.GFP.PD1	5	2.46831e-24	3.08539e-22
Tumor.GFP	Tumor.GFP.PD1	6	2.23611e-07	2.79514e-05
Tumor.GFP	Tumor.GFP.PD1	7	3.44391e-73	4.30488e-71
Tumor.GFP	Tumor.GFP.PD1	8	1.09511e-15	1.36889e-13
Tumor.GFP	Tumor.PIB	0	5.78195e-26	7.22744e-24
Tumor.GFP	Tumor.PIB	1	0.311917	1
Tumor.GFP	Tumor.PIB	2	0.0094467	1
Tumor.GFP	Tumor.PIB	3	1.96713e-08	2.45891e-06
Tumor.GFP	Tumor.PIB	4	0.0308838	1
Tumor.GFP	Tumor.PIB	5	8.46056e-71	1.05757e-68
Tumor.GFP	Tumor.PIB	6	3.23781e-46	4.04726e-44
Tumor.GFP	Tumor.PIB	7	1.71025e-42	2.13781e-40
Tumor.GFP	Tumor.PIB	8	1.41486e-89	1.76857e-87
Tumor.GFP	Tumor.PIB.PD1	0	2.18907e-39	2.73634e-37
Tumor.GFP	Tumor.PIB.PD1	1	0.000389741	0.0487176
Tumor.GFP	Tumor.PIB.PD1	2	6.9643e-48	8.70537e-46
Tumor.GFP	Tumor.PIB.PD1	3	4.75748e-07	5.94685e-05
Tumor.GFP	Tumor.PIB.PD1	4	0.00418091	0.522614
Tumor.GFP	Tumor.PIB.PD1	5	2.73808e-22	3.42261e-20
Tumor.GFP	Tumor.PIB.PD1	6	8.97857e-164	1.12232e-161
Tumor.GFP	Tumor.PIB.PD1	7	0.667608	1
Tumor.GFP	Tumor.PIB.PD1	8	7.21126e-114	9.01407e-112
Tumor.GFP.PD1	Tumor.PIB	0	0.575849	1
Tumor.GFP.PD1	Tumor.PIB	1	4.8212e-37	6.0265e-35
Tumor.GFP.PD1	Tumor.PIB	2	1.15611e-18	1.44513e-16
Tumor.GFP.PD1	Tumor.PIB	3	0.136046	1
Tumor.GFP.PD1	Tumor.PIB	4	0.00259948	0.324935
Tumor.GFP.PD1	Tumor.PIB	5	3.63963e-15	4.54954e-13
Tumor.GFP.PD1	Tumor.PIB	6	2.53438e-83	3.16798e-81
Tumor.GFP.PD1	Tumor.PIB	7	3.31552e-07	4.1444e-05
Tumor.GFP.PD1	Tumor.PIB	8	1.42007e-34	1.77509e-32
Tumor.GFP.PD1	Tumor.PIB.PD1	0	0.000195126	0.0243907
Tumor.GFP.PD1	Tumor.PIB.PD1	1	3.87044e-16	4.83804e-14
Tumor.GFP.PD1	Tumor.PIB.PD1	2	3.33201e-92	4.16501e-90
Tumor.GFP.PD1	Tumor.PIB.PD1	3	0.035082	1
Tumor.GFP.PD1	Tumor.PIB.PD1	4	0.000221252	0.0276566
Tumor.GFP.PD1	Tumor.PIB.PD1	5	0.659204	1
Tumor.GFP.PD1	Tumor.PIB.PD1	6	1.32323e-223	1.65404e-221
Tumor.GFP.PD1	Tumor.PIB.PD1	7	1.59157e-76	1.98946e-74
Tumor.GFP.PD1	Tumor.PIB.PD1	8	9.16289e-51	1.14536e-48
Tumor.PIB	Tumor.PIB.PD1	0	0.0023157	0.289463
Tumor.PIB	Tumor.PIB.PD1	1	4.54044e-06	0.000567555
Tumor.PIB	Tumor.PIB.PD1	2	2.22171e-33	2.77713e-31
Tumor.PIB	Tumor.PIB.PD1	3	0.643969	1
Tumor.PIB	Tumor.PIB.PD1	4	0.6875	1
Tumor.PIB	Tumor.PIB.PD1	5	7.28317e-17	9.10396e-15
Tumor.PIB	Tumor.PIB.PD1	6	6.7912e-45	8.489e-43
Tumor.PIB	Tumor.PIB.PD1	7	3.50472e-45	4.3809e-43
Tumor.PIB	Tumor.PIB.PD1	8	0.00534763	0.668454

## Sheet: 3. CD4 T cell quantification
Sample	Cluster	Percentage of cells within sample and cluster	Number of cells within sample and cluster	Total cell number within sample
Blood.GFP	0	84.8259	2851	3361
Blood.GFP	3	2.17197	73	3361
Blood.GFP	5	8.39036	282	3361
Blood.GFP	7	2.05296	69	3361
Blood.GFP	11	1.66617	56	3361
Blood.GFP	2	0.029753	1	3361
Blood.GFP	8	0.029753	1	3361
Blood.GFP	6	0.68432	23	3361
Blood.GFP	4	0.148765	5	3361
Blood.GFP.PD1	0	82.9308	3571	4306
Blood.GFP.PD1	3	3.50673	151	4306
Blood.GFP.PD1	5	6.06131	261	4306
Blood.GFP.PD1	7	3.25128	140	4306
Blood.GFP.PD1	11	3.55318	153	4306
Blood.GFP.PD1	8	0.13934	6	4306
Blood.GFP.PD1	6	0.464468	20	4306
Blood.GFP.PD1	9	0.0232234	1	4306
Blood.GFP.PD1	4	0.0696702	3	4306
Blood.PIB	0	85.9955	4544	5284
Blood.PIB	3	3.57684	189	5284
Blood.PIB	5	4.42846	234	5284
Blood.PIB	7	2.34671	124	5284
Blood.PIB	11	2.95231	156	5284
Blood.PIB	8	0.208176	11	5284
Blood.PIB	6	0.359576	19	5284
Blood.PIB	9	0.0189251	1	5284
Blood.PIB	4	0.11355	6	5284
Blood.PIB.PD1	0	83.1471	2827	3400
Blood.PIB.PD1	3	1.88235	64	3400
Blood.PIB.PD1	5	7.05882	240	3400
Blood.PIB.PD1	7	3.97059	135	3400
Blood.PIB.PD1	11	3.44118	117	3400
Blood.PIB.PD1	8	0.0882353	3	3400
Blood.PIB.PD1	6	0.294118	10	3400
Blood.PIB.PD1	9	0.0882353	3	3400
Blood.PIB.PD1	4	0.0294118	1	3400
LN.GFP	0	69.8909	2948	4218
LN.GFP	3	11.1901	472	4218
LN.GFP	5	4.26743	180	4218
LN.GFP	1	0.0711238	3	4218
LN.GFP	7	2.72641	115	4218
LN.GFP	11	4.64675	196	4218
LN.GFP	2	0.0948317	4	4218
LN.GFP	8	0.521574	22	4218
LN.GFP	6	6.18777	261	4218
LN.GFP	9	0.0474158	2	4218
LN.GFP	4	0.355619	15	4218
LN.GFP.PD1	0	61.7403	3129	5068
LN.GFP.PD1	3	11.5825	587	5068
LN.GFP.PD1	5	6.27466	318	5068
LN.GFP.PD1	1	0.0394633	2	5068
LN.GFP.PD1	7	7.53749	382	5068
LN.GFP.PD1	11	6.62983	336	5068
LN.GFP.PD1	8	0.710339	36	5068
LN.GFP.PD1	6	4.2423	215	5068
LN.GFP.PD1	10	0.0197316	1	5068
LN.GFP.PD1	4	1.22336	62	5068
LN.PIB	0	58.4929	2383	4074
LN.PIB	3	9.2538	377	4074
LN.PIB	5	9.42563	384	4074
LN.PIB	1	0.0245459	1	4074
LN.PIB	7	8.34561	340	4074
LN.PIB	11	5.69465	232	4074
LN.PIB	2	0.0736377	3	4074
LN.PIB	8	0.638193	26	4074
LN.PIB	6	6.35739	259	4074
LN.PIB	10	0.0245459	1	4074
LN.PIB	9	0.220913	9	4074
LN.PIB	4	1.44821	59	4074
LN.PIB.PD1	0	62.541	1334	2133
LN.PIB.PD1	3	10.5485	225	2133
LN.PIB.PD1	5	8.53258	182	2133
LN.PIB.PD1	7	7.6887	164	2133
LN.PIB.PD1	11	4.64135	99	2133
LN.PIB.PD1	8	0.60947	13	2133
LN.PIB.PD1	6	4.87576	104	2133
LN.PIB.PD1	4	0.562588	12	2133
Tumor.GFP	0	7.84463	103	1313
Tumor.GFP	3	2.13252	28	1313
Tumor.GFP	5	1.06626	14	1313
Tumor.GFP	1	20.6398	271	1313
Tumor.GFP	7	2.05636	27	1313
Tumor.GFP	11	1.82788	24	1313
Tumor.GFP	2	7.76847	102	1313
Tumor.GFP	8	5.3313	70	1313
Tumor.GFP	6	1.21858	16	1313
Tumor.GFP	10	21.6299	284	1313
Tumor.GFP	9	25.8187	339	1313
Tumor.GFP	4	2.66565	35	1313
Tumor.GFP.PD1	0	1.0978	11	1002
Tumor.GFP.PD1	3	1.29741	13	1002
Tumor.GFP.PD1	1	42.7146	428	1002
Tumor.GFP.PD1	7	0.998004	10	1002
Tumor.GFP.PD1	11	2.09581	21	1002
Tumor.GFP.PD1	2	20.2595	203	1002
Tumor.GFP.PD1	8	14.1717	142	1002
Tumor.GFP.PD1	6	0.199601	2	1002
Tumor.GFP.PD1	10	13.8723	139	1002
Tumor.GFP.PD1	9	1.29741	13	1002
Tumor.GFP.PD1	4	1.99601	20	1002
Tumor.PIB	0	0.309438	6	1939
Tumor.PIB	3	0.309438	6	1939
Tumor.PIB	5	0.051573	1	1939
Tumor.PIB	1	47.8597	928	1939
Tumor.PIB	7	0.567303	11	1939
Tumor.PIB	11	0.412584	8	1939
Tumor.PIB	2	20.1135	390	1939
Tumor.PIB	8	14.8014	287	1939
Tumor.PIB	6	0.257865	5	1939
Tumor.PIB	10	11.9134	231	1939
Tumor.PIB	9	2.01135	39	1939
Tumor.PIB	4	1.39247	27	1939
Tumor.PIB.PD1	0	0.615655	7	1137
Tumor.PIB.PD1	3	0.351803	4	1137
Tumor.PIB.PD1	5	0.175901	2	1137
Tumor.PIB.PD1	1	11.9613	136	1137
Tumor.PIB.PD1	7	0.527704	6	1137
Tumor.PIB.PD1	11	0.527704	6	1137
Tumor.PIB.PD1	2	28.7599	327	1137
Tumor.PIB.PD1	8	31.2225	355	1137
Tumor.PIB.PD1	6	0.703606	8	1137
Tumor.PIB.PD1	10	2.72647	31	1137
Tumor.PIB.PD1	9	22.3395	254	1137
Tumor.PIB.PD1	4	0.0879507	1	1137

## Sheet: 4. CD4 cluster comparison
Sample1	Sample2	Clust	pvalue	p.adj
Blood.GFP	Blood.GFP.PD1	0	2.67367e-19	4.65219e-17
Blood.GFP	Blood.GFP.PD1	3	2.03905e-07	3.54795e-05
Blood.GFP	Blood.GFP.PD1	4	0.726562	1
Blood.GFP	Blood.GFP.PD1	6	0.760792	1
Blood.GFP	Blood.GFP.PD1	7	1.02281e-06	0.000177969
Blood.GFP	Blood.GFP.PD1	8	0.125	1
Blood.GFP	Blood.GFP.PD1	5	0.390756	1
Blood.GFP	Blood.GFP.PD1	11	1.33932e-11	2.33042e-09
Blood.GFP	Blood.PIB	0	6.19876e-87	1.07858e-84
Blood.GFP	Blood.PIB	3	5.00495e-13	8.70861e-11
Blood.GFP	Blood.PIB	4	1	1
Blood.GFP	Blood.PIB	6	0.643969	1
Blood.GFP	Blood.PIB	7	9.17701e-05	0.015968
Blood.GFP	Blood.PIB	8	0.00634766	1
Blood.GFP	Blood.PIB	5	0.0384375	1
Blood.GFP	Blood.PIB	11	4.17963e-12	7.27256e-10
Blood.GFP	Blood.PIB.PD1	0	0.760193	1
Blood.GFP	Blood.PIB.PD1	3	0.494442	1
Blood.GFP	Blood.PIB.PD1	4	0.21875	1
Blood.GFP	Blood.PIB.PD1	6	0.035082	1
Blood.GFP	Blood.PIB.PD1	7	4.45436e-06	0.000775059
Blood.GFP	Blood.PIB.PD1	8	0.625	1
Blood.GFP	Blood.PIB.PD1	5	0.0726285	1
Blood.GFP	Blood.PIB.PD1	11	4.0801e-06	0.000709937
Blood.GFP.PD1	Blood.PIB	0	3.33611e-27	5.80483e-25
Blood.GFP.PD1	Blood.PIB	3	0.0446326	1
Blood.GFP.PD1	Blood.PIB	4	0.507812	1
Blood.GFP.PD1	Blood.PIB	9	1	1
Blood.GFP.PD1	Blood.PIB	6	1	1
Blood.GFP.PD1	Blood.PIB	7	0.355933	1
Blood.GFP.PD1	Blood.PIB	8	0.332306	1
Blood.GFP.PD1	Blood.PIB	5	0.242531	1
Blood.GFP.PD1	Blood.PIB	11	0.909439	1
Blood.GFP.PD1	Blood.PIB.PD1	0	1.41346e-20	2.45943e-18
Blood.GFP.PD1	Blood.PIB.PD1	3	2.75004e-09	4.78506e-07
Blood.GFP.PD1	Blood.PIB.PD1	4	0.625	1
Blood.GFP.PD1	Blood.PIB.PD1	9	0.625	1
Blood.GFP.PD1	Blood.PIB.PD1	6	0.0987371	1
Blood.GFP.PD1	Blood.PIB.PD1	7	0.809447	1
Blood.GFP.PD1	Blood.PIB.PD1	8	0.507812	1
Blood.GFP.PD1	Blood.PIB.PD1	5	0.371587	1
Blood.GFP.PD1	Blood.PIB.PD1	11	0.0329765	1
Blood.PIB	Blood.PIB.PD1	0	1.12312e-89	1.95423e-87
Blood.PIB	Blood.PIB.PD1	3	1.65886e-15	2.88642e-13
Blood.PIB	Blood.PIB.PD1	4	0.125	1
Blood.PIB	Blood.PIB.PD1	9	0.625	1
Blood.PIB	Blood.PIB.PD1	6	0.136046	1
Blood.PIB	Blood.PIB.PD1	7	0.534438	1
Blood.PIB	Blood.PIB.PD1	8	0.057373	1
Blood.PIB	Blood.PIB.PD1	5	0.818388	1
Blood.PIB	Blood.PIB.PD1	11	0.0212848	1
LN.GFP	LN.GFP.PD1	0	0.0209348	1
LN.GFP	LN.GFP.PD1	1	1	1
LN.GFP	LN.GFP.PD1	3	0.000454459	0.0790759
LN.GFP	LN.GFP.PD1	4	6.08325e-08	1.05849e-05
LN.GFP	LN.GFP.PD1	6	0.0390414	1
LN.GFP	LN.GFP.PD1	7	1.70349e-34	2.96407e-32
LN.GFP	LN.GFP.PD1	8	0.0869489	1
LN.GFP	LN.GFP.PD1	5	6.4969e-10	1.13046e-07
LN.GFP	LN.GFP.PD1	11	1.35611e-09	2.35962e-07
LN.GFP	LN.PIB	0	1.06127e-14	1.84662e-12
LN.GFP	LN.PIB	1	0.625	1
LN.GFP	LN.PIB	2	1	1
LN.GFP	LN.PIB	3	0.00124196	0.216101
LN.GFP	LN.PIB	4	2.55342e-07	4.44295e-05
LN.GFP	LN.PIB	9	0.0654297	1
LN.GFP	LN.PIB	6	0.965027	1
LN.GFP	LN.PIB	7	7.16704e-27	1.24707e-24
LN.GFP	LN.PIB	8	0.665466	1
LN.GFP	LN.PIB	5	5.45601e-18	9.49346e-16
LN.GFP	LN.PIB	11	0.0905692	1
LN.GFP	LN.PIB.PD1	0	1.80824e-137	3.14634e-135
LN.GFP	LN.PIB.PD1	3	4.59296e-21	7.99175e-19
LN.GFP	LN.PIB.PD1	4	0.701108	1
LN.GFP	LN.PIB.PD1	6	1.07e-16	1.8618e-14
LN.GFP	LN.PIB.PD1	7	0.003977	0.691998
LN.GFP	LN.PIB.PD1	8	0.175465	1
LN.GFP	LN.PIB.PD1	5	0.958093	1
LN.GFP	LN.PIB.PD1	11	1.71026e-08	2.97585e-06
LN.GFP.PD1	LN.PIB	0	9.19964e-24	1.60074e-21
LN.GFP.PD1	LN.PIB	1	1	1
LN.GFP.PD1	LN.PIB	3	1.40229e-11	2.43998e-09
LN.GFP.PD1	LN.PIB	4	0.855822	1
LN.GFP.PD1	LN.PIB	6	0.0481474	1
LN.GFP.PD1	LN.PIB	7	0.126986	1
LN.GFP.PD1	LN.PIB	8	0.252854	1
LN.GFP.PD1	LN.PIB	5	0.0140989	1
LN.GFP.PD1	LN.PIB	10	1	1
LN.GFP.PD1	LN.PIB	11	1.47005e-05	0.00255789
LN.GFP.PD1	LN.PIB.PD1	0	2.30923e-163	4.01805e-161
LN.GFP.PD1	LN.PIB.PD1	3	4.96706e-38	8.64269e-36
LN.GFP.PD1	LN.PIB.PD1	4	2.85555e-09	4.96865e-07
LN.GFP.PD1	LN.PIB.PD1	6	4.94148e-10	8.59817e-08
LN.GFP.PD1	LN.PIB.PD1	7	4.72869e-21	8.22792e-19
LN.GFP.PD1	LN.PIB.PD1	8	0.00140269	0.244068
LN.GFP.PD1	LN.PIB.PD1	5	1.2474e-09	2.17048e-07
LN.GFP.PD1	LN.PIB.PD1	11	3.06758e-31	5.33759e-29
LN.PIB	LN.PIB.PD1	0	4.20683e-67	7.31988e-65
LN.PIB	LN.PIB.PD1	3	6.15332e-10	1.07068e-07
LN.PIB	LN.PIB.PD1	4	1.34777e-08	2.34511e-06
LN.PIB	LN.PIB.PD1	6	2.19685e-16	3.82253e-14
LN.PIB	LN.PIB.PD1	7	3.38799e-15	5.8951e-13
LN.PIB	LN.PIB.PD1	8	0.0532519	1
LN.PIB	LN.PIB.PD1	5	1.3369e-17	2.3262e-15
LN.PIB	LN.PIB.PD1	11	1.90074e-13	3.30728e-11
Tumor.GFP	Tumor.GFP.PD1	0	6.91985e-20	1.20405e-17
Tumor.GFP	Tumor.GFP.PD1	1	3.12891e-09	5.44431e-07
Tumor.GFP	Tumor.GFP.PD1	2	7.57033e-09	1.31724e-06
Tumor.GFP	Tumor.GFP.PD1	3	0.0275332	1
Tumor.GFP	Tumor.GFP.PD1	4	0.0580641	1
Tumor.GFP	Tumor.GFP.PD1	9	3.70448e-83	6.44579e-81
Tumor.GFP	Tumor.GFP.PD1	6	0.00131226	0.228333
Tumor.GFP	Tumor.GFP.PD1	7	0.00763208	1
Tumor.GFP	Tumor.GFP.PD1	8	8.57348e-07	0.000149179
Tumor.GFP	Tumor.GFP.PD1	10	1.54153e-12	2.68227e-10
Tumor.GFP	Tumor.GFP.PD1	11	0.765992	1
Tumor.GFP	Tumor.PIB	0	6.6179e-24	1.15151e-21
Tumor.GFP	Tumor.PIB	1	1.73951e-84	3.02674e-82
Tumor.GFP	Tumor.PIB	2	1.06169e-40	1.84733e-38
Tumor.GFP	Tumor.PIB	3	0.000195126	0.0339519
Tumor.GFP	Tumor.PIB	4	0.374152	1
Tumor.GFP	Tumor.PIB	9	7.85536e-61	1.36683e-58
Tumor.GFP	Tumor.PIB	6	0.0266037	1
Tumor.GFP	Tumor.PIB	7	0.013853	1
Tumor.GFP	Tumor.PIB	8	2.58391e-32	4.496e-30
Tumor.GFP	Tumor.PIB	5	0.000976562	0.169922
Tumor.GFP	Tumor.PIB	10	0.0218494	1
Tumor.GFP	Tumor.PIB	11	0.00700037	1
Tumor.GFP	Tumor.PIB.PD1	0	5.25271e-23	9.13971e-21
Tumor.GFP	Tumor.PIB.PD1	1	2.03903e-11	3.54791e-09
Tumor.GFP	Tumor.PIB.PD1	2	1.46166e-28	2.54328e-26
Tumor.GFP	Tumor.PIB.PD1	3	1.93012e-05	0.00335841
Tumor.GFP	Tumor.PIB.PD1	4	1.07684e-09	1.8737e-07
Tumor.GFP	Tumor.PIB.PD1	9	0.000550725	0.0958262
Tumor.GFP	Tumor.PIB.PD1	6	0.15159	1
Tumor.GFP	Tumor.PIB.PD1	7	0.000324063	0.056387
Tumor.GFP	Tumor.PIB.PD1	8	5.652e-47	9.83448e-45
Tumor.GFP	Tumor.PIB.PD1	5	0.00418091	0.727478
Tumor.GFP	Tumor.PIB.PD1	10	2.48951e-52	4.33174e-50
Tumor.GFP	Tumor.PIB.PD1	11	0.00143091	0.248978
Tumor.GFP.PD1	Tumor.PIB	0	0.332306	1
Tumor.GFP.PD1	Tumor.PIB	1	8.72166e-43	1.51757e-40
Tumor.GFP.PD1	Tumor.PIB	2	1.34005e-14	2.33169e-12
Tumor.GFP.PD1	Tumor.PIB	3	0.167068	1
Tumor.GFP.PD1	Tumor.PIB	4	0.381693	1
Tumor.GFP.PD1	Tumor.PIB	9	0.000409541	0.0712602
Tumor.GFP.PD1	Tumor.PIB	6	0.453125	1
Tumor.GFP.PD1	Tumor.PIB	7	1	1
Tumor.GFP.PD1	Tumor.PIB	8	2.23351e-12	3.8863e-10
Tumor.GFP.PD1	Tumor.PIB	10	1.99273e-06	0.000346735
Tumor.GFP.PD1	Tumor.PIB	11	0.0241195	1
Tumor.GFP.PD1	Tumor.PIB.PD1	0	0.480682	1
Tumor.GFP.PD1	Tumor.PIB.PD1	1	3.80868e-36	6.6271e-34
Tumor.GFP.PD1	Tumor.PIB.PD1	2	8.03321e-08	1.39778e-05
Tumor.GFP.PD1	Tumor.PIB.PD1	3	0.0490417	1
Tumor.GFP.PD1	Tumor.PIB.PD1	4	2.09808e-05	0.00365067
Tumor.GFP.PD1	Tumor.PIB.PD1	9	3.71631e-59	6.46638e-57
Tumor.GFP.PD1	Tumor.PIB.PD1	6	0.109375	1
Tumor.GFP.PD1	Tumor.PIB.PD1	7	0.454498	1
Tumor.GFP.PD1	Tumor.PIB.PD1	8	4.35502e-22	7.57773e-20
Tumor.GFP.PD1	Tumor.PIB.PD1	10	1.57065e-17	2.73294e-15
Tumor.GFP.PD1	Tumor.PIB.PD1	11	0.00592461	1
Tumor.PIB	Tumor.PIB.PD1	0	1	1
Tumor.PIB	Tumor.PIB.PD1	1	1.80882e-145	3.14734e-143
Tumor.PIB	Tumor.PIB.PD1	2	0.020525	1
Tumor.PIB	Tumor.PIB.PD1	3	0.753906	1
Tumor.PIB	Tumor.PIB.PD1	4	2.16067e-07	3.75956e-05
Tumor.PIB	Tumor.PIB.PD1	9	8.30412e-40	1.44492e-37
Tumor.PIB	Tumor.PIB.PD1	6	0.581055	1
Tumor.PIB	Tumor.PIB.PD1	7	0.332306	1
Tumor.PIB	Tumor.PIB.PD1	8	0.00813671	1
Tumor.PIB	Tumor.PIB.PD1	5	1	1
Tumor.PIB	Tumor.PIB.PD1	10	5.53145e-39	9.62472e-37
Tumor.PIB	Tumor.PIB.PD1	11	0.790527	1

## Sheet: 5. CD8 T cell subset genes
p_val	avg_log2FC	pct.1	pct.2	p_val_adj	cluster	gene
0	1.52766	0.938	0.552	0	1	Ly6c2
0	1.27227	0.93	0.564	0	1	Ly6a
0	1.08924	0.637	0.249	0	1	Gzmk
0	0.976236	0.794	0.454	0	1	Ctla2a
0	0.911347	0.834	0.495	0	1	Hopx
0	0.895222	0.941	0.622	0	1	Hcst
0	0.887429	0.999	0.841	0	1	Ubb
0	0.885421	0.968	0.737	0	1	Ubc
0	0.834917	0.968	0.763	0	1	Ly6e
0	0.820769	0.996	0.776	0	1	Rps27
0	0.810322	0.999	0.843	0	1	Fau
0	0.797153	0.944	0.66	0	1	Cd8b1
0	0.751591	0.995	0.744	0	1	Rpl38
0	0.727361	0.998	0.8	0	1	Rpl13a
0	0.717243	0.996	0.761	0	1	Rpl36
0	0.69734	0.992	0.797	0	1	Fth1
0	0.677457	0.996	0.77	0	1	Rps21
0	0.671239	0.998	0.856	0	1	B2m
0	0.66821	0.994	0.795	0	1	Rpl37a
0	0.520252	1	0.967	0	1	H2-D1
3.44792e-306	0.50923	1	0.982	6.94756e-302	1	H2-K1
3.00069e-297	0.726895	0.995	0.763	6.04639e-293	1	Cd52
1.6333e-296	0.641431	0.998	0.825	3.2911e-292	1	Rpl18a
3.69725e-296	0.665754	0.994	0.777	7.44997e-292	1	Rpl24
1.4556e-290	0.695722	0.993	0.741	2.93304e-286	1	Nkg7
1.88174e-287	0.684881	0.977	0.753	3.7917e-283	1	Cd3g
1.35822e-285	0.674921	0.999	0.897	2.73682e-281	1	Tmsb10
2.88802e-285	1.09175	0.862	0.632	5.81937e-281	1	Dusp2
1.58337e-283	0.652794	0.984	0.808	3.19049e-279	1	Fxyd5
1.37391e-281	0.650736	0.997	0.743	2.76842e-277	1	Rpl27
5.92698e-278	0.637453	0.981	0.876	1.19429e-273	1	Shisa5
6.5156e-278	1.13349	0.769	0.489	1.31289e-273	1	Bst2
1.72113e-275	0.643234	0.998	0.788	3.46808e-271	1	Rpl37
5.85705e-274	0.70099	0.943	0.662	1.18019e-269	1	Ptpn18
8.63542e-272	0.578081	1	0.861	1.74004e-267	1	Rps24
1.9645e-271	0.602727	0.998	0.833	3.95848e-267	1	Rpl19
3.27218e-271	0.617732	0.971	0.665	6.59345e-267	1	S100a10
1.74557e-270	0.619275	0.998	0.811	3.51732e-266	1	Rps13
3.33198e-269	0.791805	0.603	0.285	6.71394e-265	1	Cxcr3
4.99405e-266	0.635832	0.98	0.772	1.0063e-261	1	Srgn
1.51958e-262	0.682686	0.937	0.614	3.06196e-258	1	Ccl5
3.25206e-262	1.05116	0.604	0.307	6.55289e-258	1	Isg20
8.80642e-262	0.711817	0.934	0.652	1.77449e-257	1	Cd8a
2.63106e-260	0.60954	0.998	0.786	5.3016e-256	1	Rpl34
7.58512e-259	0.599935	0.998	0.79	1.5284e-254	1	Rpl30
9.52679e-259	0.609822	0.991	0.898	1.91965e-254	1	Ms4a4b
1.461e-257	0.672157	0.956	0.722	2.94391e-253	1	Psmb8
1.11487e-254	0.664709	0.937	0.693	2.24647e-250	1	Ctsw
4.68322e-252	0.58729	0.998	0.811	9.43669e-248	1	Rpl9
1.29653e-250	0.783392	0.917	0.707	2.61252e-246	1	Ltb
3.05416e-246	1.19755	0.449	0.173	6.15414e-242	1	Ifit3
8.74174e-246	0.770402	0.844	0.6	1.76146e-241	1	Slfn2
4.9732e-241	0.643093	0.921	0.643	1.0021e-236	1	Pfdn5
4.91916e-239	0.582783	0.996	0.808	9.91211e-235	1	Rpl17
2.25371e-236	0.562704	0.991	0.823	4.54122e-232	1	Eif1
2.16663e-233	0.645289	0.937	0.686	4.36575e-229	1	Cyba
2.80226e-233	0.753087	0.839	0.533	5.64655e-229	1	Id2
8.08122e-233	0.566234	0.974	0.827	1.62837e-228	1	Itm2b
4.94432e-230	0.575922	0.998	0.908	9.9628e-226	1	Hsp90ab1
3.71227e-229	0.582681	0.997	0.797	7.48022e-225	1	Rpl27a
1.26777e-228	0.593018	0.982	0.702	2.55457e-224	1	AW112010
4.8699e-227	0.569088	0.998	0.806	9.81285e-223	1	Rps10
4.92372e-224	0.598903	0.999	0.836	9.9213e-220	1	Rps15a
1.81257e-222	0.587393	0.96	0.772	3.65233e-218	1	Thy1
1.92695e-222	0.614633	0.987	0.823	3.88281e-218	1	H3f3b
5.89272e-216	0.53807	0.993	0.79	1.18738e-211	1	Rps14
2.02211e-215	0.52315	0.993	0.775	4.07456e-211	1	Rps29
2.57313e-215	0.542737	0.999	0.786	5.18486e-211	1	Rpl35a
1.1133e-214	0.600284	0.921	0.71	2.24329e-210	1	Lat
9.7573e-213	0.795363	0.954	0.753	1.9661e-208	1	Junb
3.05674e-212	0.577533	0.996	0.766	6.15932e-208	1	Rpl39
2.49395e-211	0.532436	0.993	0.793	5.0253e-207	1	Rpl6
1.91867e-210	0.541333	0.983	0.795	3.86611e-206	1	Rac2
2.32024e-208	0.523823	0.993	0.75	4.67529e-204	1	Rps28
4.29582e-208	0.907134	0.798	0.562	8.65607e-204	1	Cd69
1.65472e-207	0.576101	0.997	0.784	3.33426e-203	1	Rps11
5.76081e-207	0.648591	0.898	0.655	1.1608e-202	1	Selenow
1.11165e-206	0.630416	0.99	0.926	2.23998e-202	1	Cmss1
4.3047e-206	0.55838	0.991	0.764	8.67398e-202	1	Rpl29
5.97895e-205	0.504249	0.998	0.896	1.20476e-200	1	Hspa8
1.85555e-204	0.892381	0.661	0.398	3.73894e-200	1	Irf7
1.02928e-203	0.551061	0.987	0.76	2.07399e-199	1	Rpl7a
1.68202e-203	0.560149	0.95	0.673	3.38927e-199	1	Crip1
2.43985e-203	0.632196	0.941	0.702	4.91629e-199	1	Aldoa
8.21874e-203	0.781469	0.836	0.542	1.65608e-198	1	Rgs1
1.33669e-199	0.516919	0.997	0.824	2.69342e-195	1	Rpl23
1.00904e-198	0.769243	0.724	0.432	2.03321e-194	1	Plac8
6.08908e-198	0.808906	0.678	0.422	1.22695e-193	1	Gpr183
1.26256e-197	1.34751	0.607	0.357	2.54406e-193	1	Isg15
1.92439e-197	0.50403	0.998	0.823	3.87764e-193	1	Rps16
1.27631e-195	0.663151	0.824	0.528	2.57177e-191	1	Bhlhe40
1.04626e-194	0.733698	0.62	0.359	2.10821e-190	1	Jaml
2.75256e-193	0.816313	0.606	0.354	5.5464e-189	1	Igtp
7.28191e-192	0.513933	0.998	0.819	1.4673e-187	1	Rpl18
9.55195e-190	0.523939	0.994	0.782	1.92472e-185	1	Rps23
1.65265e-189	0.57246	0.923	0.743	3.33009e-185	1	H2-T23
2.18166e-189	0.701819	0.798	0.564	4.39604e-185	1	2410006H16Rik
2.44109e-188	0.592192	0.87	0.546	4.91879e-184	1	S100a6
1.37963e-186	0.716806	0.683	0.414	2.77996e-182	1	Bcl2a1b
8.48705e-186	0.659518	0.858	0.647	1.71014e-181	1	H2-T22
1.18978e-184	0.592231	0.748	0.513	2.39741e-180	1	Gabarapl2
2.25975e-184	0.651452	0.755	0.515	4.5534e-180	1	Gm11808
1.4519e-183	0.555594	0.916	0.699	2.92557e-179	1	Lsp1
2.00181e-181	0.51328	0.997	0.813	4.03366e-177	1	Rpl11
1.92111e-180	0.660321	0.782	0.496	3.87103e-176	1	Cxcr6
1.44555e-179	0.492821	0.997	0.807	2.91279e-175	1	Rps5
1.51577e-179	0.676757	0.726	0.47	3.05428e-175	1	Gimap7
1.40555e-178	0.58917	0.964	0.86	2.83218e-174	1	Btg1
1.97596e-178	0.592115	0.853	0.597	3.98156e-174	1	Tspo
5.18493e-178	0.505833	0.971	0.728	1.04476e-173	1	Cd3d
3.6095e-177	0.473629	0.976	0.823	7.27313e-173	1	Cd3e
1.95999e-174	0.618294	0.759	0.47	3.94939e-170	1	Klrk1
1.15609e-172	0.586831	0.66	0.401	2.32952e-168	1	Fasl
4.55357e-171	0.745246	0.741	0.524	9.17544e-167	1	Ifi47
1.90867e-170	0.484985	0.995	0.77	3.84596e-166	1	Rplp2
1.25548e-169	0.518285	0.948	0.711	2.52978e-165	1	Eif3f
4.36396e-169	0.67296	0.914	0.709	8.79338e-165	1	Hexb
2.52493e-168	0.774698	0.617	0.385	5.08773e-164	1	Zbp1
2.54985e-168	0.517592	0.969	0.718	5.13795e-164	1	Sh3bgrl3
4.17077e-167	0.7227	0.537	0.295	8.4041e-163	1	Rtp4
7.02025e-167	0.539937	0.958	0.846	1.41458e-162	1	Dnaja1
4.94007e-165	0.53308	0.918	0.658	9.95425e-161	1	Uqcrh
3.62488e-164	0.460531	0.997	0.808	7.30413e-160	1	Rps7
2.69069e-163	0.522901	0.927	0.659	5.42174e-159	1	Gapdh
4.32209e-162	0.479661	0.994	0.804	8.70902e-158	1	Rps9
4.00889e-161	0.754665	0.82	0.608	8.07792e-157	1	Ifi27l2a
7.72007e-160	0.462587	0.996	0.808	1.55559e-155	1	Rpl21
7.90294e-159	0.470557	0.998	0.835	1.59244e-154	1	Tpt1
2.94782e-158	0.89872	0.324	0.125	5.93986e-154	1	Ifit1
1.29436e-156	0.690584	0.695	0.478	2.60813e-152	1	Ubald2
1.00361e-154	0.581334	0.622	0.397	2.02228e-150	1	Grina
2.86909e-153	0.531704	0.911	0.685	5.78122e-149	1	Psme1
6.85171e-151	0.59413	0.809	0.584	1.38062e-146	1	Hspe1
4.6536e-150	0.516992	0.997	0.978	9.377e-146	1	Cdk8
1.37341e-148	0.467897	0.999	0.9	2.76742e-144	1	Tmsb4x
2.69895e-146	0.46596	0.994	0.764	5.43839e-142	1	Rps12
4.57329e-146	0.450492	0.994	0.799	9.21518e-142	1	Rps3
5.17447e-145	0.493306	0.89	0.626	1.04265e-140	1	Elob
7.01325e-144	0.42322	1	0.999	1.41317e-139	1	Gm42418
1.37751e-143	0.551798	0.439	0.21	2.77569e-139	1	Ccr2
1.15168e-142	0.419962	0.996	0.818	2.32064e-138	1	Rps4x
3.01473e-141	0.512273	0.782	0.546	6.07467e-137	1	Tomm7
4.71305e-140	0.455874	0.983	0.727	9.49679e-136	1	Rpl22
3.76578e-139	0.461595	0.921	0.805	7.58804e-135	1	Ms4a6b
6.99714e-138	0.573173	0.459	0.238	1.40992e-133	1	Lilr4b
1.44581e-137	0.411229	0.975	0.73	2.91331e-133	1	Rpl12
1.87554e-137	0.447046	0.988	0.745	3.77921e-133	1	Rpl26
1.74706e-136	0.359801	0.99	0.906	3.52033e-132	1	Laptm5
4.57031e-136	0.473966	0.939	0.686	9.20918e-132	1	Rpl36al
1.57593e-134	0.465133	0.919	0.703	3.17551e-130	1	Sub1
2.9095e-133	0.546	0.598	0.343	5.86265e-129	1	Ccl4
7.49988e-132	0.504239	0.756	0.529	1.51123e-127	1	Krtcap2
9.85091e-128	0.384067	0.983	0.877	1.98496e-123	1	H2-Q7
1.33919e-127	0.48975	0.806	0.58	2.69847e-123	1	Gmfg
1.85799e-127	0.398053	0.999	0.96	3.74385e-123	1	Eef1a1
2.90191e-127	0.455537	0.995	0.807	5.84736e-123	1	Rpl32
3.22695e-127	0.58748	0.559	0.362	6.50229e-123	1	Pttg1
1.18715e-126	0.57824	0.864	0.693	2.39212e-122	1	Klf6
2.38491e-126	0.487734	0.885	0.689	4.8056e-122	1	Gimap4
1.09778e-124	0.572496	0.547	0.337	2.21203e-120	1	Cish
1.90256e-124	0.470952	0.723	0.54	3.83366e-120	1	Lpxn
1.67947e-122	0.466979	0.938	0.741	3.38413e-118	1	Vim
2.65755e-122	0.391699	0.968	0.794	5.35497e-118	1	Arhgdib
3.03863e-122	0.374565	0.993	0.821	6.12285e-118	1	Rpl8
3.27561e-122	0.499401	0.709	0.508	6.60036e-118	1	Chchd2
6.21143e-122	0.484053	0.798	0.572	1.2516e-117	1	Sec61g
1.65929e-121	0.46245	0.842	0.605	3.34348e-117	1	Ndufa13
5.21144e-120	0.416823	0.966	0.754	1.05011e-115	1	Naca
1.2555e-119	0.426391	0.901	0.645	2.52983e-115	1	Atp5h
1.53223e-119	0.650599	0.743	0.559	3.08745e-115	1	Dnajb1
6.54833e-118	0.423753	0.98	0.744	1.31949e-113	1	Oaz1
7.87134e-118	0.441652	0.94	0.776	1.58608e-113	1	Gnas
3.29687e-117	0.426991	0.973	0.709	6.64319e-113	1	Myl6
8.28604e-117	0.436389	0.998	0.823	1.66964e-112	1	Rpl41
1.14165e-116	0.388252	0.997	0.801	2.30042e-112	1	Rps27a
2.98364e-116	0.594154	0.737	0.536	6.01203e-112	1	Il31ra
5.10425e-115	0.482758	0.735	0.533	1.02851e-110	1	Uba52
1.36445e-114	0.618943	0.637	0.45	2.74937e-110	1	Ier5
1.74975e-114	0.396699	0.983	0.735	3.52575e-110	1	Rpl7
4.94262e-114	0.491941	0.67	0.48	9.95939e-110	1	Scand1
1.45799e-113	0.603457	0.317	0.146	2.93784e-109	1	Ifit1bl1
4.36723e-113	0.341073	0.87	0.661	8.79998e-109	1	Arl6ip1
1.12782e-112	0.441484	0.808	0.614	2.27257e-108	1	Ppp1r18
1.54498e-112	0.455154	0.734	0.536	3.11313e-108	1	Selenok
2.94619e-112	0.42353	0.747	0.464	5.93657e-108	1	S100a4
6.3141e-112	0.321677	0.998	0.813	1.27229e-107	1	Rplp1
2.57824e-111	0.408681	0.93	0.813	5.19516e-107	1	Il2rg
3.09578e-111	0.458247	0.739	0.542	6.23799e-107	1	Ndufa6
1.30966e-110	0.389656	0.979	0.76	2.63897e-106	1	Rack1
2.18148e-110	0.389132	0.973	0.723	4.39569e-106	1	Rpl14
2.21949e-110	0.513625	0.612	0.433	4.47227e-106	1	Rwdd1
3.23137e-110	0.445015	0.86	0.628	6.51121e-106	1	Cox7c
3.35818e-110	0.379495	0.934	0.798	6.76673e-106	1	Ifngr1
5.89418e-110	0.383402	0.984	0.755	1.18768e-105	1	Rps18
1.41761e-109	0.422651	0.875	0.672	2.85649e-105	1	2001-09-01
3.55426e-109	0.640927	0.676	0.449	7.16183e-105	1	Gzmb
4.97135e-109	0.472599	0.687	0.494	1.00173e-104	1	Ndufv3
6.7804e-109	0.421797	0.944	0.672	1.36625e-104	1	Cox4i1
2.79088e-108	0.48455	0.781	0.572	5.62362e-104	1	Psmb9
3.5416e-108	0.525076	0.675	0.495	7.13633e-104	1	Psmb10
1.68248e-107	0.414752	0.956	0.684	3.3902e-103	1	Cox8a
2.11907e-107	0.707985	0.55	0.368	4.26993e-103	1	Phf11b
3.1192e-107	0.61778	0.593	0.41	6.2852e-103	1	Socs1
9.32657e-107	0.433365	0.82	0.636	1.8793e-102	1	Gimap6
2.19365e-106	0.44501	0.715	0.512	4.4202e-102	1	Prr13
3.99312e-106	0.415151	0.933	0.812	8.04615e-102	1	Pnrc1
1.14435e-105	0.361172	0.995	0.837	2.30587e-101	1	Rps3a1
1.71541e-105	0.405684	0.951	0.671	3.45656e-101	1	Atp5e
3.28748e-105	0.364015	0.983	0.728	6.62427e-101	1	Rpl35
7.2453e-105	0.464966	0.654	0.473	1.45993e-100	1	Rnasek
2.06097e-104	0.426284	0.854	0.641	4.15286e-100	1	Gng5
3.72471e-104	0.481754	0.736	0.549	7.5053e-100	1	H2afj
4.47548e-104	0.365075	0.999	0.856	9.01808e-100	1	Rpl13
9.47081e-104	0.462535	0.69	0.509	1.90837e-99	1	Supt4a
3.76865e-103	0.405006	0.811	0.559	7.59383e-99	1	Txn1
3.96475e-102	0.436113	0.704	0.5	7.98897e-98	1	S100a13
6.05811e-102	0.384632	0.772	0.504	1.22071e-97	1	Klrc1
8.22406e-102	0.416105	0.812	0.61	1.65715e-97	1	Nsa2
3.50131e-101	0.524065	0.47	0.283	7.05515e-97	1	Lilrb4a
1.9664e-100	0.435382	0.858	0.645	3.9623e-96	1	Psme2
3.95154e-100	0.598191	0.735	0.566	7.96235e-96	1	Ier2
4.32402e-100	0.551508	0.519	0.341	8.7129e-96	1	Sertad1
4.6487e-100	0.546515	0.568	0.359	9.36713e-96	1	Lgals3
6.09304e-100	0.399715	0.926	0.691	1.22775e-95	1	Btf3
6.36939e-100	0.432851	0.739	0.546	1.28343e-95	1	Gabarap
6.32811e-99	0.512853	0.727	0.551	1.27511e-94	1	Mir142hg
2.26541e-98	0.40552	0.843	0.608	4.5648e-94	1	Atp5j2
2.96919e-98	0.932334	0.388	0.218	5.98293e-94	1	Ifitm3
5.52027e-98	0.439632	0.674	0.469	1.11234e-93	1	Cst7
6.90394e-98	0.346315	0.945	0.693	1.39114e-93	1	Rpl36a
1.28291e-97	0.349879	0.997	0.856	2.58506e-93	1	Rps8
1.34223e-97	0.436335	0.841	0.627	2.70459e-93	1	Dynll1
2.17845e-97	0.425823	0.864	0.677	4.38958e-93	1	Gpi1
1.22007e-96	0.444444	0.624	0.452	2.45844e-92	1	Rabac1
1.31122e-96	0.584376	0.58	0.406	2.64211e-92	1	Gbp6
2.1136e-96	0.428736	0.796	0.582	4.25891e-92	1	Ubl5
4.83751e-96	0.416617	0.731	0.528	9.74758e-92	1	Atp5mpl
3.99612e-95	0.399264	0.855	0.626	8.05218e-91	1	Atp5l
7.36115e-95	0.305507	0.991	0.79	1.48327e-90	1	Rps19
9.47394e-94	0.562655	0.491	0.321	1.909e-89	1	Xaf1
1.35827e-93	0.533896	0.534	0.368	2.73692e-89	1	Ifi35
2.2441e-93	0.39517	0.859	0.676	4.52186e-89	1	Gas5
3.00832e-93	0.674747	0.746	0.587	6.06177e-89	1	Nfkbia
1.32141e-92	0.509206	0.805	0.626	2.66264e-88	1	Lars2
1.58911e-92	0.358793	0.941	0.8	3.20206e-88	1	Selplg
4.19781e-92	0.355223	0.926	0.694	8.45858e-88	1	Clic1
9.1117e-92	0.388941	0.865	0.626	1.83601e-87	1	Cox6c
1.0019e-91	0.454909	0.633	0.456	2.01882e-87	1	Ndufb1-ps
5.86916e-91	0.345492	0.985	0.762	1.18264e-86	1	Rpl15
1.43833e-90	0.529508	0.885	0.809	2.89823e-86	1	Zfp36l2
3.19425e-90	0.473146	0.888	0.724	6.43641e-86	1	Hsp90aa1
3.33584e-89	0.338472	0.938	0.758	6.72172e-85	1	Myl12b
4.80817e-89	0.402629	0.763	0.572	9.68845e-85	1	Polr1d
8.16538e-89	0.440315	0.663	0.491	1.64532e-84	1	Mrpl52
3.41326e-88	0.650375	0.327	0.174	6.87771e-84	1	Tnf
4.3234e-88	0.351863	0.836	0.608	8.71166e-84	1	Mif
1.42173e-87	0.418605	0.535	0.355	2.86479e-83	1	Glrx
3.26511e-87	0.486548	0.568	0.398	6.57919e-83	1	Slfn1
3.14359e-86	0.754915	0.372	0.208	6.33433e-82	1	Hspa1b
4.46624e-86	0.339033	0.947	0.7	8.99948e-82	1	Rps15
5.29251e-86	0.464076	0.313	0.164	1.06644e-81	1	Oas3
6.00764e-86	0.258873	0.997	0.836	1.21054e-81	1	Rps20
4.43201e-85	0.394605	0.711	0.53	8.93049e-81	1	Atp6v1f
6.5517e-85	0.47004	0.816	0.665	1.32017e-80	1	Btg2
1.19667e-84	0.502596	0.703	0.531	2.41129e-80	1	Dusp5
2.36258e-84	0.381585	0.789	0.607	4.76059e-80	1	Eef1d
4.38429e-84	0.375621	0.811	0.587	8.83435e-80	1	Cox6b1
4.98978e-84	0.268369	0.906	0.623	1.00544e-79	1	S100a11
1.26825e-83	0.396381	0.689	0.515	2.55552e-79	1	Ndufa3
1.71429e-83	0.413319	0.559	0.398	3.45429e-79	1	Rnf166
2.84008e-83	0.379973	0.803	0.591	5.72276e-79	1	Sec61b
4.79751e-83	0.470742	0.475	0.328	9.66697e-79	1	Med10
2.97105e-82	0.372341	0.787	0.62	5.98666e-78	1	Sqstm1
3.39661e-82	0.375323	0.781	0.609	6.84417e-78	1	Tmem50a
4.14855e-82	0.375896	0.838	0.67	8.35932e-78	1	Npc2
5.48612e-82	0.365166	0.859	0.638	1.10545e-77	1	Atp5d
6.44994e-82	0.317429	0.497	0.317	1.29966e-77	1	Il12rb2
2.14815e-81	0.347437	0.968	0.717	4.32853e-77	1	Serf2
6.74802e-81	0.346721	0.879	0.64	1.35973e-76	1	Snrpg
7.89338e-81	0.400732	0.692	0.522	1.59052e-76	1	D8Ertd738e
1.29345e-80	0.342252	0.891	0.658	2.60629e-76	1	Myl12a
3.66551e-80	0.371539	0.75	0.56	7.386e-76	1	Atp5md
7.34985e-80	0.369104	0.961	0.793	1.481e-75	1	Jund
1.08697e-79	0.31842	0.996	0.871	2.19025e-75	1	Rpsa
1.79514e-79	0.382648	0.733	0.542	3.6172e-75	1	Gpx4
3.59958e-79	0.449773	0.394	0.243	7.25315e-75	1	1600014C10Rik
4.09447e-79	0.365462	0.698	0.514	8.25036e-75	1	Ndufa2
7.76182e-79	0.589615	0.378	0.222	1.56401e-74	1	Usp18
6.61034e-78	0.389466	0.871	0.756	1.33198e-73	1	Gimap3
1.54256e-77	0.301066	0.986	0.784	3.10826e-73	1	Rpl10a
2.71832e-77	0.291019	0.991	0.905	5.47742e-73	1	Eef2
2.91679e-77	0.484868	0.425	0.279	5.87733e-73	1	Trafd1
4.0883e-77	0.339732	0.826	0.592	8.23793e-73	1	Cox5a
9.85455e-77	0.305573	0.983	0.761	1.98569e-72	1	Rpl10
3.92372e-76	0.346263	0.898	0.728	7.90629e-72	1	Ucp2
4.45828e-76	0.510588	0.509	0.333	8.98343e-72	1	Ifng
2.29121e-75	0.32392	0.887	0.654	4.61679e-71	1	Rps25
4.26354e-75	0.331091	0.87	0.671	8.59104e-71	1	Sumo2
4.70095e-75	0.422344	0.547	0.383	9.47241e-71	1	Ifi206
5.37618e-74	0.286178	0.954	0.734	1.0833e-69	1	Rpl5
5.80908e-74	0.318326	0.912	0.661	1.17053e-69	1	Rpl23a
1.03874e-73	0.497742	0.42	0.26	2.09307e-69	1	Ms4a4c
1.17041e-73	0.406723	0.619	0.467	2.35837e-69	1	Gstp1
1.86966e-73	0.341467	0.885	0.657	3.76737e-69	1	Atp5g2
3.02835e-73	0.376545	0.745	0.565	6.10213e-69	1	Grcc10
4.5684e-73	0.36964	0.694	0.54	9.20533e-69	1	Gpsm3
5.89731e-73	0.32184	0.924	0.72	1.18831e-68	1	Tle5
3.18871e-72	0.290649	0.974	0.876	6.42525e-68	1	Pabpc1
3.99542e-72	0.325776	0.676	0.521	8.05077e-68	1	Gm8369
4.35641e-72	0.347467	0.776	0.604	8.77817e-68	1	Dad1
2.20967e-71	0.314875	0.86	0.631	4.45249e-67	1	Rpl22l1
3.0553e-71	0.547715	0.393	0.251	6.15643e-67	1	Gbp2
3.51584e-71	0.423911	0.524	0.385	7.08441e-67	1	Tbrg1
6.86369e-71	0.36145	0.612	0.441	1.38303e-66	1	Cmtm7
1.82428e-70	0.337911	0.821	0.657	3.67592e-66	1	AY036118
1.87674e-70	0.257125	0.779	0.605	3.78164e-66	1	Gng2
2.0901e-70	0.32667	0.777	0.581	4.21156e-66	1	Tma7
4.68698e-70	0.351182	0.715	0.53	9.44427e-66	1	Csnk2b
8.06185e-70	0.377527	0.683	0.516	1.62446e-65	1	Eno1
2.31301e-69	0.29565	0.983	0.811	4.66072e-65	1	Coro1a
2.58049e-69	0.431427	0.753	0.607	5.19968e-65	1	Zfp36l1
3.12387e-69	0.334602	0.79	0.594	6.2946e-65	1	Arf5
8.73883e-69	0.355101	0.786	0.625	1.76087e-64	1	Leprotl1
1.70761e-68	0.420105	0.254	0.132	3.44083e-64	1	AA467197
6.56093e-68	0.319372	0.867	0.651	1.32203e-63	1	Rpl31
8.05194e-68	0.35853	0.659	0.512	1.62246e-63	1	Map1lc3b
8.82399e-68	0.255844	0.992	0.841	1.77803e-63	1	Rps2
2.10207e-67	0.331237	0.744	0.556	4.23567e-63	1	Tomm6
2.4681e-67	0.308556	0.843	0.612	4.97323e-63	1	Cox5b
6.01944e-67	0.30762	0.725	0.575	1.21292e-62	1	Cd82
2.85898e-66	0.303221	0.947	0.742	5.76084e-62	1	Calm1
1.36399e-65	0.387142	0.616	0.466	2.74843e-61	1	Plaat3
1.95079e-65	0.35922	0.615	0.472	3.93084e-61	1	Sp110
3.81993e-65	0.842654	0.295	0.167	7.69715e-61	1	Ifitm2
7.62347e-65	0.350678	0.528	0.372	1.53613e-60	1	Slamf7
4.82663e-64	0.316963	0.755	0.627	9.72566e-60	1	Hsph1
1.08316e-63	0.715167	0.289	0.159	2.18256e-59	1	Hspa1a
1.41008e-63	0.321881	0.785	0.593	2.84131e-59	1	Klrd1
1.95071e-63	0.342513	0.606	0.442	3.93069e-59	1	Tbx21
4.8455e-63	0.375767	0.624	0.489	9.76369e-59	1	Vps28
5.63241e-63	0.267695	0.615	0.452	1.13493e-58	1	Icos
1.26574e-62	0.409451	0.425	0.298	2.55047e-58	1	1110008P14Rik
1.81156e-62	0.27194	0.996	0.84	3.65029e-58	1	Pfn1
2.29089e-62	0.357485	0.308	0.185	4.61615e-58	1	Tspan31
2.33132e-62	0.267655	0.91	0.717	4.69761e-58	1	Npm1
6.173e-62	0.40018	0.593	0.447	1.24386e-57	1	Lgals3bp
8.21852e-62	0.277768	0.827	0.64	1.65603e-57	1	Tagln2
1.07548e-61	0.266139	0.945	0.835	2.16708e-57	1	Lck
1.16317e-61	0.3595	0.656	0.511	2.34379e-57	1	Gimap1
2.28084e-61	0.340339	0.699	0.525	4.5959e-57	1	Cox7b
3.02071e-61	0.406089	0.638	0.494	6.08674e-57	1	Gm19951
3.53965e-61	0.369263	0.779	0.653	7.13239e-57	1	Ifi203
5.74066e-61	0.350899	0.534	0.391	1.15674e-56	1	Ech1
6.70057e-61	0.267178	0.924	0.738	1.35016e-56	1	Ftl1
8.3541e-61	0.31432	0.764	0.572	1.68335e-56	1	Psmb3
1.2717e-60	0.330496	0.617	0.474	2.56247e-56	1	Pstpip1
2.71015e-60	0.278797	0.98	0.933	5.46094e-56	1	Ddx5
2.91938e-60	0.45355	0.48	0.348	5.88255e-56	1	Gm48099
3.67695e-60	0.408497	0.623	0.495	7.40906e-56	1	Lgals9
8.17739e-60	0.293495	0.715	0.542	1.64774e-55	1	Emp3
8.84942e-60	0.29238	0.691	0.507	1.78316e-55	1	1810037I17Rik
3.78223e-59	0.371193	0.634	0.486	7.62119e-55	1	Ppp1r15a
5.94868e-59	0.337005	0.678	0.54	1.19866e-54	1	Dazap2
6.26884e-59	0.362389	0.588	0.458	1.26317e-54	1	Cbx4
9.63737e-59	0.385021	0.576	0.441	1.94193e-54	1	Fkbp3
6.51519e-58	0.334625	0.593	0.452	1.31281e-53	1	Prdx5
8.25762e-58	0.43729	0.307	0.182	1.66391e-53	1	Rrad
9.39039e-58	0.313958	0.776	0.601	1.89216e-53	1	Eif3k
2.04778e-57	0.350347	0.29	0.171	4.12627e-53	1	Casp1
4.76447e-57	0.310229	0.683	0.524	9.60041e-53	1	Ndufb11
1.054e-56	0.262664	0.75	0.613	2.1238e-52	1	Dnajc15
1.29078e-56	0.296848	0.689	0.542	2.60093e-52	1	Cox7a2l
1.42849e-56	0.257696	0.981	0.791	2.87841e-52	1	Rpl3
5.15602e-56	0.459626	0.586	0.454	1.03894e-51	1	Pim1
9.37482e-56	0.261948	0.838	0.631	1.88903e-51	1	Nme2
1.01896e-55	0.306678	0.658	0.506	2.0532e-51	1	Cdk2ap2
1.04173e-55	0.322263	0.645	0.508	2.09909e-51	1	Ndufa7
1.05537e-55	0.301492	0.806	0.624	2.12658e-51	1	Sem1
1.22882e-55	0.399642	0.606	0.454	2.47606e-51	1	Dusp1
1.39113e-55	0.287944	0.874	0.653	2.80312e-51	1	Ptprcap
1.62824e-55	0.271583	0.937	0.736	3.28091e-51	1	Rpl4
2.96904e-55	0.252561	0.862	0.745	5.98262e-51	1	H2-Q6
4.145e-55	0.317722	0.615	0.477	8.35217e-51	1	Atox1
1.11388e-54	0.343833	0.721	0.577	2.24447e-50	1	Filip1l
3.54619e-54	0.252039	0.882	0.711	7.14556e-50	1	Pkm
3.89567e-54	0.292697	0.459	0.33	7.84977e-50	1	Mapkapk3
4.13221e-54	0.307113	0.691	0.534	8.32641e-50	1	Ost4
4.41732e-54	0.366723	0.44	0.314	8.9009e-50	1	Klk8
4.52394e-54	0.327328	0.623	0.503	9.11573e-50	1	Rab8a
7.55508e-54	0.367056	0.65	0.532	1.52235e-49	1	Ddx24
1.30843e-53	0.307604	0.609	0.468	2.63649e-49	1	Ndufa1
1.80109e-53	0.353111	0.655	0.514	3.62921e-49	1	Trac
5.67626e-53	0.27543	0.752	0.595	1.14377e-48	1	Jpt1
3.03796e-52	0.344376	0.519	0.398	6.12149e-48	1	Mrps16
4.37415e-52	0.284807	0.847	0.703	8.81391e-48	1	Clta
5.85085e-52	0.26347	0.933	0.753	1.17895e-47	1	Arpc1b
1.04993e-51	0.351556	0.522	0.399	2.1156e-47	1	Gbp7
2.27694e-51	0.324727	0.648	0.521	4.58803e-47	1	Spcs2
2.29145e-51	0.377139	0.421	0.3	4.61727e-47	1	Gstp3
3.19901e-51	0.31234	0.736	0.593	6.44601e-47	1	Calm2
4.27146e-51	0.30162	0.729	0.6	8.60699e-47	1	Prdx6
4.63149e-51	0.258181	0.994	0.79	9.33245e-47	1	Rpl28
3.23099e-50	0.27635	0.741	0.562	6.51044e-46	1	Edf1
3.70976e-50	0.316068	0.662	0.526	7.47516e-46	1	Trmt112
4.24825e-50	0.306099	0.638	0.493	8.56023e-46	1	Uqcrq
6.88469e-50	0.272348	0.841	0.647	1.38727e-45	1	Ppp1ca
8.23335e-50	0.39155	0.595	0.47	1.65902e-45	1	Ifi209
8.38758e-50	0.291821	0.721	0.558	1.6901e-45	1	Abracl
1.05458e-49	0.313804	0.659	0.517	2.12497e-45	1	Fis1
1.16826e-49	0.295982	0.645	0.485	2.35404e-45	1	Ndufb7
1.81388e-49	0.433584	0.535	0.41	3.65497e-45	1	Ifi208
1.96395e-49	0.305722	0.363	0.244	3.95736e-45	1	Crot
2.10985e-49	0.318789	0.546	0.428	4.25134e-45	1	Med28
2.72638e-49	0.294916	0.658	0.529	5.49366e-45	1	Pld3
3.12867e-49	0.310119	0.623	0.495	6.30427e-45	1	Ypel3
6.60806e-49	0.305594	0.557	0.434	1.33152e-44	1	Arid5a
7.89821e-49	0.299152	0.532	0.412	1.59149e-44	1	Grap
9.14952e-49	0.361548	0.41	0.291	1.84363e-44	1	Pkp3
1.05339e-48	0.370255	0.311	0.199	2.12258e-44	1	Phf11c
8.83095e-48	0.300783	0.646	0.52	1.77944e-43	1	Atp6v0e
1.50105e-47	0.269611	0.724	0.582	3.02461e-43	1	Arf6
6.70618e-47	0.336404	0.423	0.302	1.35129e-42	1	Rgs10
8.06404e-47	0.509131	0.352	0.238	1.6249e-42	1	Gadd45b
1.21902e-46	0.396073	0.277	0.174	2.45632e-42	1	Oas1a
1.40513e-46	0.303929	0.59	0.471	2.83135e-42	1	Psenen
5.5142e-46	0.455549	0.415	0.298	1.11111e-41	1	Nfkbid
6.9161e-46	0.2565	0.799	0.616	1.39359e-41	1	Ppib
1.31766e-45	0.341663	0.303	0.198	2.65509e-41	1	Bcl2a1d
1.52725e-45	0.368923	0.442	0.315	3.0774e-41	1	Serpina3g
2.01534e-45	0.286148	0.419	0.3	4.0609e-41	1	Dtx3l
4.21344e-45	0.355882	0.478	0.358	8.49008e-41	1	Gbp9
5.08078e-45	0.323828	0.389	0.272	1.02378e-40	1	Irgm1
2.82614e-44	0.299598	0.586	0.477	5.69466e-40	1	Aup1
1.06072e-43	0.383431	0.44	0.326	2.13735e-39	1	Icam1
3.23476e-43	0.318326	0.522	0.412	6.51805e-39	1	Cuta
3.43428e-43	0.322587	0.437	0.332	6.92008e-39	1	Dok2
5.93907e-43	0.290708	0.589	0.464	1.19672e-38	1	Park7
8.92311e-43	0.402319	0.447	0.337	1.79801e-38	1	Csrnp1
1.29572e-42	0.395871	0.719	0.619	2.61087e-38	1	Samhd1
1.51734e-42	0.304301	0.437	0.324	3.05744e-38	1	Fam189b
2.07729e-42	0.285209	0.606	0.476	4.18574e-38	1	Higd1a
4.19681e-42	0.302645	0.559	0.451	8.45658e-38	1	Sap18
9.65921e-42	0.315939	0.25	0.156	1.94633e-37	1	Sit1
1.35756e-41	0.283027	0.696	0.588	2.73549e-37	1	Chmp4b
2.60727e-41	0.251431	0.738	0.617	5.25365e-37	1	Cd37
7.72342e-41	0.292746	0.513	0.406	1.55627e-36	1	Mettl23
1.27616e-40	0.276057	0.563	0.45	2.57146e-36	1	Traf1
1.97209e-40	0.296144	0.553	0.45	3.97376e-36	1	Nop53
2.02358e-40	0.304912	0.581	0.471	4.07752e-36	1	Slc3a2
2.46244e-40	0.30725	0.518	0.405	4.96181e-36	1	Aprt
2.49024e-40	0.32806	0.383	0.272	5.01784e-36	1	Pmepa1
5.40068e-40	0.30157	0.838	0.764	1.08824e-35	1	Stat1
8.07191e-40	0.315862	0.278	0.177	1.62649e-35	1	Cxcr4
1.11793e-39	0.314579	0.4	0.304	2.25262e-35	1	Cox14
1.7808e-39	0.266948	0.506	0.409	3.58832e-35	1	Syf2
3.44767e-39	0.640436	0.377	0.272	6.94706e-35	1	Egr1
4.97424e-39	0.261504	0.342	0.233	1.00231e-34	1	Tgtp2
5.42491e-39	0.264485	0.615	0.488	1.09312e-34	1	Uqcr10
1.19404e-38	0.311978	0.554	0.437	2.40598e-34	1	Neurl3
1.47576e-38	0.274775	0.424	0.32	2.97365e-34	1	H2-M3
1.66087e-37	0.306804	0.446	0.338	3.34664e-33	1	Tob2
4.66032e-37	0.281469	0.607	0.498	9.39055e-33	1	Cacybp
5.37993e-37	0.315169	0.441	0.345	1.08406e-32	1	Uqcc2
1.21775e-36	0.27681	0.541	0.445	2.45376e-32	1	Rnf114
1.55684e-36	0.320865	0.591	0.481	3.13703e-32	1	Tsc22d3
2.64616e-35	0.253834	0.424	0.324	5.33202e-31	1	Gpr171
3.86192e-35	0.256677	0.548	0.443	7.78176e-31	1	Emg1
4.04015e-35	0.262107	0.605	0.487	8.1409e-31	1	Taldo1
5.36145e-35	0.261981	0.481	0.389	1.08033e-30	1	Scamp3
7.74235e-35	0.262452	0.45	0.356	1.56008e-30	1	Sys1
1.14015e-34	0.265166	0.472	0.382	2.29741e-30	1	Atp6v1g1
1.73372e-34	0.311536	0.256	0.168	3.49345e-30	1	Camk2n1
3.90732e-34	0.29568	0.384	0.292	7.87325e-30	1	Zfas1
8.61281e-34	0.302345	0.5	0.413	1.73548e-29	1	Mrpl30
9.57613e-34	0.317736	0.433	0.347	1.92959e-29	1	Dpm3
2.24319e-33	0.269869	0.448	0.352	4.52003e-29	1	Snhg8
4.88567e-33	0.250839	0.588	0.489	9.84462e-29	1	Tsc22d4
5.4859e-33	0.383412	0.376	0.282	1.10541e-28	1	Tgif1
8.49803e-33	0.258037	0.613	0.505	1.71235e-28	1	Mrpl33
8.67069e-33	0.2671	0.568	0.474	1.74714e-28	1	Zfp706
9.20215e-33	0.253591	0.602	0.493	1.85423e-28	1	Trbc2
3.26754e-32	0.275337	0.479	0.386	6.58409e-28	1	Pdcd5
4.93223e-32	0.251258	0.553	0.454	9.93844e-28	1	Srp14
7.41259e-32	0.321229	0.387	0.304	1.49364e-27	1	Naa20
1.90897e-31	0.277086	0.333	0.247	3.84658e-27	1	Flt3l
5.22506e-31	0.262966	0.452	0.365	1.05285e-26	1	Ndufs7
1.0224e-30	0.261092	0.486	0.396	2.06013e-26	1	Cnp
2.6094e-30	0.265511	0.467	0.38	5.25794e-26	1	Dynlrb1
8.95353e-30	0.262398	0.428	0.343	1.80414e-25	1	Ntan1
9.33385e-30	0.262741	0.484	0.399	1.88077e-25	1	Cops9
1.09805e-29	0.253215	0.42	0.336	2.21257e-25	1	1810058I24Rik
1.84347e-29	0.255439	0.489	0.409	3.7146e-25	1	Rbm42
1.66327e-28	0.282349	0.485	0.374	3.35149e-24	1	Capg
1.88131e-28	0.255623	0.473	0.394	3.79084e-24	1	Lamtor2
3.40001e-28	0.261968	0.386	0.303	6.85101e-24	1	Gng10
7.20962e-28	0.266255	0.367	0.289	1.45274e-23	1	AI413582
1.5627e-27	0.250667	0.389	0.306	3.14884e-23	1	Irf2bpl
3.36108e-27	0.291366	0.385	0.29	6.77257e-23	1	Fosb
2.42058e-26	0.260326	0.45	0.376	4.87747e-22	1	Tmem134
2.72967e-26	0.35436	0.259	0.18	5.50029e-22	1	Ifit2
5.06109e-26	0.254547	0.426	0.35	1.01981e-21	1	Ssbp4
5.78882e-26	0.277307	0.409	0.334	1.16645e-21	1	Cox20
6.9365e-26	0.265462	0.384	0.313	1.3977e-21	1	Higd2a
7.99954e-26	0.251378	0.466	0.393	1.61191e-21	1	Micos13
1.68595e-25	0.255266	0.428	0.351	3.3972e-21	1	Bola2
1.80624e-25	0.280211	0.252	0.181	3.63957e-21	1	Smpd1
2.61112e-25	0.272091	0.457	0.373	5.26141e-21	1	Cited2
2.70277e-25	0.269478	0.423	0.35	5.44609e-21	1	Tmem179b
1.13632e-23	0.49117	0.464	0.384	2.28968e-19	1	Nr4a1
1.01101e-22	0.270841	0.32	0.243	2.03718e-18	1	Zc3h12a
1.6017e-19	0.326028	0.53	0.447	3.22743e-15	1	Jun
1.64691e-19	0.331826	0.306	0.244	3.31852e-15	1	Daxx
2.68787e-18	0.252963	0.311	0.256	5.41605e-14	1	Svbp
3.19111e-16	0.377049	0.456	0.392	6.43009e-12	1	Zfp36
2.26326e-10	0.35486	0.455	0.4	4.56047e-06	1	Fos
0	2.96736	0.96	0.137	0	2	Stmn1
0	2.95373	0.688	0.104	0	2	Hist1h2ae
0	2.52401	0.996	0.632	0	2	Hmgb2
0	2.47002	0.822	0.041	0	2	Pclaf
0	2.36716	0.665	0.099	0	2	Hist1h1b
0	2.35639	0.99	0.611	0	2	Tubb5
0	2.21671	0.603	0.053	0	2	Ube2c
0	2.12438	0.82	0.153	0	2	Top2a
0	2.08054	0.996	0.627	0	2	H2afz
0	2.05086	0.901	0.285	0	2	Tuba1b
0	2.02993	0.71	0.028	0	2	Birc5
0	1.95817	0.862	0.106	0	2	Mki67
0	1.9227	0.947	0.326	0	2	Hmgn2
0	1.86886	0.808	0.283	0	2	Hist1h1e
0	1.83693	1	0.839	0	2	Ptma
0	1.83276	0.664	0.048	0	2	Rrm2
0	1.81037	0.922	0.24	0	2	Dut
0	1.62236	0.741	0.211	0	2	H2afx
0	1.6025	0.946	0.411	0	2	H2afv
0	1.59735	0.686	0.164	0	2	Cenpa
0	1.56826	0.987	0.551	0	2	Ran
0	1.54737	0.994	0.698	0	2	Hmgb1
0	1.53649	0.643	0.028	0	2	Ccna2
0	1.51201	0.594	0.022	0	2	Ccnb2
0	1.46432	0.865	0.379	0	2	Tubb4b
0	1.44878	0.967	0.451	0	2	CAAA01147332.1
0	1.44464	0.738	0.039	0	2	Cks1b
0	1.42241	0.807	0.123	0	2	Smc2
0	1.39025	0.953	0.532	0	2	Ube2s
0	1.3839	0.808	0.097	0	2	Mcm5
0	1.366	0.717	0.22	0	2	Hist1h4d
0	1.35388	0.727	0.063	0	2	Tyms
0	1.34897	0.801	0.141	0	2	Mcm3
0	1.34392	0.948	0.381	0	2	Alyref
0	1.33812	0.564	0.106	0	2	Hist2h2ac
0	1.32283	0.53	0.026	0	2	Cenpf
0	1.32027	0.65	0.03	0	2	Cdca8
0	1.32022	1	0.853	0	2	Ppia
0	1.30908	0.719	0.033	0	2	Tk1
0	1.30546	0.984	0.573	0	2	Anp32b
0	1.30335	0.896	0.245	0	2	Selenoh
0	1.2903	0.908	0.322	0	2	Tmpo
0	1.28036	0.706	0.038	0	2	Asf1b
0	1.27769	0.996	0.658	0	2	Lgals1
0	1.27409	0.967	0.423	0	2	Lmnb1
0	1.26558	0.798	0.125	0	2	Rrm1
0	1.25231	0.613	0.048	0	2	Kif11
0	1.25209	0.485	0.054	0	2	Hist1h2ab
0	1.2354	0.669	0.019	0	2	Spc24
0	1.22063	0.741	0.079	0	2	Lig1
0	1.21399	0.636	0.032	0	2	Cdk1
0	1.19407	0.913	0.343	0	2	Ranbp1
0	1.1878	0.527	0.027	0	2	Nusap1
0	1.18754	0.989	0.57	0	2	Hint1
0	1.18216	0.615	0.034	0	2	Tpx2
0	1.18067	0.767	0.113	0	2	Mcm7
0	1.17591	0.775	0.2	0	2	Cks2
0	1.16693	0.985	0.632	0	2	Hnrnpab
0	1.14176	0.999	0.893	0	2	Actg1
0	1.13235	0.9	0.394	0	2	Tpi1
0	1.129	0.941	0.401	0	2	Nap1l1
0	1.12706	0.991	0.702	0	2	Rbm3
0	1.12184	0.51	0.063	0	2	Hist1h1d
0	1.1178	0.449	0.039	0	2	Hist1h3c
0	1.11665	0.956	0.462	0	2	Dek
0	1.11624	0.872	0.351	0	2	Mcm6
0	1.11487	0.56	0.02	0	2	Cdca3
0	1.11297	0.901	0.3	0	2	Dbi
0	1.10913	0.995	0.745	0	2	Ldha
0	1.08847	0.639	0.039	0	2	Tacc3
0	1.08608	0.813	0.261	0	2	Pcna
0	1.07164	0.934	0.377	0	2	Banf1
0	1.0696	0.576	0.028	0	2	Knl1
0	1.06751	0.55	0.048	0	2	Prc1
0	1.04974	0.989	0.572	0	2	Txn1
0	1.04933	0.994	0.801	0	2	Hnrnpa3
0	1.04684	0.899	0.371	0	2	Anp32e
0	1.04681	0.746	0.098	0	2	Gmnn
0	1.04059	0.995	0.687	0	2	Gapdh
0	1.0329	0.612	0.03	0	2	Clspn
0	1.0326	0.543	0.033	0	2	Cenpe
0	1.03113	0.86	0.345	0	2	Slbp
0	1.00857	0.979	0.552	0	2	Snrpe
0	1.00744	0.992	0.671	0	2	Atp5g3
0	1.0074	0.656	0.05	0	2	Uhrf1
0	1.00154	0.665	0.13	0	2	Incenp
0	0.998131	0.944	0.435	0	2	Calm3
0	0.992942	1	0.953	0	2	Actb
0	0.990868	0.645	0.156	0	2	Gm43305
0	0.989377	0.995	0.718	0	2	Clic1
0	0.97645	0.87	0.32	0	2	Nucks1
0	0.974477	0.834	0.241	0	2	Dnmt1
0	0.971359	0.691	0.076	0	2	Cenpw
0	0.970227	0.9	0.348	0	2	Snrpd1
0	0.969234	0.735	0.114	0	2	Hells
0	0.959672	0.696	0.089	0	2	Fen1
0	0.957955	0.891	0.29	0	2	Atpif1
0	0.955949	0.789	0.22	0	2	Mcm4
0	0.948437	0.794	0.207	0	2	Ezh2
0	0.947334	0.963	0.5	0	2	1810037I17Rik
0	0.94322	0.987	0.626	0	2	Cox5b
0	0.9393	1	0.861	0	2	Pfn1
0	0.938383	0.665	0.1	0	2	Mcm2
0	0.931768	0.476	0.019	0	2	Fbxo5
0	0.923496	0.987	0.605	0	2	Cox5a
0	0.923264	0.646	0.069	0	2	Ncapd2
0	0.913766	0.573	0.022	0	2	Rad51
0	0.912365	0.559	0.034	0	2	Tcf19
0	0.899223	0.676	0.093	0	2	Tipin
0	0.896935	0.742	0.135	0	2	Lsm2
0	0.895215	0.755	0.142	0	2	Fkbp2
0	0.89277	0.844	0.271	0	2	Plp2
0	0.892036	0.982	0.584	0	2	Atp5j
0	0.885344	0.68	0.083	0	2	Nrm
0	0.881318	0.999	0.814	0	2	Cfl1
0	0.8759	0.51	0.021	0	2	Aurkb
0	0.873171	0.405	0.023	0	2	Cdc20
0	0.871212	0.645	0.107	0	2	Lockd
0	0.862496	0.702	0.12	0	2	Siva1
0	0.843551	0.851	0.304	0	2	Rps27l
0	0.840803	0.774	0.223	0	2	Phgdh
0	0.839683	0.813	0.234	0	2	Dnajc9
0	0.838465	0.417	0.009	0	2	Esco2
0	0.835312	0.464	0.038	0	2	Hist1h2bj
0	0.834372	0.643	0.095	0	2	Dctpp1
0	0.833925	0.894	0.343	0	2	Ssrp1
0	0.833678	0.841	0.266	0	2	Lsm5
0	0.82867	0.684	0.168	0	2	Racgap1
0	0.801772	0.493	0.025	0	2	Kif22
0	0.80147	0.557	0.056	0	2	Kif15
0	0.797018	0.419	0.012	0	2	Hmmr
0	0.786551	0.441	0.031	0	2	Gm4316
0	0.777859	0.681	0.093	0	2	Diaph3
0	0.771527	0.522	0.031	0	2	Ncapg
0	0.770783	0.81	0.235	0	2	Csrp1
0	0.769446	0.769	0.199	0	2	Hpf1
0	0.768085	0.559	0.054	0	2	Hmgb3
0	0.764897	0.812	0.283	0	2	Cdk4
0	0.763784	0.86	0.291	0	2	Mrpl18
0	0.761927	0.739	0.187	0	2	Rfc2
0	0.757257	0.77	0.218	0	2	Usp1
0	0.75139	0.696	0.155	0	2	Tfdp1
0	0.731949	0.725	0.171	0	2	Sdf2l1
0	0.726348	0.376	0.009	0	2	Hist1h2ap
0	0.726343	0.498	0.106	0	2	Hist1h3e
0	0.724844	0.584	0.053	0	2	Pmf1
0	0.724379	0.459	0.02	0	2	Cep55
0	0.722904	0.824	0.261	0	2	Exosc8
0	0.722526	0.641	0.112	0	2	Orc6
0	0.719677	0.523	0.039	0	2	Ncaph
0	0.718875	0.643	0.107	0	2	Haus4
0	0.718458	0.531	0.036	0	2	Ncapg2
0	0.717518	0.489	0.056	0	2	Kif23
0	0.716718	0.384	0.014	0	2	Ccnb1
0	0.715374	0.572	0.053	0	2	Rfc4
0	0.714746	0.684	0.135	0	2	Rpa3
0	0.714313	0.562	0.046	0	2	Mad2l1
0	0.713657	0.502	0.084	0	2	Fabp5
0	0.711679	0.446	0.017	0	2	Neil3
0	0.702782	0.498	0.022	0	2	Kif4
0	0.697457	0.5	0.028	0	2	Cit
0	0.695259	0.394	0.016	0	2	Plk1
0	0.694718	0.418	0.026	0	2	Aspm
0	0.683388	0.471	0.03	0	2	Dlgap5
0	0.680304	0.437	0.017	0	2	Ckap2l
0	0.67762	0.595	0.074	0	2	Rfc5
0	0.662974	0.53	0.048	0	2	Prim1
0	0.661862	0.457	0.02	0	2	Bub1b
0	0.654462	0.513	0.046	0	2	Ccdc34
0	0.651964	0.433	0.028	0	2	E2f1
0	0.65191	0.523	0.043	0	2	Chaf1a
0	0.650679	0.737	0.183	0	2	Ncaph2
0	0.642011	0.455	0.035	0	2	Knstrn
0	0.637056	0.697	0.169	0	2	Lsm3
0	0.629024	0.6	0.102	0	2	Ppil1
0	0.623994	0.5	0.05	0	2	Atad5
0	0.620214	0.613	0.095	0	2	Rnaseh2b
0	0.617555	0.416	0.012	0	2	Shcbp1
0	0.616595	0.704	0.195	0	2	Bex3
0	0.615808	0.464	0.057	0	2	Kif20b
0	0.610574	0.671	0.175	0	2	Prelid3b
0	0.609289	0.619	0.134	0	2	Cisd1
0	0.602339	0.631	0.132	0	2	Dtymk
0	0.60218	0.674	0.125	0	2	Pola1
0	0.595876	0.306	0.008	0	2	Hist1h2an
0	0.594144	0.42	0.011	0	2	Rad51ap1
0	0.588592	0.407	0.017	0	2	Kifc1
0	0.586994	0.438	0.013	0	2	Cenpm
0	0.582442	0.364	0.012	0	2	Cdkn3
0	0.582119	0.519	0.063	0	2	Plk4
0	0.576875	0.451	0.037	0	2	Ndc80
0	0.57662	0.329	0.025	0	2	Hist1h2ak
0	0.56387	0.442	0.028	0	2	Dhfr
0	0.562682	0.419	0.061	0	2	Cdkn2c
0	0.5597	0.435	0.025	0	2	Gins2
0	0.55898	0.518	0.069	0	2	Pold1
0	0.553442	0.433	0.017	0	2	Cdc45
0	0.551459	0.382	0.014	0	2	Spc25
0	0.548766	0.377	0.019	0	2	Depdc1a
0	0.547257	0.587	0.13	0	2	Ifi30
0	0.544135	0.689	0.178	0	2	Topbp1
0	0.544032	0.55	0.091	0	2	Psat1
0	0.540627	0.33	0.022	0	2	Hist1h2bm
0	0.540615	0.392	0.037	0	2	Cdca7
0	0.53809	0.366	0.014	0	2	Sgo2a
0	0.532982	0.488	0.059	0	2	Pkmyt1
0	0.532233	0.356	0.011	0	2	Cdc6
0	0.522098	0.426	0.029	0	2	Pole
0	0.518137	0.407	0.026	0	2	Brca1
0	0.517013	0.426	0.03	0	2	Brip1
0	0.516731	0.474	0.058	0	2	Dtl
0	0.51313	0.335	0.006	0	2	Pbk
0	0.51304	0.524	0.094	0	2	Cmc2
0	0.512673	0.385	0.014	0	2	Bub1
0	0.51253	0.346	0.018	0	2	Mis18bp1
0	0.511839	0.543	0.109	0	2	Hjurp
0	0.509779	0.488	0.078	0	2	Zfp367
0	0.508272	0.426	0.028	0	2	Cenpp
0	0.505137	0.53	0.103	0	2	Dck
0	0.504648	0.374	0.011	0	2	Mybl2
0	0.502283	0.41	0.038	0	2	Syce2
0	0.502196	0.507	0.086	0	2	Nelfe
0	0.499296	0.356	0.006	0	2	Ska1
0	0.498941	0.505	0.105	0	2	Slc29a1
0	0.498778	0.457	0.059	0	2	Rfc3
0	0.494254	0.462	0.059	0	2	Chaf1b
0	0.493681	0.336	0.012	0	2	Kif20a
0	0.492166	0.323	0.034	0	2	Prdx4
0	0.491709	0.504	0.091	0	2	Hmgn5
0	0.491224	0.346	0.012	0	2	E2f8
0	0.490397	0.353	0.008	0	2	Nuf2
0	0.487361	0.508	0.1	0	2	Pold2
0	0.486852	0.378	0.021	0	2	Cdca2
0	0.485713	0.357	0.008	0	2	Cdca5
0	0.481558	0.461	0.063	0	2	Tubg1
0	0.480605	0.406	0.037	0	2	Ect2
0	0.477983	0.553	0.113	0	2	Tceal9
0	0.469733	0.488	0.097	0	2	Rdm1
0	0.468085	0.345	0.023	0	2	Ckap2
0	0.466951	0.314	0.005	0	2	Mxd3
0	0.464969	0.448	0.062	0	2	Ube2t
0	0.461946	0.264	0.019	0	2	Hist1h1a
0	0.459007	0.628	0.142	0	2	Cbx5
0	0.454992	0.324	0.01	0	2	Kif18b
0	0.452362	0.376	0.017	0	2	Fignl1
0	0.44965	0.345	0.008	0	2	Melk
0	0.448176	0.264	0.006	0	2	Pimreg
0	0.4354	0.371	0.024	0	2	Cenpk
0	0.430702	0.317	0.034	0	2	Hist2h2bb
0	0.428674	0.494	0.092	0	2	Nup85
0	0.427611	0.378	0.037	0	2	Rcc1
0	0.42493	0.324	0.011	0	2	Kntc1
0	0.424306	0.388	0.039	0	2	Timeless
0	0.420626	0.343	0.012	0	2	Cenps
0	0.419614	0.324	0.017	0	2	Foxm1
0	0.411313	0.264	0.017	0	2	Hist1h2bb
0	0.409417	0.402	0.058	0	2	E2f2
0	0.406553	0.357	0.052	0	2	Ccne1
0	0.406122	0.283	0.007	0	2	Kif2c
0	0.400822	0.306	0.014	0	2	Spag5
0	0.397884	0.364	0.036	0	2	Arhgap11a
0	0.394556	0.303	0.018	0	2	Anln
0	0.392393	0.411	0.06	0	2	Anapc15
0	0.391525	0.476	0.09	0	2	Pih1d1
0	0.390442	0.422	0.047	0	2	Bard1
0	0.390254	0.288	0.013	0	2	E2f7
0	0.386003	0.309	0.024	0	2	Ccnf
0	0.384835	0.426	0.064	0	2	Wdr76
0	0.383614	0.37	0.048	0	2	Hirip3
0	0.381269	0.321	0.01	0	2	Cenph
0	0.380913	0.333	0.013	0	2	Poc1a
0	0.379822	0.38	0.041	0	2	Cdk2
0	0.377566	0.266	0.017	0	2	Hist1h3i
0	0.372459	0.278	0.017	0	2	Aurka
0	0.369883	0.32	0.02	0	2	Stil
0	0.366597	0.438	0.05	0	2	Rad51b
0	0.365423	0.363	0.039	0	2	Rmi2
0	0.364964	0.34	0.036	0	2	Hist1h4i
0	0.362399	0.451	0.08	0	2	Ppih
0	0.356464	0.264	0.01	0	2	Parpbp
0	0.352855	0.259	0.009	0	2	Nek2
0	0.345137	0.314	0.023	0	2	Cip2a
0	0.339986	0.484	0.086	0	2	Mms22l
0	0.339256	0.307	0.02	0	2	4930579G24Rik
0	0.334619	0.306	0.022	0	2	Gm10282
0	0.331783	0.266	0.009	0	2	Sgo1
0	0.327039	0.259	0.008	0	2	Mcm10
0	0.326578	0.297	0.027	0	2	Slc43a3
0	0.325993	0.301	0.021	0	2	Ticrr
0	0.324916	0.29	0.026	0	2	Nmral1
0	0.318864	0.282	0.014	0	2	Zwilch
0	0.309582	0.409	0.059	0	2	Suv39h1
0	0.307607	0.291	0.029	0	2	Brca2
0	0.3072	0.319	0.041	0	2	Tmem97
0	0.29898	0.263	0.026	0	2	Paqr4
0	0.295354	0.264	0.01	0	2	Trip13
0	0.291895	0.256	0.012	0	2	Mastl
0	0.289638	0.257	0.013	0	2	Spdl1
1.02826e-307	0.46523	0.569	0.131	2.07194e-303	2	Ubl4a
1.47296e-307	0.771554	0.833	0.298	2.96801e-303	2	Hdgf
2.2825e-307	0.809505	0.944	0.426	4.59923e-303	2	Cbx3
1.20749e-306	0.405279	0.5	0.103	2.4331e-302	2	Snrnp25
1.16084e-304	0.903136	0.966	0.542	2.3391e-300	2	Ywhah
1.10869e-303	0.516089	0.616	0.156	2.23402e-299	2	Mthfd2
1.74501e-302	1.06324	0.992	0.721	3.51619e-298	2	Pkm
1.03806e-300	0.537246	0.458	0.092	2.09169e-296	2	Fdps
1.47207e-299	0.524363	0.495	0.106	2.96621e-295	2	Reep4
5.98042e-297	0.342644	0.424	0.076	1.20506e-292	2	Bckdk
6.96416e-297	0.32982	0.362	0.056	1.40328e-292	2	Ska2
1.06639e-295	0.411428	0.513	0.111	2.14877e-291	2	Nup62
3.07908e-295	1.05171	0.954	0.5	6.20435e-291	2	Pgk1
4.93493e-294	0.409851	0.467	0.094	9.94388e-290	2	Metrn
1.04601e-292	0.652328	0.794	0.266	2.10772e-288	2	Lsm6
5.67048e-292	0.347646	0.4	0.07	1.1426e-287	2	Akip1
2.98809e-290	0.454627	0.587	0.144	6.02101e-286	2	Nxt1
1.04565e-289	0.557888	0.69	0.2	2.10699e-285	2	Dpy30
1.51181e-288	0.476888	0.564	0.136	3.04631e-284	2	Pgp
1.17851e-286	0.570345	0.772	0.249	2.37469e-282	2	Nsd2
1.85568e-285	0.746323	0.877	0.348	3.7392e-281	2	Gltp
3.83491e-285	0.416244	0.605	0.153	7.72734e-281	2	Zdhhc2
4.70154e-285	0.32627	0.404	0.072	9.47361e-281	2	Fxn
5.47847e-284	0.397643	0.415	0.077	1.10391e-279	2	Mns1
9.71849e-284	0.847395	0.993	0.707	1.95828e-279	2	Ybx1
1.47683e-283	0.591533	0.75	0.236	2.9758e-279	2	Nans
9.39224e-283	0.311969	0.276	0.033	1.89254e-278	2	Hist1h3f
2.25897e-279	0.282532	0.352	0.056	4.55182e-275	2	Wdhd1
6.63989e-279	0.254255	0.488	0.102	1.33794e-274	2	Prim2
7.10512e-279	0.689051	0.846	0.316	1.43168e-274	2	Ndufc2
1.59233e-278	0.421867	0.518	0.119	3.20855e-274	2	Aarsd1
2.16502e-277	0.46286	0.631	0.17	4.36251e-273	2	Hat1
4.66273e-276	0.814201	0.974	0.54	9.39539e-272	2	Cox7a2
5.85602e-276	0.998188	0.983	0.647	1.17999e-271	2	Tagln2
2.12327e-275	1.04729	0.982	0.622	4.27838e-271	2	Mif
7.94252e-274	0.739174	0.882	0.364	1.60042e-269	2	Smc1a
9.64989e-274	0.619069	0.782	0.262	1.94445e-269	2	Cenpx
9.7967e-274	0.89439	0.963	0.564	1.97404e-269	2	Prdx1
3.35369e-273	0.462327	0.615	0.165	6.75769e-269	2	Mrpl51
1.21979e-272	0.818971	0.994	0.65	2.45787e-268	2	Elob
4.21584e-272	0.812954	0.906	0.412	8.49491e-268	2	Tkt
6.48812e-272	0.793136	0.952	0.471	1.30736e-267	2	Ndufb7
2.35e-271	0.643346	0.785	0.27	4.73524e-267	2	Impdh2
1.00836e-270	0.732196	0.858	0.337	2.03185e-266	2	Pa2g4
6.42856e-270	0.782133	0.942	0.472	1.29535e-265	2	Atp5o
3.21217e-269	0.331302	0.304	0.044	6.47253e-265	2	Gm42031
5.15987e-269	0.378402	0.479	0.105	1.03971e-264	2	Mis18a
6.48289e-269	0.28995	0.338	0.054	1.3063e-264	2	Tssc4
8.1033e-269	0.32588	0.471	0.101	1.63282e-264	2	Pola2
2.21193e-268	0.700824	0.867	0.343	4.45703e-264	2	Anapc11
7.27071e-268	0.597077	0.722	0.231	1.46505e-263	2	Rpa2
1.38715e-267	0.639869	0.453	0.101	2.79511e-263	2	Kpna2
4.22124e-267	0.793585	0.944	0.46	8.5058e-263	2	Snrpf
6.3869e-267	0.801822	0.892	0.399	1.28696e-262	2	Rbbp7
7.4017e-267	0.621554	0.807	0.284	1.49144e-262	2	Anapc5
1.5286e-266	0.354431	0.483	0.107	3.08013e-262	2	Rfwd3
8.08089e-263	0.394635	0.514	0.121	1.6283e-258	2	Creld2
7.19683e-262	0.653726	0.81	0.297	1.45016e-257	2	Ddx39
9.59053e-261	0.646141	0.765	0.269	1.93249e-256	2	Etfb
3.62604e-260	0.364709	0.268	0.035	7.30648e-256	2	1500009L16Rik
8.42905e-260	0.963861	0.898	0.43	1.69845e-255	2	Cmtm7
1.38884e-258	0.522479	0.72	0.227	2.79851e-254	2	Nasp
1.29992e-257	0.556456	0.698	0.221	2.61934e-253	2	Nutf2
7.16195e-257	0.276918	0.277	0.037	1.44313e-252	2	Fam83d
2.41612e-254	0.797286	0.364	0.071	4.86848e-250	2	Nrgn
7.9948e-254	0.429541	0.648	0.187	1.61095e-249	2	Commd1
8.04369e-254	0.39521	0.593	0.159	1.6208e-249	2	Get4
5.58932e-253	0.382473	0.574	0.151	1.12625e-248	2	Erg28
9.36096e-253	0.273164	0.375	0.069	1.88623e-248	2	Pole3
1.44991e-252	0.788498	0.966	0.542	2.92157e-248	2	Cox6a1
5.71596e-252	0.402843	0.537	0.136	1.15177e-247	2	Elof1
7.73038e-252	0.772097	0.999	0.832	1.55767e-247	2	Coro1a
1.63704e-249	0.700718	0.763	0.284	3.29863e-245	2	Bub3
2.09273e-249	0.384942	0.624	0.173	4.21685e-245	2	Ncapd3
2.09967e-249	0.519417	0.739	0.24	4.23083e-245	2	Cbx1
3.56038e-249	0.751029	0.951	0.509	7.17417e-245	2	Raly
1.63373e-247	0.541662	0.755	0.256	3.29196e-243	2	Eif1ax
1.68817e-245	0.497203	0.681	0.212	3.40166e-241	2	Rangap1
2.45947e-245	0.585801	0.796	0.284	4.95584e-241	2	Rnaseh2c
1.42522e-244	0.355973	0.462	0.106	2.87181e-240	2	Yif1b
6.7492e-244	0.461174	0.638	0.189	1.35996e-239	2	Bcl7c
1.50394e-243	0.281603	0.331	0.057	3.03044e-239	2	Idi1
4.40011e-243	0.828503	0.942	0.503	8.86622e-239	2	Ndufa4
4.89843e-243	0.282441	0.395	0.08	9.87034e-239	2	Fdft1
1.02866e-242	0.799851	0.968	0.57	2.07275e-238	2	Prelid1
1.09292e-242	0.407079	0.601	0.168	2.20224e-238	2	Mrpl13
1.85298e-242	0.471973	0.662	0.202	3.73376e-238	2	Impa2
6.45046e-242	0.593529	0.523	0.14	1.29977e-237	2	Cdc25b
1.82638e-241	1.32149	0.394	0.088	3.68015e-237	2	Tnfrsf4
9.36775e-241	0.363126	0.5	0.123	1.8876e-236	2	Timm50
1.52912e-240	0.784782	0.984	0.684	3.08117e-236	2	Sumo2
2.176e-240	0.6588	0.884	0.373	4.38463e-236	2	Ap2s1
2.72968e-240	0.81101	0.968	0.6	5.50031e-236	2	Slc25a5
3.42018e-240	0.653039	0.856	0.348	6.89167e-236	2	Manf
4.94635e-240	0.764137	0.99	0.66	9.96689e-236	2	Snrpg
6.34931e-239	0.631781	0.867	0.364	1.27939e-234	2	Nudt21
9.96223e-239	0.582501	0.817	0.308	2.00739e-234	2	Snrpc
3.16676e-237	0.358881	0.495	0.123	6.38102e-233	2	Fh1
8.92218e-237	0.618071	0.744	0.272	1.79782e-232	2	Paics
1.85909e-236	0.741797	0.998	0.764	3.74608e-232	2	Calm1
3.6285e-236	0.69725	0.999	0.774	7.31142e-232	2	Oaz1
9.52243e-236	1.09063	0.996	0.705	1.91877e-231	2	Crip1
1.06469e-235	0.779027	0.977	0.619	2.14534e-231	2	Set
1.22669e-235	0.530142	0.767	0.267	2.47177e-231	2	Tmem256
3.3401e-235	0.6595	0.889	0.39	6.73031e-231	2	Psmb6
8.58714e-235	0.725901	0.961	0.545	1.73031e-230	2	Snrpb
9.49026e-235	0.651906	0.902	0.396	1.91229e-230	2	Ndufa11
1.33147e-234	0.278945	0.368	0.072	2.6829e-230	2	Msh6
1.90456e-234	0.647407	0.851	0.353	3.83768e-230	2	Psma4
3.50794e-234	0.47974	0.669	0.211	7.06851e-230	2	Dynll2
1.13712e-233	0.745354	0.899	0.437	2.29129e-229	2	Rbbp4
1.36722e-233	0.450548	0.665	0.207	2.75494e-229	2	Nubp1
2.37314e-233	0.39976	0.517	0.134	4.78188e-229	2	Cnih4
8.57454e-233	1.13002	0.729	0.299	1.72777e-228	2	Tnfrsf9
8.69176e-233	0.753754	0.987	0.623	1.75139e-228	2	Atp5j2
8.89338e-233	0.467711	0.643	0.199	1.79202e-228	2	Snrpa
1.09224e-232	0.328051	0.471	0.113	2.20087e-228	2	Nudt5
1.10065e-232	0.661404	0.892	0.4	2.2178e-228	2	Sdhb
1.91685e-232	0.773936	0.982	0.691	3.86245e-228	2	Atp5b
9.62898e-232	0.510404	0.75	0.26	1.94024e-227	2	Mtch1
2.4171e-231	0.512201	0.723	0.245	4.87045e-227	2	Mrpl42
3.42244e-231	0.360669	0.481	0.12	6.89622e-227	2	Trappc1
8.43813e-231	0.392899	0.546	0.149	1.70028e-226	2	Nsmce1
1.51745e-230	0.417115	0.433	0.101	3.05766e-226	2	Galk1
1.67376e-230	0.334667	0.479	0.117	3.37262e-226	2	Tmem109
3.69005e-230	0.262358	0.456	0.106	7.43544e-226	2	Ulbp1
7.06002e-230	0.630454	0.875	0.375	1.42259e-225	2	Ddost
1.32639e-229	0.539936	0.76	0.274	2.67267e-225	2	Fundc2
3.91911e-229	0.399897	0.402	0.089	7.897e-225	2	Smco4
4.1635e-229	0.471798	0.713	0.235	8.38944e-225	2	Ssna1
4.99451e-229	0.309843	0.459	0.109	1.00639e-224	2	Lmf2
1.47328e-228	0.374861	0.605	0.175	2.96866e-224	2	Nt5c3b
4.73042e-228	0.282203	0.414	0.091	9.53179e-224	2	Mrpl49
5.00891e-228	0.295923	0.505	0.127	1.0093e-223	2	Pold3
6.00299e-228	0.298667	0.3	0.05	1.2096e-223	2	Hist1h4c
1.43276e-227	0.38461	0.653	0.196	2.88702e-223	2	Ilf2
1.85378e-227	0.420468	0.572	0.162	3.73538e-223	2	Cdt1
6.77808e-227	0.326619	0.431	0.099	1.36578e-222	2	A430005L14Rik
8.47716e-226	0.290776	0.453	0.106	1.70815e-221	2	Aaas
1.74846e-225	0.532918	0.758	0.271	3.52315e-221	2	Lsm8
1.80285e-225	0.535166	0.757	0.274	3.63275e-221	2	Vdac1
2.99765e-225	0.398551	0.471	0.119	6.04026e-221	2	Fzr1
3.96809e-225	0.339878	0.433	0.101	7.99571e-221	2	Ift27
5.42358e-225	0.38809	0.562	0.157	1.09285e-220	2	Mrpl28
7.19338e-225	0.634978	0.881	0.387	1.44947e-220	2	Ndufb8
7.641e-225	0.635003	0.858	0.365	1.53966e-220	2	Maz
3.2774e-224	0.524962	0.76	0.273	6.60396e-220	2	Ssr2
4.16036e-223	0.305944	0.422	0.096	8.38314e-219	2	Gins4
4.25186e-223	0.380936	0.5	0.131	8.56751e-219	2	Alad
7.66807e-223	0.455114	0.641	0.202	1.54512e-218	2	0610010K14Rik
9.87226e-223	0.324017	0.45	0.109	1.98926e-218	2	Adap1
1.52707e-221	0.508072	0.442	0.11	3.07705e-217	2	Slc16a3
2.56119e-221	0.316383	0.416	0.095	5.16079e-217	2	Naa40
3.61576e-221	0.616314	0.872	0.377	7.28575e-217	2	Swi5
5.30749e-221	0.939295	0.596	0.202	1.06946e-216	2	Hist1h1c
6.21986e-221	0.66238	0.901	0.421	1.2533e-216	2	Lsm4
8.44394e-221	0.610253	0.882	0.384	1.70145e-216	2	Sf3b5
2.50876e-220	0.27525	0.436	0.101	5.05516e-216	2	Rnaseh2a
2.58661e-220	0.732093	0.966	0.589	5.21202e-216	2	Pcbp1
3.04065e-219	0.474248	0.688	0.229	6.12692e-215	2	Ndufs8
5.54422e-219	0.421235	0.631	0.196	1.11716e-214	2	Snrpa1
6.41728e-219	0.365357	0.579	0.167	1.29308e-214	2	Pcbd2
6.98004e-219	0.301779	0.455	0.111	1.40648e-214	2	Myg1
1.47531e-218	0.705307	0.993	0.759	2.97275e-214	2	Gnai2
2.40568e-218	0.689175	0.911	0.457	4.84745e-214	2	Mdh1
2.46276e-218	0.284431	0.269	0.043	4.96246e-214	2	Tubb6
2.99647e-218	0.977488	0.992	0.761	6.03789e-214	2	Vim
3.67881e-218	0.728864	0.982	0.657	7.4128e-214	2	Ppp1ca
5.49362e-218	0.64176	0.894	0.41	1.10696e-213	2	Psmb5
6.22868e-217	0.506294	0.751	0.268	1.25508e-212	2	Magoh
7.51741e-217	0.303402	0.308	0.056	1.51476e-212	2	Gpsm2
1.48837e-216	0.525198	0.81	0.317	2.99906e-212	2	Txnl1
2.72316e-216	0.513097	0.743	0.269	5.48716e-212	2	Ndufc1
3.26262e-216	0.634289	0.876	0.402	6.57418e-212	2	Hprt
4.18262e-216	0.696067	0.963	0.533	8.42797e-212	2	Reep5
3.49483e-215	0.396069	0.64	0.198	7.04209e-211	2	Pfdn6
4.63929e-215	0.686484	0.865	0.389	9.34817e-211	2	Rad21
2.87076e-214	0.713338	0.984	0.644	5.78459e-210	2	Cox6c
3.43457e-214	0.69767	0.963	0.561	6.92067e-210	2	Atp5f1
5.11429e-214	0.304144	0.424	0.1	1.03053e-209	2	Fam92a
6.18591e-214	0.536683	0.79	0.3	1.24646e-209	2	Ndufs5
2.95545e-212	0.408059	0.641	0.205	5.95523e-208	2	Kdelr2
3.62196e-212	0.606983	0.841	0.353	7.29826e-208	2	Tmem14c
7.70301e-212	0.386363	0.56	0.163	1.55216e-207	2	Cdca4
9.44384e-212	0.382826	0.6	0.181	1.90293e-207	2	Pin1
1.03322e-211	0.683457	0.879	0.409	2.08194e-207	2	Cycs
1.66513e-211	0.617112	0.9	0.42	3.35524e-207	2	Ndufb9
1.79792e-211	0.554133	0.825	0.33	3.62281e-207	2	Ndufb6
2.20928e-211	0.356261	0.578	0.17	4.4517e-207	2	Pbdc1
2.83054e-211	0.579667	0.817	0.33	5.70354e-207	2	Atp5k
3.88204e-211	0.352164	0.57	0.166	7.82231e-207	2	Ap1s1
9.26947e-211	0.667028	0.94	0.467	1.8678e-206	2	Uqcr10
1.34707e-210	0.540288	0.829	0.333	2.71434e-206	2	Eif4a3
2.7412e-210	0.355517	0.572	0.167	5.52353e-206	2	Nde1
2.89176e-210	0.620636	0.899	0.413	5.8269e-206	2	Snrpd2
3.07789e-210	0.310097	0.513	0.139	6.20194e-206	2	Emc8
4.38088e-210	0.793966	0.951	0.538	8.82748e-206	2	Emp3
4.72307e-210	0.715746	0.97	0.595	9.51699e-206	2	Gnb2
5.89786e-210	0.338843	0.587	0.173	1.18842e-205	2	Gps1
8.14089e-210	0.476171	0.748	0.268	1.64039e-205	2	Ndufa5
4.08859e-209	0.443556	0.733	0.255	8.2385e-205	2	Phf5a
6.14728e-209	0.638616	0.887	0.416	1.23868e-204	2	U2af1
1.28192e-207	0.86424	0.942	0.557	2.58308e-203	2	Anxa2
1.65266e-207	0.273854	0.356	0.076	3.33011e-203	2	Hmbs
2.19266e-207	0.615137	0.871	0.393	4.41821e-203	2	Psmb4
2.49236e-207	0.299558	0.39	0.089	5.0221e-203	2	Ripk3
2.94348e-207	0.372558	0.599	0.182	5.93112e-203	2	Mrpl40
4.19428e-207	0.47394	0.729	0.262	8.45147e-203	2	Vdac3
6.36353e-207	0.450547	0.704	0.244	1.28225e-202	2	Pdap1
1.00789e-206	0.338017	0.509	0.14	2.0309e-202	2	Mrpl17
7.19082e-206	0.453918	0.641	0.216	1.44895e-201	2	Ckap5
2.032e-205	0.263468	0.387	0.088	4.09448e-201	2	Itpa
2.84964e-205	0.375928	0.606	0.188	5.74203e-201	2	Gclm
1.2609e-204	0.549128	0.77	0.296	2.5407e-200	2	Casp3
1.60457e-204	0.378929	0.575	0.174	3.23321e-200	2	Mapk3
2.36956e-204	0.692642	0.989	0.676	4.77466e-200	2	Atp5g2
3.59838e-204	0.680435	0.614	0.217	7.25075e-200	2	Tuba1c
7.05552e-203	0.673845	0.981	0.598	1.42169e-198	2	Cox6b1
3.32233e-202	0.45564	0.656	0.223	6.6945e-198	2	Mrpl12
1.31678e-201	0.300263	0.531	0.149	2.65331e-197	2	Gpaa1
1.35152e-201	0.453926	0.713	0.251	2.7233e-197	2	Ndufs6
2.83557e-201	0.507508	0.787	0.307	5.71368e-197	2	Psma1
3.71608e-201	0.775199	0.98	0.663	7.4879e-197	2	Eif5a
1.55223e-200	0.300908	0.504	0.139	3.12774e-196	2	Meaf6
1.85749e-200	0.685618	0.994	0.717	3.74284e-196	2	Cox8a
3.27417e-200	0.260765	0.347	0.074	6.59745e-196	2	Zmynd19
7.82394e-200	0.290822	0.663	0.215	1.57652e-195	2	Rbbp8
2.41492e-199	0.721786	0.997	0.749	4.86607e-195	2	Sh3bgrl3
7.20519e-199	0.312053	0.596	0.184	1.45185e-194	2	Rfc1
1.14743e-198	0.376145	0.612	0.195	2.31207e-194	2	Mrpl14
1.25678e-198	0.534132	0.825	0.339	2.53241e-194	2	Nudc
1.81441e-198	0.547317	0.78	0.314	3.65604e-194	2	Ndufab1
3.86869e-198	0.748697	0.91	0.475	7.79541e-194	2	Pgam1
3.28397e-197	0.489452	0.81	0.32	6.6172e-193	2	Rnps1
4.69414e-197	0.737615	0.981	0.634	9.4587e-193	2	Rps17
6.44174e-197	0.575146	0.86	0.381	1.29801e-192	2	Ube2m
9.4435e-196	0.674418	0.992	0.741	1.90286e-191	2	H3f3a
1.29504e-195	0.451027	0.729	0.266	2.6095e-191	2	Trim28
1.41261e-195	0.674909	0.92	0.483	2.84641e-191	2	Sec11c
5.75539e-195	0.339165	0.541	0.16	1.15971e-190	2	Ppp1r35
3.47403e-194	0.292353	0.253	0.043	7.00017e-190	2	Neb
1.23764e-193	0.34277	0.616	0.195	2.49385e-189	2	Timm17b
4.09853e-193	0.34979	0.525	0.155	8.25854e-189	2	Cenpb
5.55018e-193	0.698251	0.852	0.407	1.11836e-188	2	Nme1
6.9751e-193	0.312402	0.467	0.127	1.40548e-188	2	Cdk2ap1
7.649e-193	0.501324	0.81	0.331	1.54127e-188	2	Psmd13
1.44483e-192	0.663945	0.984	0.619	2.91132e-188	2	Ppib
1.6127e-192	0.541343	0.864	0.383	3.24959e-188	2	Psmc3
2.67857e-192	0.29035	0.447	0.118	5.39732e-188	2	Lage3
4.04597e-192	0.284955	0.409	0.102	8.15263e-188	2	Cdca7l
1.17459e-191	0.437668	0.717	0.263	2.3668e-187	2	Akt1
1.50535e-191	0.397609	0.684	0.236	3.03329e-187	2	Tbcb
1.88689e-191	0.865115	0.774	0.355	3.80208e-187	2	Capg
2.68235e-191	0.356241	0.347	0.079	5.40495e-187	2	1700097N02Rik
5.38951e-191	0.283016	0.435	0.113	1.08599e-186	2	Mrpl27
6.32503e-191	0.418477	0.702	0.249	1.27449e-186	2	Ebp
6.82811e-191	0.661372	0.962	0.575	1.37586e-186	2	Psmb3
8.20546e-191	0.44473	0.739	0.279	1.6534e-186	2	Uba2
1.55092e-190	0.327282	0.596	0.189	3.1251e-186	2	Actl6a
2.92397e-190	0.350583	0.646	0.212	5.8918e-186	2	Polr2c
3.99903e-190	0.406337	0.716	0.257	8.05805e-186	2	Vars
5.26227e-190	0.669999	0.934	0.486	1.06035e-185	2	Cox17
1.06351e-189	0.467485	0.715	0.265	2.14298e-185	2	Mrpl54
3.44393e-189	0.445714	0.753	0.284	6.93953e-185	2	Mrpl57
5.7129e-189	0.359149	0.484	0.139	1.15115e-184	2	Magohb
6.85313e-189	0.388564	0.682	0.237	1.38091e-184	2	Med30
7.21273e-189	0.637488	0.96	0.545	1.45337e-184	2	Taf10
7.29538e-189	0.30132	0.366	0.086	1.47002e-184	2	Sypl
1.54749e-188	0.470041	0.758	0.291	3.11819e-184	2	Pdia6
1.70174e-188	0.257927	0.378	0.089	3.42902e-184	2	Pdzd11
1.82772e-188	0.517604	0.843	0.356	3.68286e-184	2	Prdx2
2.46708e-188	0.345501	0.66	0.22	4.97117e-184	2	Kmt5a
4.04384e-188	0.390667	0.664	0.228	8.14834e-184	2	Naa38
3.11893e-187	0.37716	0.662	0.225	6.28464e-183	2	Mrps18c
4.00913e-187	0.364325	0.567	0.179	8.07841e-183	2	Ppa1
4.51551e-187	0.711286	1	0.913	9.09876e-183	2	Tmsb4x
1.02174e-186	0.346076	0.465	0.13	2.05882e-182	2	Cep85
3.97127e-186	0.300895	0.531	0.157	8.00211e-182	2	Tmco1
6.43699e-186	0.429867	0.748	0.287	1.29705e-181	2	Rpa1
6.99277e-186	0.269431	0.389	0.096	1.40904e-181	2	Carhsp1
7.03806e-186	0.391622	0.706	0.253	1.41817e-181	2	Psmc2
9.91167e-186	0.348934	0.557	0.173	1.9972e-181	2	Naxe
1.0333e-185	0.609785	0.93	0.478	2.0821e-181	2	Uqcrq
1.43553e-185	0.480591	0.729	0.279	2.8926e-181	2	Prmt1
3.54847e-185	0.26136	0.409	0.104	7.15016e-181	2	Umps
6.91447e-185	0.288889	0.553	0.169	1.39327e-180	2	Nudt4
1.91941e-184	0.571893	0.896	0.428	3.8676e-180	2	Smdt1
3.93457e-184	0.266828	0.452	0.122	7.92816e-180	2	Mpv17l2
4.73486e-184	0.624232	0.971	0.559	9.54074e-180	2	Edf1
1.69311e-183	0.85339	0.895	0.485	3.41161e-179	2	S100a4
2.63493e-183	0.609102	0.957	0.536	5.30939e-179	2	Krtcap2
2.70297e-182	0.377037	0.638	0.217	5.44649e-178	2	Chchd1
2.85631e-182	0.293869	0.455	0.126	5.75546e-178	2	Lyar
4.21938e-182	0.325882	0.574	0.182	8.50205e-178	2	Sf3a3
6.14221e-182	0.370077	0.642	0.219	1.23765e-177	2	Stub1
7.11942e-182	0.509042	0.673	0.248	1.43456e-177	2	Glipr1
7.57719e-182	0.271522	0.358	0.085	1.5268e-177	2	Timm8a1
8.04673e-182	0.28982	0.549	0.167	1.62142e-177	2	Cetn3
1.22797e-181	0.449104	0.731	0.28	2.47435e-177	2	Ndufa12
1.32675e-181	0.323283	0.531	0.161	2.67341e-177	2	Stoml2
1.9519e-181	0.300493	0.549	0.168	3.93308e-177	2	Hras
2.68063e-181	0.285957	0.49	0.142	5.40147e-177	2	Sumo3
2.8973e-181	0.51806	0.999	0.936	5.83806e-177	2	Hnrnpa2b1
4.22106e-181	0.435382	0.772	0.297	8.50544e-177	2	Nsmce4a
1.8104e-180	0.262364	0.403	0.103	3.64796e-176	2	Cisd3
7.72206e-180	0.298014	0.506	0.15	1.55599e-175	2	Parp1
9.98295e-180	0.61061	0.916	0.467	2.01156e-175	2	Pomp
1.04504e-179	0.397302	0.675	0.24	2.10576e-175	2	Rex1bd
1.22649e-179	0.376067	0.684	0.244	2.47138e-175	2	Ccdc124
2.4204e-179	0.41554	0.736	0.279	4.8771e-175	2	Psmc4
3.36011e-179	0.376813	0.632	0.217	6.77062e-175	2	Slc25a39
3.91312e-179	0.254841	0.418	0.11	7.88495e-175	2	Cyp51
7.62011e-179	0.294821	0.578	0.183	1.53545e-174	2	BC004004
7.76365e-179	0.390755	0.669	0.236	1.56437e-174	2	Bola3
1.07642e-178	0.619172	0.985	0.645	2.16899e-174	2	Cox7c
1.16869e-178	0.52369	0.868	0.397	2.35491e-174	2	Eloc
5.24051e-178	0.414262	0.712	0.265	1.05596e-173	2	Mrps36
1.93186e-177	0.613984	0.942	0.529	3.89269e-173	2	Csnk2b
2.34298e-177	0.378165	0.681	0.242	4.72111e-173	2	Sdhd
2.4132e-177	0.527851	0.829	0.366	4.86259e-173	2	Uqcr11
3.55093e-177	0.4515	0.76	0.303	7.15513e-173	2	Eif3l
5.00498e-177	0.460208	0.796	0.325	1.0085e-172	2	Psma6
5.8963e-177	0.50348	0.782	0.328	1.1881e-172	2	Atad2
1.29361e-176	0.560145	0.895	0.446	2.60662e-172	2	Arpp19
3.06491e-176	0.257431	0.433	0.118	6.1758e-172	2	Ruvbl2
3.3702e-176	0.558282	0.901	0.444	6.79096e-172	2	Nono
8.33903e-176	0.341243	0.607	0.204	1.68031e-171	2	Adprh
1.70491e-175	0.276457	0.521	0.158	3.43539e-171	2	Larp7
1.78699e-175	0.660895	0.989	0.67	3.60079e-171	2	Ptprcap
2.35718e-175	0.530926	0.868	0.405	4.74971e-171	2	Micos10
2.54026e-175	0.367024	0.695	0.248	5.11862e-171	2	Dnajc19
3.67157e-175	0.354019	0.61	0.207	7.39822e-171	2	Stard3nl
4.73033e-175	0.323733	0.65	0.224	9.53161e-171	2	Dcps
8.86609e-175	0.295744	0.553	0.173	1.78652e-170	2	Cnih1
1.21712e-174	0.622784	0.964	0.579	2.45249e-170	2	Psmb9
1.97794e-174	0.290476	0.55	0.173	3.98554e-170	2	Lrrc59
3.29268e-174	0.45074	0.748	0.289	6.63476e-170	2	Ptms
5.36013e-174	0.284078	0.461	0.132	1.08007e-169	2	Gar1
7.27188e-174	0.579294	0.955	0.514	1.46528e-169	2	Ndufb11
3.99684e-173	0.28911	0.533	0.166	8.05364e-169	2	Timm8b
4.31972e-173	0.355813	0.562	0.183	8.70424e-169	2	Eno1b
5.35853e-173	0.351501	0.668	0.239	1.07974e-168	2	Snrnp40
6.94938e-173	0.406141	0.584	0.199	1.4003e-168	2	Mif4gd
1.31286e-172	0.38784	0.718	0.27	2.64542e-168	2	Thoc7
1.55291e-172	0.607917	0.914	0.472	3.12911e-168	2	Bsg
1.57762e-172	0.570728	0.903	0.469	3.17891e-168	2	Tmem258
1.90357e-172	0.3135	0.62	0.211	3.8357e-168	2	Uchl5
3.15984e-172	0.654013	0.988	0.711	6.36707e-168	2	Hsp90b1
4.32591e-172	0.598235	0.942	0.543	8.71671e-168	2	Hnrnpd
1.4801e-171	0.335873	0.7	0.254	2.9824e-167	2	Psmb7
2.65039e-171	0.419405	0.741	0.289	5.34053e-167	2	Gtf2h5
2.67691e-171	0.29708	0.604	0.201	5.39397e-167	2	Cdkn2aipnl
2.90387e-171	0.466017	0.662	0.251	5.85129e-167	2	Fam162a
4.2227e-171	0.711689	0.984	0.653	8.50874e-167	2	S100a11
1.26344e-170	0.606507	0.966	0.6	2.54583e-166	2	Arf5
3.76871e-170	0.352448	0.641	0.225	7.59396e-166	2	Polr2j
5.15209e-170	0.34019	0.621	0.214	1.03815e-165	2	AI662270
5.17571e-170	0.43591	0.775	0.313	1.04291e-165	2	Chmp2a
6.43963e-170	0.274161	0.51	0.156	1.29759e-165	2	Fam111a
7.59399e-170	0.478343	0.846	0.376	1.53019e-165	2	Hdac1
8.48481e-170	0.258563	0.469	0.136	1.70969e-165	2	Dcaf15
1.3171e-169	0.289077	0.528	0.164	2.65395e-165	2	Snrpb2
2.72237e-169	0.435376	0.807	0.334	5.48557e-165	2	Ndufv2
3.3237e-169	0.604797	0.941	0.544	6.69726e-165	2	Srsf2
1.37708e-168	0.420187	0.737	0.288	2.77481e-164	2	Ciao2a
1.44096e-168	0.5656	0.904	0.467	2.90354e-164	2	Taldo1
2.43582e-168	0.399944	0.708	0.27	4.90818e-164	2	Mrpl20
2.45363e-168	0.40311	0.737	0.287	4.94407e-164	2	Rbm8a
3.864e-168	0.283578	0.517	0.16	7.78597e-164	2	Vma21
7.37166e-168	0.262711	0.36	0.09	1.48539e-163	2	Il3ra
8.79101e-168	0.565414	0.807	0.352	1.77139e-163	2	Pycard
1.6812e-167	0.285988	0.555	0.178	3.38761e-163	2	Acp1
2.93586e-167	0.320895	0.603	0.205	5.91575e-163	2	Polr2k
3.46211e-167	0.573036	0.92	0.496	6.97616e-163	2	Mdh2
5.29169e-167	0.395651	0.673	0.251	1.06628e-162	2	Polr2f
1.61324e-166	0.355984	0.671	0.244	3.25068e-162	2	Sf3b4
1.63581e-166	0.428854	0.793	0.328	3.29615e-162	2	Aurkaip1
1.05804e-165	0.433869	0.622	0.231	2.13194e-161	2	Nhp2
1.21851e-165	0.523748	0.877	0.411	2.4553e-161	2	Spcs1
1.31454e-165	0.505825	0.846	0.391	2.64879e-161	2	Rer1
1.34122e-165	0.355641	0.675	0.249	2.70255e-161	2	Srsf9
1.77441e-165	0.421523	0.774	0.315	3.57543e-161	2	Ndufa8
5.11759e-165	0.330405	0.602	0.206	1.03119e-160	2	Ndufv1
5.21122e-165	0.561707	0.894	0.448	1.05006e-160	2	Uqcrb
1.40955e-164	0.811768	0.345	0.09	2.84024e-160	2	Mt1
2.5672e-163	0.491843	0.869	0.407	5.17291e-159	2	Uqcrfs1
1.3001e-162	0.422061	0.791	0.333	2.61969e-158	2	Dazap1
4.29292e-162	0.257919	0.541	0.174	8.65023e-158	2	Polr3k
5.84457e-162	0.317224	0.575	0.196	1.17768e-157	2	Prkcsh
1.52973e-161	0.398737	0.712	0.278	3.08241e-157	2	Sptssa
1.95595e-161	0.279232	0.579	0.194	3.94124e-157	2	Psmc1
2.90615e-161	0.262848	0.536	0.173	5.8559e-157	2	Hspa14
7.99474e-161	0.260297	0.339	0.084	1.61094e-156	2	Gm42047
1.04267e-160	0.578811	0.983	0.627	2.10098e-156	2	Sem1
1.63178e-160	0.352564	0.759	0.296	3.28803e-156	2	Acot7
2.25125e-160	0.633783	0.927	0.509	4.53626e-156	2	Eno1
3.11949e-160	0.543884	0.898	0.468	6.28578e-156	2	Tpm4
7.87776e-160	0.439705	0.811	0.347	1.58737e-155	2	Psma5
8.73987e-160	0.625299	0.975	0.661	1.76108e-155	2	Eif4a1
1.04385e-159	0.362302	0.762	0.312	2.10336e-155	2	Sae1
1.53652e-159	0.308271	0.59	0.202	3.0961e-155	2	Exosc3
1.79342e-159	0.485885	0.848	0.389	3.61374e-155	2	Snrpd3
1.87742e-159	0.584869	0.965	0.585	3.78301e-155	2	Tma7
4.2185e-159	0.27036	0.541	0.177	8.50028e-155	2	Zbtb8os
6.31523e-159	0.322332	0.665	0.244	1.27252e-154	2	Got2
8.03904e-159	0.396072	0.715	0.28	1.61987e-154	2	Cops6
8.31335e-159	0.324736	0.697	0.263	1.67514e-154	2	Ptpa
1.59561e-158	0.680327	0.963	0.591	3.21515e-154	2	Jpt1
4.04759e-158	0.269596	0.512	0.163	8.15589e-154	2	Eif1ad
5.34013e-158	0.439417	0.824	0.37	1.07604e-153	2	Ube2n
9.98146e-158	0.594226	0.994	0.704	2.01126e-153	2	Cox4i1
1.06935e-157	0.568156	0.964	0.599	2.15474e-153	2	Arhgdia
1.39816e-157	0.58553	0.986	0.653	2.81729e-153	2	Atp5d
3.48754e-157	0.569804	0.974	0.59	7.02739e-153	2	Ubl5
4.12405e-157	0.341841	0.668	0.249	8.30996e-153	2	Commd3
1.92451e-156	0.308071	0.404	0.116	3.87788e-152	2	Fam110a
2.64916e-156	0.377269	0.688	0.269	5.33805e-152	2	Rpn1
3.97956e-156	0.604359	1	0.817	8.01881e-152	2	Rpl28
6.35418e-156	0.367762	0.731	0.289	1.28037e-151	2	Cs
7.16619e-156	0.384916	0.736	0.297	1.44399e-151	2	Ndufb2
7.48165e-156	0.455578	0.746	0.312	1.50755e-151	2	Crlf2
9.22662e-156	0.605873	0.992	0.704	1.85916e-151	2	Atp5e
9.46094e-156	0.483126	0.882	0.42	1.90638e-151	2	Ndufb10
4.12924e-155	0.570586	0.976	0.582	8.32041e-151	2	Sec61g
4.29305e-155	0.335157	0.665	0.248	8.6505e-151	2	Snf8
1.28081e-154	0.499875	0.911	0.46	2.58083e-150	2	Nol7
1.84238e-154	0.530141	0.944	0.518	3.7124e-150	2	Rbx1
3.39731e-154	0.451785	0.801	0.351	6.84557e-150	2	Ostc
8.81335e-154	0.554881	0.882	0.461	1.77589e-149	2	Higd1a
1.56039e-153	0.271537	0.5	0.16	3.14418e-149	2	Anapc13
3.68255e-153	0.346736	0.681	0.26	7.42034e-149	2	Idh3a
4.50785e-153	0.426357	0.772	0.328	9.08332e-149	2	Cyc1
6.85751e-153	0.288377	0.55	0.187	1.38179e-148	2	Bak1
8.88916e-153	0.256691	0.448	0.136	1.79117e-148	2	Mfsd10
1.15467e-152	0.351163	0.72	0.283	2.32667e-148	2	Dnajc2
2.89645e-152	0.279383	0.538	0.181	5.83634e-148	2	Idh3g
9.80892e-152	0.357477	0.715	0.281	1.9765e-147	2	Tsn
1.40574e-151	0.537821	0.982	0.783	2.83256e-147	2	Hnrnpf
1.64028e-151	0.477445	0.865	0.424	3.30516e-147	2	P4hb
2.05032e-151	0.336626	0.652	0.247	4.1314e-147	2	Ptpn7
6.29423e-151	0.336273	0.657	0.248	1.26829e-146	2	Map2k3
1.12625e-150	0.565813	0.999	0.91	2.2694e-146	2	Hspa8
1.11716e-149	0.287244	0.593	0.21	2.25107e-145	2	Mrps26
1.6457e-149	0.562464	0.961	0.621	3.31608e-145	2	Srsf3
1.73007e-149	0.316767	0.677	0.26	3.48608e-145	2	Etfa
1.78608e-149	0.577456	0.868	0.452	3.59894e-145	2	Ybx3
3.86698e-149	0.266329	0.595	0.212	7.79197e-145	2	Eri1
5.63446e-149	0.286821	0.621	0.224	1.13534e-144	2	Pfdn1
6.42759e-149	0.365035	0.743	0.302	1.29516e-144	2	Arpc5l
1.62563e-148	0.44511	0.841	0.385	3.27565e-144	2	Psmd8
3.27431e-148	0.33313	0.71	0.276	6.59774e-144	2	Cdc34
3.7049e-148	0.564809	0.992	0.74	7.46537e-144	2	Tle5
8.83256e-148	0.315284	0.617	0.227	1.77976e-143	2	Psmd7
1.0102e-147	0.553642	0.957	0.552	2.03554e-143	2	Abracl
1.29659e-147	0.321857	0.703	0.273	2.61263e-143	2	Ak2
1.91387e-147	0.477866	0.643	0.257	3.85645e-143	2	Dap
2.08938e-147	0.490712	0.877	0.439	4.21011e-143	2	Snu13
4.95568e-147	0.274821	0.522	0.174	9.9857e-143	2	Mrpl34
8.57727e-147	0.256579	0.536	0.181	1.72832e-142	2	Hikeshi
8.88617e-147	0.522561	0.93	0.52	1.79056e-142	2	Psma2
1.13648e-146	0.255275	0.657	0.242	2.29001e-142	2	Khsrp
1.19007e-146	0.571419	0.941	0.581	2.39799e-142	2	Hnrnpa1
1.30161e-146	0.496598	0.927	0.496	2.62275e-142	2	Ppp4c
1.7443e-146	0.35631	0.768	0.32	3.51476e-142	2	Dnajb11
2.22225e-146	0.512554	0.918	0.495	4.47784e-142	2	Psma7
3.18547e-146	0.266573	0.532	0.18	6.41873e-142	2	Mrps12
4.64756e-146	0.351447	0.679	0.268	9.36484e-142	2	Psmc5
9.47265e-146	0.250775	0.574	0.201	1.90874e-141	2	Gatad1
1.22759e-145	0.334739	0.674	0.261	2.4736e-141	2	Fam173a
1.41752e-145	0.547745	0.98	0.713	2.85631e-141	2	Capzb
1.96474e-145	0.256382	0.321	0.083	3.95895e-141	2	Bspry
4.10014e-145	0.378404	0.724	0.298	8.26178e-141	2	Aip
4.94607e-145	0.57913	0.81	0.388	9.96633e-141	2	Pglyrp1
5.23765e-145	0.480959	0.896	0.453	1.05539e-140	2	Ndufa1
1.04133e-144	0.594264	0.986	0.679	2.09829e-140	2	Myl12a
1.37595e-144	0.276447	0.606	0.219	2.77255e-140	2	Arl6ip4
1.4978e-144	0.397665	0.757	0.322	3.01807e-140	2	Ilk
4.49452e-144	0.278051	0.572	0.203	9.05646e-140	2	Timm17a
5.27906e-144	0.261442	0.573	0.203	1.06373e-139	2	Ap1m1
7.44384e-144	0.387383	0.8	0.358	1.49993e-139	2	Acadl
3.14248e-143	0.264979	0.559	0.195	6.3321e-139	2	Gtf3a
3.49109e-143	0.546359	0.95	0.542	7.03455e-139	2	Gpx4
5.55435e-143	0.261991	0.547	0.19	1.1192e-138	2	Nfyb
8.3037e-143	0.431102	0.832	0.387	1.6732e-138	2	Uqcrc1
1.01216e-142	0.554428	0.951	0.557	2.0395e-138	2	Tomm6
1.0604e-142	0.601837	0.775	0.351	2.1367e-138	2	Glrx
2.0392e-142	0.588711	0.999	0.742	4.10898e-138	2	Myl6
3.77282e-142	0.481833	0.926	0.483	7.60224e-138	2	Mrpl33
4.92765e-142	0.482975	0.925	0.525	9.92922e-138	2	Ywhae
7.6242e-142	0.347119	0.713	0.288	1.53628e-137	2	Ube2a
7.79952e-142	0.365264	0.68	0.272	1.5716e-137	2	Eif3b
7.80154e-142	0.534693	0.982	0.642	1.57201e-137	2	Atp5l
1.11442e-141	0.50118	0.932	0.511	2.24555e-137	2	Ndufa2
1.66666e-141	0.292951	0.61	0.227	3.35832e-137	2	Psmd3
1.87921e-141	0.550325	0.994	0.75	3.78661e-137	2	Psmb8
5.47381e-141	0.349979	0.741	0.306	1.10297e-136	2	Vps29
8.21083e-141	0.439095	0.831	0.384	1.65448e-136	2	Mrps21
1.0422e-140	0.257711	0.462	0.15	2.10004e-136	2	Bri3bp
1.4103e-140	0.277106	0.574	0.206	2.84175e-136	2	Ebna1bp2
1.81499e-140	0.34007	0.743	0.304	3.65721e-136	2	Eif6
2.52695e-140	0.299724	0.689	0.27	5.09181e-136	2	Emd
5.08165e-140	0.284249	0.565	0.203	1.02395e-135	2	Babam1
7.97252e-140	0.505009	0.48	0.172	1.60646e-135	2	Hilpda
1.35537e-139	0.338857	0.746	0.307	2.73106e-135	2	Timm10b
2.85329e-139	0.337474	0.709	0.29	5.74938e-135	2	Mrps14
3.26478e-139	0.31219	0.724	0.295	6.57853e-135	2	Pcmt1
3.52016e-139	0.496139	0.931	0.51	7.09313e-135	2	Ndufa3
5.47269e-139	0.27722	0.678	0.261	1.10275e-134	2	Lamtor1
6.20501e-139	0.310541	0.586	0.219	1.25031e-134	2	Trim59
7.28086e-139	0.260928	0.585	0.213	1.46709e-134	2	Utp3
8.77378e-139	0.387035	0.838	0.388	1.76792e-134	2	Rpn2
1.03042e-138	0.396507	0.838	0.385	2.07631e-134	2	Tmem167
2.22844e-138	0.390017	0.747	0.322	4.49031e-134	2	Uqcc2
3.41394e-138	0.365514	0.789	0.342	6.87909e-134	2	Lman2
9.65383e-138	0.301084	0.655	0.254	1.94525e-133	2	Ciao2b
1.54403e-137	0.431486	0.865	0.419	3.11121e-133	2	Psip1
3.1895e-137	0.396739	0.451	0.154	6.42684e-133	2	Irf8
3.67678e-137	0.301509	0.631	0.241	7.40871e-133	2	Sf3a2
5.03293e-137	0.578245	0.978	0.66	1.01413e-132	2	Psme2
5.62236e-137	0.521039	0.963	0.617	1.1329e-132	2	Atp5c1
7.55454e-137	0.842958	0.923	0.624	1.52224e-132	2	Ifi27l2a
1.36248e-136	0.464258	0.892	0.449	2.74539e-132	2	Ndufb1-ps
1.55441e-136	0.283021	0.649	0.25	3.13213e-132	2	Mtch2
1.77866e-136	0.290006	0.677	0.266	3.584e-132	2	1110004F10Rik
2.57002e-136	0.322413	0.781	0.34	5.17858e-132	2	Smc3
3.90174e-136	0.391462	0.796	0.353	7.86201e-132	2	Dynlrb1
8.19675e-136	0.28306	0.586	0.215	1.65165e-131	2	Mrps23
1.19437e-135	0.258506	0.547	0.194	2.40665e-131	2	Pam16
1.38399e-135	0.250248	0.513	0.177	2.78874e-131	2	Nabp2
1.41047e-135	0.456243	0.373	0.116	2.8421e-131	2	Chchd10
1.43665e-135	0.4793	0.877	0.447	2.89485e-131	2	Park7
1.48674e-135	0.509679	0.93	0.521	2.99579e-131	2	Cox7b
1.63827e-135	0.536854	0.949	0.598	3.30112e-131	2	Atp5a1
2.00609e-135	0.300381	0.655	0.255	4.04227e-131	2	Mrps33
3.35434e-135	0.253986	0.595	0.218	6.75899e-131	2	Psmd6
5.76591e-135	0.427875	0.834	0.395	1.16183e-130	2	Ndufb5
1.48073e-134	0.369106	0.803	0.355	2.98368e-130	2	Mlf2
4.09396e-134	0.291295	0.554	0.202	8.24933e-130	2	Prpf19
1.04644e-133	0.551313	0.999	0.888	2.10857e-129	2	Rpsa
1.19202e-133	0.400625	0.822	0.374	2.40191e-129	2	Timm13
2.06375e-133	0.518267	0.882	0.472	4.15845e-129	2	Atp5g1
6.10137e-133	0.341968	0.765	0.331	1.22943e-128	2	Eif2s1
7.46664e-133	0.308584	0.746	0.318	1.50453e-128	2	Supt16
8.21189e-133	0.336008	0.724	0.302	1.6547e-128	2	Lamtor4
1.02908e-132	0.257223	0.632	0.239	2.0736e-128	2	Grpel1
2.91442e-132	0.27689	0.646	0.253	5.87255e-128	2	Acsl5
3.63086e-132	0.424619	0.781	0.362	7.31618e-128	2	Phb2
5.86824e-132	0.555269	0.426	0.148	1.18245e-127	2	Cdkn1a
6.11114e-132	0.370742	0.804	0.36	1.23139e-127	2	Pdcd5
8.65975e-132	0.449371	0.906	0.467	1.74494e-127	2	Nedd8
8.70658e-132	0.501872	0.982	0.681	1.75438e-127	2	Hnrnpl
1.79292e-131	0.269978	0.612	0.231	3.61274e-127	2	Gadd45gip1
2.46932e-131	0.296731	0.66	0.26	4.97567e-127	2	Pigx
3.76819e-131	0.529799	0.974	0.6	7.59289e-127	2	Sec61b
4.46491e-131	0.345468	0.761	0.326	8.9968e-127	2	Ndufb3
6.63773e-131	0.392219	0.813	0.378	1.3375e-126	2	Esd
1.12378e-130	0.274147	0.609	0.232	2.26442e-126	2	Mrpl15
1.68894e-130	0.257862	0.618	0.234	3.40322e-126	2	Coa3
1.69802e-130	0.287821	0.648	0.255	3.42152e-126	2	Rnf7
2.45663e-130	0.264171	0.553	0.203	4.9501e-126	2	Eif1b
3.18314e-130	0.295639	0.677	0.273	6.41404e-126	2	Mbd3
7.75432e-130	0.264307	0.643	0.25	1.5625e-125	2	Psmd12
8.78903e-130	0.434184	0.887	0.451	1.77099e-125	2	Ap2m1
1.44822e-129	0.945389	0.977	0.677	2.91817e-125	2	Arl6ip1
1.72645e-129	0.344619	0.663	0.273	3.47879e-125	2	Mrpl23
5.44496e-129	0.419207	0.84	0.411	1.09716e-124	2	Ppm1g
5.46558e-129	0.39038	0.808	0.377	1.10131e-124	2	Cst3
5.61519e-129	0.510181	0.989	0.67	1.13146e-124	2	Atp5h
7.91012e-129	0.343848	0.296	0.08	1.59389e-124	2	Bnip3
1.4345e-128	0.50013	0.99	0.751	2.89052e-124	2	Tpm3
3.92384e-128	0.343591	0.751	0.324	7.90654e-124	2	Wdr83os
6.37256e-128	0.366153	0.8	0.363	1.28407e-123	2	Mrps24
1.09126e-127	0.290496	0.672	0.27	2.19889e-123	2	Ufc1
1.43997e-127	0.305366	0.678	0.275	2.90154e-123	2	Mrpl58
1.66433e-127	0.275968	0.626	0.245	3.35362e-123	2	Slc25a11
1.89924e-127	0.254072	0.664	0.26	3.82696e-123	2	Pnp
6.06607e-127	0.294989	0.677	0.273	1.22231e-122	2	Rnh1
2.59428e-126	0.321231	0.747	0.324	5.22747e-122	2	Cmpk1
3.2491e-126	0.4213	0.909	0.527	6.54694e-122	2	Smc4
3.25516e-126	0.333463	0.72	0.307	6.55914e-122	2	Cox20
3.75784e-126	0.26051	0.636	0.249	7.57205e-122	2	Eny2
5.94023e-126	0.355091	0.679	0.287	1.19696e-121	2	Rilpl2
7.52389e-126	0.40711	0.851	0.412	1.51606e-121	2	Vamp8
7.76902e-126	0.453284	0.91	0.498	1.56546e-121	2	Tmed2
8.03972e-126	0.417389	0.651	0.279	1.62e-121	2	Pkp3
1.36095e-125	0.416252	0.876	0.441	2.74232e-121	2	Sf3b6
1.46911e-125	0.454241	0.918	0.493	2.96026e-121	2	Ndufv3
1.80552e-125	0.523833	0.977	0.708	3.63813e-121	2	Pdia3
9.35422e-125	0.340184	0.631	0.257	1.88487e-120	2	Lsm7
2.11131e-124	0.439531	0.925	0.524	4.2543e-120	2	Psma3
9.69941e-124	0.353041	0.803	0.366	1.95443e-119	2	Rab5if
6.28313e-123	0.2845	0.656	0.265	1.26605e-118	2	Hsbp1
7.22836e-123	0.415355	0.881	0.461	1.45651e-118	2	Psmb2
8.38998e-123	0.286676	0.73	0.308	1.69058e-118	2	Strap
1.86952e-122	0.298217	0.758	0.331	3.76709e-118	2	Sfr1
4.30257e-122	0.301816	0.667	0.274	8.66968e-118	2	Sec13
6.93831e-122	0.366946	0.839	0.404	1.39807e-117	2	Mapre1
8.64374e-122	0.488445	0.979	0.621	1.74171e-117	2	Ndufa13
1.35387e-121	0.254438	0.687	0.279	2.72805e-117	2	Zcrb1
1.37707e-121	0.553436	0.999	0.815	2.77479e-117	2	Rps26
1.62982e-121	0.256025	0.651	0.26	3.28409e-117	2	Emc7
1.68146e-121	0.275208	0.678	0.277	3.38814e-117	2	Surf4
1.71574e-121	0.31467	0.713	0.302	3.45722e-117	2	Txndc17
2.51826e-121	0.463169	0.922	0.516	5.0743e-117	2	Fkbp1a
4.82902e-121	0.308157	0.716	0.306	9.73047e-117	2	Erp29
5.20113e-121	0.54121	0.7	0.322	1.04803e-116	2	Ddit4
1.02681e-120	0.266401	0.641	0.257	2.06903e-116	2	Mrps15
1.50045e-120	0.259878	0.634	0.254	3.02342e-116	2	Mpc1
2.08239e-120	0.254552	0.637	0.253	4.19602e-116	2	Polr2g
2.21231e-120	0.315933	0.289	0.08	4.4578e-116	2	H1f0
3.89311e-120	0.377913	0.855	0.433	7.84462e-116	2	Lbr
3.98221e-120	0.42068	0.897	0.47	8.02414e-116	2	Eif3i
1.47886e-119	0.380586	0.779	0.369	2.9799e-115	2	Pole4
1.63883e-119	0.71888	0.958	0.732	3.30225e-115	2	Aldoa
2.9425e-119	0.274782	0.569	0.221	5.92915e-115	2	Ddt
7.54855e-119	0.458633	0.937	0.532	1.52103e-114	2	Atp5mpl
1.88918e-118	0.384625	0.849	0.428	3.8067e-114	2	Ube2l3
1.89903e-118	0.373687	0.837	0.4	3.82654e-114	2	Cope
2.88916e-118	0.350606	0.82	0.379	5.82166e-114	2	Mrps16
3.63409e-118	0.49382	0.975	0.674	7.3227e-114	2	Arpc3
3.70645e-118	0.398798	0.848	0.427	7.4685e-114	2	Fkbp3
3.90707e-118	0.389574	0.851	0.434	7.87275e-114	2	Ptbp1
8.57672e-118	0.475938	0.983	0.767	1.72821e-113	2	Hnrnpu
1.513e-117	0.30198	0.691	0.293	3.04869e-113	2	Ndufs2
7.04133e-117	0.297177	0.639	0.265	1.41883e-112	2	Rexo2
9.06258e-117	0.307083	0.781	0.366	1.82611e-112	2	Suz12
1.10634e-116	0.391706	0.885	0.457	2.22927e-112	2	Tcp1
1.84041e-116	0.505166	0.966	0.638	3.70843e-112	2	Arpc5
1.99874e-116	0.402023	0.913	0.495	4.02746e-112	2	Ywhab
3.27462e-116	0.386081	0.791	0.38	6.59836e-112	2	Pgls
5.27666e-116	0.562166	0.961	0.645	1.06325e-111	2	Nme2
9.25464e-116	0.500114	1	0.86	1.86481e-111	2	Rplp0
1.35208e-115	0.473743	0.96	0.652	2.72443e-111	2	Rac1
1.69212e-115	0.460776	0.927	0.554	3.40962e-111	2	Wdr1
1.80826e-115	0.255796	0.664	0.272	3.64363e-111	2	Mvb12a
2.158e-115	0.40329	0.875	0.454	4.34837e-111	2	Selenof
5.91221e-115	0.291898	0.652	0.271	1.19131e-110	2	Syngr2
6.06953e-115	0.686162	0.993	0.704	1.22301e-110	2	S100a10
8.96294e-115	0.387183	0.863	0.438	1.80603e-110	2	Fkbp8
1.20618e-114	0.600753	0.989	0.74	2.43046e-110	2	AW112010
1.89156e-114	0.360987	0.751	0.352	3.8115e-110	2	Tuba1a
3.10779e-114	0.263219	0.725	0.312	6.2622e-110	2	Bcas2
7.08055e-114	0.35068	0.844	0.411	1.42673e-109	2	Bag1
1.08411e-113	0.391795	0.862	0.437	2.18447e-109	2	Ssr4
1.34786e-113	0.486921	0.998	0.748	2.71593e-109	2	Serf2
2.39687e-113	0.293393	0.712	0.311	4.82969e-109	2	Srp19
4.15243e-113	0.34665	0.804	0.373	8.36715e-109	2	Cops9
5.24408e-113	0.368108	0.56	0.234	1.05668e-108	2	Cdkn2d
6.61089e-113	0.674469	0.71	0.347	1.33209e-108	2	Tnfrsf18
6.92145e-113	0.4282	0.959	0.617	1.39467e-108	2	2007-09-01
7.45338e-113	0.316747	0.801	0.393	1.50186e-108	2	Smc6
9.1921e-113	0.367889	0.838	0.414	1.85221e-108	2	Tecr
9.2539e-113	0.343419	0.759	0.351	1.86466e-108	2	Eif3d
1.37492e-112	0.44748	0.982	0.722	2.77046e-108	2	Hnrnpk
3.52891e-112	0.540223	0.999	0.861	7.11076e-108	2	Rps2
1.41915e-111	0.315312	0.828	0.401	2.85959e-107	2	Actn4
4.17098e-111	0.28719	0.76	0.34	8.40453e-107	2	Ndufb4
4.7427e-111	0.339953	0.822	0.391	9.55654e-107	2	Cuta
5.3428e-111	0.504323	0.996	0.773	1.07657e-106	2	Rps6
2.21473e-110	0.444767	0.982	0.75	4.46267e-106	2	Rhoa
2.26695e-110	0.503635	0.596	0.271	4.5679e-106	2	Rgs16
3.88791e-110	0.267899	0.722	0.319	7.83414e-106	2	Psmd2
7.30111e-109	0.28312	0.758	0.341	1.47117e-104	2	Ndufs7
2.01978e-108	0.265874	0.681	0.296	4.06985e-104	2	Tuba4a
2.53931e-108	0.297575	0.651	0.283	5.11672e-104	2	Gng10
4.75363e-108	0.294841	0.708	0.312	9.57857e-104	2	Romo1
4.73469e-107	0.523243	0.702	0.36	9.5404e-103	2	Pdcd1
5.72853e-107	0.741134	0.42	0.167	1.1543e-102	2	Ass1
6.68605e-107	0.427948	0.945	0.563	1.34724e-102	2	Atp5md
6.81667e-107	0.289195	0.738	0.336	1.37356e-102	2	E2f4
2.31182e-106	0.338055	0.568	0.24	4.65832e-102	2	C1qbp
1.31625e-105	0.397319	0.925	0.538	2.65224e-101	2	Sf3b2
2.14615e-105	0.356723	0.84	0.423	4.32449e-101	2	Tomm22
2.17745e-105	0.417967	0.951	0.63	4.38757e-101	2	Ppp1cc
3.21325e-105	0.455874	0.931	0.594	6.47469e-101	2	Arpc4
5.83448e-105	0.411889	0.889	0.494	1.17565e-100	2	Cct5
8.92481e-105	0.321728	0.784	0.377	1.79835e-100	2	U2af2
9.50754e-105	0.314299	0.698	0.315	1.91577e-100	2	Npm3
1.07519e-104	0.279712	0.686	0.304	2.1665e-100	2	Ier3ip1
2.62306e-104	0.288459	0.719	0.326	5.28547e-100	2	Ssbp4
2.24701e-103	0.291164	0.744	0.342	4.52773e-99	2	Lsm12
1.51846e-102	0.317275	0.779	0.369	3.05969e-98	2	Bax
4.86155e-102	0.25022	0.662	0.286	9.79603e-98	2	Mien1
1.0419e-101	0.327478	0.875	0.472	2.09943e-97	2	G3bp1
1.21796e-101	0.282394	0.791	0.367	2.4542e-97	2	Lamtor2
1.2672e-101	0.358074	0.891	0.47	2.55342e-97	2	Srp9
1.69236e-101	0.278781	0.653	0.289	3.4101e-97	2	Gstp3
3.38795e-101	0.366686	0.779	0.39	6.82673e-97	2	Pebp1
4.21876e-101	0.341086	0.64	0.297	8.5008e-97	2	Lag3
5.53944e-101	0.263586	0.743	0.335	1.1162e-96	2	Plekhj1
6.672e-101	0.300548	0.843	0.409	1.34441e-96	2	Med28
1.78873e-100	0.326482	0.85	0.435	3.60428e-96	2	Puf60
3.36082e-100	0.339188	0.876	0.463	6.77205e-96	2	Pabpn1
6.25057e-100	0.33253	0.863	0.451	1.25949e-95	2	Ctsb
1.91193e-99	0.382216	0.911	0.504	3.85254e-95	2	S100a13
2.01497e-99	0.270491	0.788	0.374	4.06016e-95	2	Dnajc8
3.02711e-99	0.53241	0.93	0.618	6.09963e-95	2	Serinc3
6.09633e-99	0.367542	0.899	0.515	1.22841e-94	2	Ddx39b
7.68911e-99	0.292702	0.552	0.234	1.54936e-94	2	Arl5a
9.50714e-99	0.358596	0.862	0.455	1.91569e-94	2	Trir
1.28992e-98	0.316821	0.76	0.365	2.59919e-94	2	Ifi27
1.43687e-98	0.418905	0.949	0.61	2.89529e-94	2	Psmb1
4.72079e-98	0.260853	0.717	0.325	9.51238e-94	2	Dpm3
5.16459e-98	0.363902	0.879	0.476	1.04066e-93	2	Rtraf
3.17765e-97	0.293595	0.774	0.369	6.40297e-93	2	Tmem160
4.37422e-97	0.469854	0.993	0.713	8.81406e-93	2	Cyba
4.62228e-97	0.305355	0.863	0.431	9.3139e-93	2	Srp14
9.13779e-97	0.377196	0.838	0.449	1.84126e-92	2	Calr
1.01874e-96	0.285212	0.835	0.415	2.05276e-92	2	Eif4h
1.9255e-96	0.275046	0.786	0.377	3.87989e-92	2	Sin3b
2.09287e-96	0.50751	1	0.847	4.21713e-92	2	Rpl41
2.6881e-96	0.300349	0.853	0.429	5.41652e-92	2	Rwdd1
4.40889e-96	0.525711	0.994	0.788	8.88391e-92	2	Ly6e
4.62346e-95	0.365483	0.874	0.48	9.31628e-91	2	Vdac2
6.01647e-95	0.335145	0.827	0.427	1.21232e-90	2	Coro1b
8.71552e-95	0.37924	0.944	0.559	1.75618e-90	2	Tomm7
8.91535e-95	0.250951	0.732	0.34	1.79644e-90	2	Nucb1
1.79523e-94	0.311545	0.839	0.423	3.61738e-90	2	Emg1
3.80698e-94	0.327577	0.612	0.278	7.67106e-90	2	Ppp1r14b
7.78838e-94	0.299362	0.819	0.416	1.56936e-89	2	Ctbp1
7.79122e-94	0.314941	0.778	0.382	1.56993e-89	2	Ech1
1.13164e-93	0.263794	0.71	0.328	2.28026e-89	2	Bola2
4.38205e-93	0.347595	0.768	0.391	8.82982e-89	2	Aprt
7.78151e-93	0.25937	0.309	0.104	1.56797e-88	2	Tesc
1.44158e-92	0.301073	0.841	0.432	2.90478e-88	2	Sap18
1.57471e-92	0.255367	0.77	0.359	3.17304e-88	2	Atp6v1g1
5.40002e-92	0.316153	0.855	0.442	1.0881e-87	2	Cwc15
2.20795e-91	0.46026	0.98	0.7	4.44902e-87	2	Ncl
4.71349e-91	0.346523	0.911	0.506	9.49769e-87	2	Fis1
4.76179e-91	0.354561	0.906	0.512	9.59501e-87	2	Cct7
6.36042e-91	0.251747	0.773	0.365	1.28163e-86	2	Dctn3
9.90366e-91	0.456861	0.956	0.642	1.99559e-86	2	Cotl1
1.05001e-90	0.35386	0.883	0.484	2.11577e-86	2	Tomm20
1.18811e-90	0.25157	0.789	0.392	2.39403e-86	2	Ctcf
1.23049e-90	0.406412	0.977	0.721	2.47943e-86	2	Serbp1
2.71854e-90	0.299654	0.552	0.245	5.47785e-86	2	Gm2a
4.47855e-90	0.256337	0.741	0.345	9.02429e-86	2	Abhd17a
5.18103e-90	0.289216	0.808	0.409	1.04398e-85	2	Mrfap1
7.13105e-90	0.290718	0.858	0.446	1.43691e-85	2	Ghitm
1.37714e-89	0.397868	1	0.817	2.77493e-85	2	Rps19
2.40957e-89	0.537608	0.926	0.615	4.85528e-85	2	Ly6a
3.00326e-89	0.252054	0.607	0.273	6.05156e-85	2	Batf
3.28814e-89	0.326471	0.858	0.458	6.62561e-85	2	Plaat3
3.78524e-89	0.400119	0.975	0.692	7.62726e-85	2	Slc25a3
1.06295e-88	0.305702	0.876	0.465	2.14184e-84	2	Atox1
4.34951e-88	0.386482	0.963	0.647	8.76427e-84	2	Ube2i
5.0744e-88	0.296126	0.86	0.453	1.02249e-83	2	Zfp706
6.40753e-88	0.325309	0.865	0.475	1.29112e-83	2	Cct8
1.89635e-87	0.343511	0.881	0.486	3.82115e-83	2	Akr1a1
2.04074e-87	0.279382	0.845	0.435	4.11208e-83	2	Ube2v1
7.52873e-87	0.587535	0.357	0.142	1.51704e-82	2	Il2ra
1.14212e-86	0.375434	0.998	0.792	2.30138e-82	2	Gnas
2.47427e-86	0.449137	0.918	0.591	4.98565e-82	2	Calm2
7.66834e-86	0.326626	0.914	0.519	1.54517e-81	2	D8Ertd738e
1.07294e-84	0.672409	0.744	0.472	2.16198e-80	2	Gzmb
2.59609e-84	0.347731	0.889	0.506	5.23112e-80	2	Trac
2.67808e-84	0.418077	0.965	0.641	5.39633e-80	2	Dynll1
6.98105e-84	0.314911	0.882	0.498	1.40668e-79	2	Ssb
9.97676e-84	0.416297	0.983	0.667	2.01032e-79	2	Rpl31
1.00669e-83	0.345012	0.802	0.421	2.02847e-79	2	M6pr
2.44739e-83	0.299938	0.883	0.48	4.93148e-79	2	Capns1
1.10074e-81	0.337967	0.922	0.545	2.21798e-77	2	Eif3c
2.66641e-81	0.322458	0.914	0.529	5.37282e-77	2	Ost4
3.263e-81	0.304263	0.852	0.458	6.57495e-77	2	Tmed9
5.72268e-81	0.403408	0.97	0.69	1.15312e-76	2	Gpi1
1.3655e-80	0.310472	0.901	0.508	2.75148e-76	2	Spcs2
1.44639e-80	0.290712	0.673	0.336	2.91448e-76	2	Fbl
2.61891e-80	0.265687	0.821	0.439	5.2771e-76	2	Eif2s2
8.65091e-80	0.318696	0.906	0.516	1.74316e-75	2	Trmt112
9.7064e-80	0.384747	0.992	0.771	1.95584e-75	2	Arpc1b
1.28938e-79	0.31439	0.889	0.488	2.59811e-75	2	Mrpl52
7.84108e-79	0.340549	0.95	0.64	1.57998e-74	2	Srsf7
3.97998e-78	0.408621	0.982	0.716	8.01965e-74	2	Btf3
6.59748e-78	0.252919	0.838	0.436	1.32939e-73	2	Ubxn1
1.3213e-77	0.342569	0.994	0.841	2.66243e-73	2	Cdc42
3.35485e-77	0.339899	0.848	0.48	6.76003e-73	2	Anp32a
3.13693e-76	0.301681	0.894	0.498	6.32091e-72	2	Ndufa7
6.87011e-76	0.361798	0.975	0.656	1.38433e-71	2	Gng5
3.19674e-75	0.294388	0.892	0.519	6.44143e-71	2	Hnrnpa0
2.00542e-74	0.40938	0.975	0.726	4.04092e-70	2	Sub1
2.20213e-74	0.268773	0.431	0.189	4.43729e-70	2	Hmgn1
1.3929e-73	0.292235	0.918	0.554	2.8067e-69	2	Cd48
1.53483e-72	0.260459	0.829	0.449	3.09269e-68	2	Akr1b3
1.8499e-72	0.355727	0.852	0.504	3.72755e-68	2	Cdk2ap2
1.87951e-72	0.296939	0.838	0.462	3.78721e-68	2	Gstp1
2.03394e-72	0.361772	0.997	0.845	4.09839e-68	2	H3f3b
1.59961e-71	0.385259	0.985	0.687	3.22322e-67	2	Rpl23a
3.34664e-71	0.490686	0.838	0.515	6.74347e-67	2	Ctla4
1.93606e-70	0.380767	0.998	0.815	3.90116e-66	2	Rpl3
9.64445e-70	0.397654	0.992	0.815	1.94336e-65	2	Arhgdib
1.55213e-69	0.363767	0.957	0.65	3.12754e-65	2	Rpl22l1
2.08269e-69	0.370566	0.982	0.675	4.19661e-65	2	Rps25
3.12286e-69	0.406214	0.812	0.464	6.29255e-65	2	Odc1
8.28405e-69	0.283959	0.949	0.625	1.66924e-64	2	Gdi2
8.44608e-69	0.356596	0.996	0.819	1.70189e-64	2	Rac2
1.42795e-68	0.271171	0.91	0.552	2.87732e-64	2	Snx3
2.38351e-68	0.339924	0.999	0.857	4.80278e-64	2	Rps20
3.47547e-68	0.287755	0.892	0.528	7.00307e-64	2	Slc9a3r1
5.16452e-68	0.404132	0.998	0.794	1.04065e-63	2	Cd52
5.83139e-68	0.335327	0.746	0.419	1.17503e-63	2	Tigit
1.188e-67	0.392605	0.987	0.734	2.39383e-63	2	Npm1
4.19871e-67	0.402526	0.896	0.587	8.46041e-63	2	S100a6
9.763e-67	0.332219	0.941	0.595	1.96724e-62	2	Gmfg
1.80189e-65	0.292682	0.935	0.594	3.6308e-61	2	Arf1
1.11217e-63	0.317381	0.925	0.593	2.24102e-59	2	Tap1
6.25309e-62	0.311357	0.951	0.604	1.26e-57	2	Eif3k
8.54467e-62	0.396261	0.999	0.795	1.72175e-57	2	Rps12
1.10819e-60	0.273189	0.934	0.578	2.233e-56	2	Polr1d
1.48237e-59	0.345443	0.987	0.729	2.98697e-55	2	Rps15
1.84715e-58	0.333264	0.994	0.757	3.722e-54	2	Rpl4
4.68282e-58	0.261096	0.885	0.534	9.43588e-54	2	Cct2
6.81882e-58	0.479393	0.897	0.554	1.37399e-53	2	Sdf4
1.32151e-57	0.285244	0.959	0.619	2.66284e-53	2	Tspo
5.46878e-56	0.312721	0.985	0.741	1.10196e-51	2	Ucp2
7.56351e-56	0.351999	0.996	0.754	1.52405e-51	2	Rpl14
9.25695e-56	0.335309	0.977	0.738	1.86528e-51	2	Cnn2
1.95675e-55	0.27263	0.973	0.699	3.94286e-51	2	Prkar1a
6.87272e-55	0.299277	0.969	0.737	1.38485e-50	2	Hsp90aa1
1.16882e-53	0.26033	0.323	0.148	2.35518e-49	2	Ccl3
4.86365e-53	0.260499	0.944	0.608	9.80026e-49	2	Dad1
1.74139e-52	0.336861	0.996	0.791	3.50889e-48	2	Rpl15
8.62322e-51	0.317342	0.999	0.81	1.73758e-46	2	Rpl10a
2.41533e-50	0.415945	0.4	0.213	4.86689e-46	2	Trgv2
1.60559e-49	0.347488	0.999	0.875	3.23526e-45	2	B2m
1.40871e-48	0.30784	0.997	0.761	2.83854e-44	2	Rpl35
3.63179e-48	0.29981	0.989	0.715	7.31807e-44	2	Rpl36al
1.22099e-47	0.358352	0.992	0.799	2.46029e-43	2	Srgn
1.22757e-47	0.26512	1	0.92	2.47355e-43	2	Hsp90ab1
2.24462e-47	0.363513	1	0.911	4.5229e-43	2	Tmsb10
4.40184e-45	0.277268	0.735	0.46	8.8697e-41	2	Icos
5.49052e-45	0.26174	0.987	0.707	1.10634e-40	2	Psme1
2.65457e-43	0.268393	0.985	0.813	5.34895e-39	2	Jund
7.23042e-37	0.272061	0.996	0.785	1.45693e-32	2	Rps18
1.49635e-35	0.282204	0.997	0.79	3.01515e-31	2	Rpl7a
4.59742e-35	0.252141	0.991	0.758	9.2638e-31	2	Cd3d
7.01558e-34	0.269619	1	0.875	1.41364e-29	2	Rps8
1.38294e-33	0.280855	0.999	0.98	2.78662e-29	2	Cdk8
1.28907e-31	0.273376	0.318	0.175	2.59747e-27	2	Ighm
5.1829e-29	0.285531	0.999	0.832	1.04436e-24	2	Rpl32
2.73604e-27	0.286833	0.488	0.319	5.51313e-23	2	Gzmk
1.06441e-19	0.292336	0.279	0.17	2.14478e-15	2	Trbv13-2
0	3.64013	0.947	0.186	0	3	Aff3
0	3.53012	0.991	0.559	0	3	Foxp1
0	3.42506	0.832	0.25	0	3	Fgf13
0	3.33819	0.941	0.338	0	3	Lef1
0	3.20513	0.978	0.574	0	3	Gm2682
0	3.15513	0.941	0.332	0	3	Bach2
0	3.07687	0.918	0.314	0	3	Zbtb20
0	3.02935	0.846	0.184	0	3	Cmah
0	3.01063	0.998	0.88	0	3	Arhgap15
0	2.81343	0.967	0.517	0	3	Ripor2
0	2.74753	0.952	0.598	0	3	Gm26917
0	2.65115	0.744	0.305	0	3	Sidt1
0	2.57719	0.937	0.491	0	3	Satb1
0	2.5093	0.588	0.043	0	3	Rapgef4
0	2.44388	0.805	0.314	0	3	Thada
0	2.43953	0.959	0.643	0	3	Maml2
0	2.42703	0.917	0.564	0	3	Ppm1h
0	2.42621	0.791	0.298	0	3	Arhgef18
0	2.41336	0.94	0.657	0	3	Prkcq
0	2.40902	0.814	0.357	0	3	Scml4
0	2.32097	0.692	0.276	0	3	Rras2
0	2.29778	0.877	0.446	0	3	Tcf12
0	2.2728	0.603	0.1	0	3	St8sia1
0	2.26337	0.362	0.045	0	3	Fhit
0	2.21954	0.917	0.669	0	3	Pde3b
0	2.20748	0.85	0.469	0	3	Tnik
0	2.20343	0.803	0.422	0	3	Ipcef1
0	2.19783	0.579	0.148	0	3	Btbd11
0	2.19716	0.956	0.737	0	3	Rapgef6
0	2.19472	0.659	0.19	0	3	Rfx3
0	2.17337	0.676	0.276	0	3	Ssbp2
0	2.1712	0.946	0.751	0	3	Ikzf1
0	2.16965	0.974	0.742	0	3	Utrn
0	2.1618	0.962	0.782	0	3	Inpp4b
0	2.14542	0.695	0.177	0	3	Sell
0	2.11291	0.882	0.531	0	3	Dgka
0	2.11028	0.709	0.23	0	3	Znrf3
0	2.10899	0.526	0.137	0	3	4933406I18Rik
0	2.0668	0.957	0.735	0	3	Elmo1
0	2.06488	0.942	0.782	0	3	Ccnd3
0	2.05988	0.6	0.154	0	3	Slc12a7
0	2.0423	0.95	0.74	0	3	Macf1
0	2.03545	0.807	0.457	0	3	Zcchc7
0	2.03544	0.568	0.132	0	3	Il6st
0	2.0166	0.815	0.427	0	3	Itpr2
0	2.01158	0.987	0.937	0	3	Skap1
0	2.00986	0.657	0.291	0	3	Abtb2
0	2.00897	0.928	0.63	0	3	Ssh2
0	1.99815	0.689	0.278	0	3	Nlk
0	1.98519	0.546	0.09	0	3	St6gal1
0	1.9828	0.974	0.814	0	3	Grap2
0	1.98203	0.778	0.427	0	3	Stim1
0	1.98012	0.312	0.022	0	3	Gm14085
0	1.96455	0.512	0.065	0	3	Nedd4l
0	1.95603	0.588	0.159	0	3	Pecam1
0	1.95145	0.948	0.8	0	3	Peli1
0	1.93294	0.613	0.236	0	3	Rab3ip
0	1.92044	0.786	0.456	0	3	Prkcb
0	1.90821	0.813	0.506	0	3	Fam172a
0	1.90499	0.823	0.453	0	3	Cyth1
0	1.88946	0.712	0.378	0	3	Phf21a
0	1.88926	0.689	0.374	0	3	Fam169b
0	1.88896	0.997	0.971	0	3	Dock2
0	1.88678	0.994	0.952	0	3	Mbnl1
0	1.8727	0.833	0.521	0	3	Exoc4
0	1.86927	0.491	0.132	0	3	Ext1
0	1.86331	0.949	0.778	0	3	Themis
0	1.85847	0.809	0.521	0	3	Mllt3
0	1.84845	0.511	0.15	0	3	Kcnq1ot1
0	1.84528	0.687	0.343	0	3	Tcf20
0	1.83647	0.697	0.416	0	3	Add3
0	1.83151	0.436	0.109	0	3	Ift80
0	1.82682	0.732	0.413	0	3	Rps6ka3
0	1.82379	0.353	0.027	0	3	Ccr9
0	1.80144	0.645	0.304	0	3	Diaph2
0	1.79923	0.544	0.191	0	3	Actn1
0	1.79342	0.726	0.452	0	3	Il7r
0	1.79315	0.752	0.433	0	3	Man1a
0	1.76692	0.906	0.708	0	3	Pitpnc1
0	1.76418	0.419	0.067	0	3	Patj
0	1.76193	0.96	0.802	0	3	Ankrd44
0	1.76146	0.821	0.56	0	3	Slc9a9
0	1.75697	0.672	0.381	0	3	Rap1gds1
0	1.73968	0.779	0.479	0	3	Smyd3
0	1.73376	0.294	0.031	0	3	Maml3
0	1.72819	0.758	0.432	0	3	Pan3
0	1.72228	0.866	0.718	0	3	Apbb1ip
0	1.72097	0.569	0.219	0	3	Klf3
0	1.72024	0.582	0.245	0	3	Washc4
0	1.71561	0.585	0.248	0	3	Bcas3
0	1.70517	0.769	0.42	0	3	Pag1
0	1.70328	0.869	0.624	0	3	Tnrc6b
0	1.70319	0.69	0.351	0	3	Dennd1a
0	1.70139	0.581	0.262	0	3	Mbd5
0	1.68514	0.767	0.446	0	3	Tox
0	1.68442	0.618	0.312	0	3	Asap1
0	1.6816	0.794	0.585	0	3	Cd226
0	1.67847	0.909	0.739	0	3	mt-Nd2
0	1.67529	0.741	0.429	0	3	Kmt2c
0	1.67257	0.437	0.071	0	3	Il6ra
0	1.64948	0.709	0.425	0	3	Tle4
0	1.64556	0.761	0.341	0	3	Tcf7
0	1.6439	0.421	0.109	0	3	Sh3bp5
0	1.64026	0.685	0.407	0	3	Sptbn1
0	1.63906	0.701	0.452	0	3	Usp3
0	1.63865	0.751	0.507	0	3	Pip4k2a
0	1.63728	0.951	0.805	0	3	mt-Nd4l
0	1.63408	0.836	0.53	0	3	Zeb1
0	1.61364	0.978	0.89	0	3	mt-Cytb
0	1.60258	0.803	0.574	0	3	Dock11
0	1.59857	0.72	0.434	0	3	Arid1b
0	1.59807	0.735	0.487	0	3	Tnrc6c
0	1.59203	0.501	0.182	0	3	Galnt10
0	1.58506	0.375	0.055	0	3	Usp28
0	1.57601	0.78	0.551	0	3	Aak1
0	1.56676	0.436	0.113	0	3	Nsg2
0	1.56475	0.459	0.106	0	3	2010016I18Rik
0	1.55769	0.714	0.429	0	3	Slco3a1
0	1.55468	0.441	0.124	0	3	Tanc1
0	1.55272	0.701	0.424	0	3	Snd1
0	1.55029	0.682	0.361	0	3	Dyrk1a
0	1.55026	0.41	0.078	0	3	Slc49a4
0	1.53365	0.842	0.624	0	3	Lncpint
0	1.52858	0.385	0.087	0	3	Calcrl
0	1.52697	0.689	0.419	0	3	Vps13b
0	1.52655	0.983	0.936	0	3	Dock10
0	1.51883	0.538	0.196	0	3	S1pr1
0	1.50634	0.883	0.753	0	3	Sh3kbp1
0	1.48789	0.807	0.549	0	3	Ankrd17
0	1.48765	0.742	0.466	0	3	Ncoa2
0	1.44956	0.744	0.499	0	3	Huwe1
0	1.44712	0.882	0.778	0	3	Ablim1
0	1.43502	0.805	0.643	0	3	Nipbl
0	1.43431	0.817	0.706	0	3	Cd247
0	1.42416	0.811	0.639	0	3	Esyt2
0	1.41855	0.993	0.98	0	3	mt-Atp6
0	1.39264	0.993	0.98	0	3	mt-Co3
0	1.37447	0.875	0.731	0	3	Mycbp2
0	1.37108	0.82	0.689	0	3	Stk4
0	1.36674	0.306	0.055	0	3	Cdc14b
0	1.34592	0.276	0.028	0	3	Lypd6b
0	1.33987	0.898	0.8	0	3	mt-Nd1
0	1.31233	0.99	0.985	0	3	Ptprc
0	1.24638	0.935	0.904	0	3	Jak1
0	1.24321	0.837	0.704	0	3	Dock8
0	1.23465	0.949	0.887	0	3	Itk
0	1.21683	0.962	0.912	0	3	Akap13
0	1.17046	0.988	0.982	0	3	mt-Co2
0	1.14061	0.936	0.89	0	3	Ankrd11
0	1.11752	0.994	0.996	0	3	mt-Co1
0	1.07597	0.952	0.89	0	3	Prkch
0	1.05583	1	0.999	0	3	Malat1
1.04565e-307	1.74436	0.572	0.257	2.10699e-303	3	Tbc1d5
8.25937e-306	1.29363	0.809	0.683	1.66426e-301	3	mt-Nd4
1.34443e-305	1.45912	0.735	0.476	2.70902e-301	3	Gm26740
5.98742e-302	1.59893	0.597	0.298	1.20647e-297	3	Usp24
6.10816e-301	1.60096	0.638	0.364	1.23079e-296	3	Rfx7
1.01363e-300	1.33986	0.775	0.607	2.04246e-296	3	Kansl1
2.44536e-299	1.08347	0.887	0.88	4.9274e-295	3	Fyb
5.11686e-295	1.63127	0.635	0.357	1.03105e-290	3	Vti1a
5.29445e-292	1.74626	0.393	0.11	1.06683e-287	3	Bbs9
8.71707e-292	1.84901	0.673	0.429	1.75649e-287	3	Sntb1
1.70825e-291	1.02492	0.87	0.826	3.44212e-287	3	Nsd3
4.66537e-291	1.65668	0.623	0.351	9.40071e-287	3	Dpp4
1.08919e-289	1.43064	0.756	0.607	2.19471e-285	3	Ube2h
1.55157e-285	1.5545	0.526	0.221	3.12642e-281	3	Fto
1.00569e-284	1.41361	0.401	0.114	2.02646e-280	3	Zhx2
2.65281e-283	1.4901	0.434	0.141	5.34541e-279	3	Tasp1
4.17107e-283	1.41145	0.758	0.601	8.4047e-279	3	Atf7ip
6.18714e-281	1.51347	0.325	0.071	1.24671e-276	3	Itgae
9.07189e-281	1.03699	0.9	0.899	1.82798e-276	3	Ets1
4.34185e-280	1.27657	0.785	0.667	8.74882e-276	3	Tgfbr2
4.69128e-279	1.23495	0.791	0.635	9.45292e-275	3	Chd2
8.56376e-279	1.50396	0.635	0.377	1.7256e-274	3	Cbl
2.34631e-278	1.66146	0.498	0.198	4.72781e-274	3	Airn
7.856e-278	1.68822	0.714	0.557	1.58298e-273	3	Crlf3
1.16016e-276	1.06869	0.863	0.816	2.33772e-272	3	Celf2
2.50726e-276	1.32174	0.304	0.063	5.05214e-272	3	Ttc28
6.94113e-276	1.66776	0.588	0.296	1.39864e-271	3	Ldlrad4
2.46387e-275	1.29769	0.714	0.497	4.9647e-271	3	Crebbp
4.96663e-274	1.47597	0.515	0.22	1.00078e-269	3	Cux1
1.19507e-273	1.42609	0.691	0.48	2.40806e-269	3	Nsd1
4.41685e-273	1.33937	0.727	0.516	8.89994e-269	3	Stag1
1.35244e-272	1.3827	0.382	0.108	2.72518e-268	3	Rreb1
4.74258e-271	1.51206	0.686	0.442	9.55629e-267	3	Zswim6
4.87715e-270	1.48313	0.64	0.387	9.82746e-266	3	Ash1l
7.12302e-270	1.16034	0.792	0.635	1.43529e-265	3	4932438A13Rik
7.50117e-270	1.56761	0.645	0.381	1.51149e-265	3	Fbxl17
1.2146e-268	1.43219	0.664	0.433	2.44741e-264	3	Mllt10
2.62485e-268	1.52016	0.671	0.433	5.28908e-264	3	Foxn3
4.14633e-268	1.43452	0.623	0.355	8.35485e-264	3	Rictor
2.45019e-266	1.26316	0.341	0.086	4.93714e-262	3	Pik3ip1
8.29059e-266	1.29855	0.266	0.047	1.67055e-261	3	Tmlhe
6.25848e-265	1.33335	0.712	0.515	1.26108e-260	3	Smg1
7.26413e-265	1.5473	0.537	0.248	1.46372e-260	3	Cdkal1
3.83634e-263	1.50786	0.627	0.367	7.73023e-259	3	Rasa3
5.10793e-263	1.5687	0.523	0.24	1.02925e-258	3	Retreg1
1.92376e-262	1.63315	0.646	0.407	3.87638e-258	3	Arhgef3
5.17923e-262	1.11474	0.255	0.044	1.04362e-257	3	Sh3pxd2a
3.07765e-261	1.60648	0.551	0.263	6.20147e-257	3	Parp8
1.26951e-260	1.14769	0.789	0.683	2.55806e-256	3	Birc6
6.49848e-260	1.21288	0.798	0.706	1.30944e-255	3	mt-Nd5
4.36377e-259	1.41598	0.657	0.421	8.79299e-255	3	Herc4
1.33406e-258	1.13699	0.79	0.693	2.68812e-254	3	Lnpep
2.26786e-258	1.4521	0.397	0.124	4.56974e-254	3	2610035D17Rik
6.40382e-257	1.57586	0.623	0.374	1.29037e-252	3	Pik3r5
1.57366e-256	1.54387	0.507	0.221	3.17093e-252	3	Slc12a6
3.09598e-256	1.4689	0.6	0.339	6.2384e-252	3	Lrch3
8.84472e-256	1.51028	0.552	0.271	1.78221e-251	3	Fars2
1.37209e-255	1.46837	0.681	0.475	2.76476e-251	3	Foxo1
3.76725e-255	1.56198	0.568	0.308	7.59101e-251	3	Rcsd1
2.11138e-253	1.39711	0.66	0.446	4.25443e-249	3	Pum2
3.6323e-253	1.45294	0.499	0.216	7.31909e-249	3	Rere
1.07419e-252	1.40043	0.717	0.586	2.16449e-248	3	Znrf2
1.10484e-251	1.27997	0.742	0.589	2.22626e-247	3	Atp11b
5.22475e-250	1.45377	0.655	0.438	1.05279e-245	3	Sesn3
2.26732e-249	1.47289	0.583	0.328	4.56865e-245	3	Fam78a
1.41506e-248	1.31922	0.71	0.559	2.85135e-244	3	Itsn2
3.98567e-248	1.35156	0.724	0.579	8.03113e-244	3	Phf20l1
3.79607e-247	1.42383	0.654	0.425	7.64909e-243	3	Plcl2
2.11835e-246	1.41161	0.516	0.235	4.26848e-242	3	Atp8a1
7.06158e-246	1.53848	0.661	0.436	1.42291e-241	3	Gm44174
9.28364e-246	1.49259	0.409	0.14	1.87065e-241	3	Dnah8
3.64959e-243	0.854142	0.502	0.172	7.35393e-239	3	Ccr7
9.75743e-241	1.24388	0.744	0.643	1.96612e-236	3	Pik3cd
1.94116e-239	1.13607	0.799	0.702	3.91143e-235	3	Atp8b4
1.5009e-236	1.45785	0.614	0.386	3.02432e-232	3	Mrtfa
2.53267e-236	1.21968	0.722	0.57	5.10334e-232	3	Zfp292
2.2708e-235	1.149	0.263	0.053	4.57566e-231	3	Insr
3.43287e-235	1.3682	0.592	0.339	6.91724e-231	3	Cog5
3.74973e-235	1.45749	0.581	0.33	7.55571e-231	3	Lcor
5.28638e-234	1.43206	0.611	0.388	1.06521e-229	3	Cnot2
6.98995e-234	1.16933	0.279	0.062	1.40848e-229	3	Tdrp
2.24093e-232	1.66241	0.471	0.2	4.51547e-228	3	Ust
6.24519e-232	1.43208	0.542	0.279	1.25841e-227	3	Tmem131l
9.26342e-232	1.45146	0.517	0.255	1.86658e-227	3	Zfp280d
6.96372e-231	1.46678	0.606	0.362	1.40319e-226	3	Lpp
1.87234e-230	1.42429	0.407	0.149	3.77276e-226	3	Ikbke
2.54328e-230	1.54278	0.599	0.383	5.12471e-226	3	Pced1b
3.72792e-230	1.55952	0.447	0.181	7.51176e-226	3	Scfd2
3.93676e-227	1.27558	0.701	0.561	7.93257e-223	3	Cul3
3.49141e-224	1.49568	0.488	0.227	7.03518e-220	3	Cdk19
5.87197e-223	1.51421	0.393	0.138	1.1832e-218	3	Slamf6
4.70863e-220	1.07082	0.796	0.776	9.48789e-216	3	Fam49b
1.5591e-219	1.61034	0.495	0.234	3.14158e-215	3	Fam241a
2.16264e-219	1.08924	0.335	0.095	4.35772e-215	3	Tnfsf8
3.05705e-219	1.46362	0.576	0.34	6.15996e-215	3	Fchsd2
4.95417e-219	1.20163	0.729	0.602	9.98265e-215	3	Kmt2a
3.74967e-218	1.33775	0.59	0.366	7.55559e-214	3	Rbm6
1.64673e-217	1.33751	0.46	0.201	3.31816e-213	3	Map3k3
4.18825e-217	1.46429	0.601	0.403	8.43932e-213	3	Chchd3
2.18718e-216	1.31159	0.647	0.457	4.40717e-212	3	Cnot4
6.42102e-216	1.35527	0.741	0.557	1.29384e-211	3	Itga4
8.88904e-216	1.39514	0.599	0.39	1.79114e-211	3	Setx
1.09887e-215	1.28452	0.351	0.111	2.21423e-211	3	Pnpla7
2.33949e-214	1.4038	0.359	0.118	4.71407e-210	3	Pdss2
2.51289e-214	1.33063	0.634	0.432	5.06347e-210	3	Susd6
2.68505e-214	1.02689	0.753	0.632	5.41037e-210	3	Fryl
1.14916e-213	1.56539	0.539	0.3	2.31556e-209	3	Camk2d
4.89784e-213	0.878415	0.844	0.838	9.86915e-209	3	Prrc2c
2.99315e-212	1.38309	0.57	0.343	6.03119e-208	3	R3hdm1
1.54765e-211	1.21131	0.327	0.098	3.11851e-207	3	Als2cl
4.2914e-211	1.36132	0.55	0.316	8.64717e-207	3	Smad4
2.22801e-210	1.33246	0.677	0.522	4.48945e-206	3	Bcl11b
1.67936e-209	1.40271	0.523	0.281	3.3839e-205	3	Tet3
1.91128e-209	1.19878	0.283	0.071	3.85122e-205	3	Btla
2.66176e-209	1.34566	0.594	0.385	5.36345e-205	3	Smarca2
4.90717e-209	1.31781	0.471	0.22	9.88796e-205	3	Tmem131
5.33163e-209	1.33816	0.447	0.197	1.07432e-204	3	Cracr2a
8.05453e-209	1.2324	0.715	0.569	1.62299e-204	3	Hivep2
8.36101e-209	1.51445	0.505	0.26	1.68474e-204	3	Ttc3
1.83156e-208	1.2355	0.673	0.506	3.69059e-204	3	Dennd1b
2.37857e-208	1.18743	0.723	0.636	4.79282e-204	3	Xrn2
3.74026e-207	0.973735	0.804	0.792	7.53663e-203	3	Ncor1
9.93357e-207	1.24123	0.677	0.533	2.00161e-202	3	Cdk13
1.49697e-206	1.21729	0.674	0.515	3.01639e-202	3	Usp34
1.81202e-206	1.40972	0.529	0.291	3.65123e-202	3	Tasor
9.49063e-206	0.971284	0.257	0.057	1.91236e-201	3	Gm16565
1.12898e-205	1.18949	0.683	0.516	2.2749e-201	3	Prkca
5.10199e-205	1.03811	0.767	0.666	1.02805e-200	3	Camk4
6.3367e-205	1.27578	0.349	0.117	1.27684e-200	3	Cd2ap
1.30819e-204	1.48155	0.487	0.241	2.63599e-200	3	Smurf2
1.45513e-203	1.09823	0.723	0.563	2.93208e-199	3	Runx1
4.39295e-203	1.32034	0.508	0.262	8.8518e-199	3	Hdac4
7.23278e-203	1.36134	0.581	0.373	1.45741e-198	3	Zfp638
2.25255e-202	1.37487	0.566	0.342	4.53889e-198	3	Txk
4.95501e-202	1.32297	0.551	0.319	9.98434e-198	3	Tnrc6a
9.51876e-202	1.24705	0.657	0.504	1.91803e-197	3	Abi1
3.63688e-201	0.775829	0.883	0.908	7.32831e-197	3	Srrm2
4.44367e-200	1.15625	0.291	0.079	8.95399e-196	3	Bicdl1
1.27715e-198	1.33105	0.558	0.338	2.57345e-194	3	Rbm33
8.60417e-198	1.11214	0.755	0.701	1.73374e-193	3	Fli1
9.15972e-198	1.32579	0.599	0.399	1.84568e-193	3	Mbnl2
4.76925e-196	1.29647	0.645	0.494	9.61003e-192	3	Evl
5.64713e-196	1.16993	0.643	0.453	1.1379e-191	3	Msi2
7.03619e-196	1.38225	0.554	0.333	1.41779e-191	3	Rev3l
1.72308e-195	1.53981	0.437	0.196	3.47201e-191	3	Gab3
4.21742e-195	1.1801	0.296	0.085	8.49811e-191	3	Focad
3.45652e-194	1.48669	0.56	0.349	6.96489e-190	3	Klhl6
4.59116e-194	1.23268	0.338	0.113	9.25119e-190	3	Dop1a
2.42079e-193	1.24494	0.473	0.227	4.87789e-189	3	Med13l
6.57114e-193	1.23309	0.643	0.482	1.32408e-188	3	Vps13a
2.56614e-192	1.90357	0.375	0.142	5.17076e-188	3	Immp2l
1.45662e-190	1.27349	0.624	0.444	2.9351e-186	3	Osbpl8
1.66891e-190	1.20124	0.659	0.521	3.36286e-186	3	Gsk3b
1.81395e-190	1.19742	0.614	0.407	3.65511e-186	3	Lrba
7.36539e-190	1.07411	0.274	0.073	1.48413e-185	3	Abcc5
2.16145e-189	1.68855	0.405	0.17	4.35532e-185	3	Wwox
5.23869e-189	1.18382	0.688	0.595	1.0556e-184	3	Ubac2
1.93197e-188	1.25775	0.637	0.469	3.89292e-184	3	Zfand3
6.43551e-187	1.07988	0.265	0.07	1.29676e-182	3	Fntb
3.18988e-185	1.40916	0.451	0.218	6.42761e-181	3	Fam49a
1.36015e-184	1.11657	0.7	0.604	2.74071e-180	3	Cnot6l
1.54894e-184	1.20989	0.362	0.135	3.12112e-180	3	Lrp6
1.84292e-184	1.26362	0.453	0.212	3.71349e-180	3	Tnks
2.98407e-184	1.17856	0.639	0.477	6.01291e-180	3	Usp15
1.65642e-183	1.78046	0.678	0.548	3.3377e-179	3	Bcl2
1.89755e-183	1.33125	0.586	0.408	3.82356e-179	3	Stk38
6.18407e-182	1.34515	0.423	0.19	1.24609e-177	3	Sesn1
1.32734e-181	0.967569	0.794	0.794	2.67458e-177	3	Fyn
1.13748e-180	1.30219	0.376	0.146	2.29203e-176	3	Exoc6b
3.28275e-180	1.28085	0.376	0.149	6.61475e-176	3	Spopl
4.16972e-180	1.14231	0.275	0.077	8.40199e-176	3	Cd55
8.42588e-180	1.10964	0.755	0.723	1.69781e-175	3	Pde7a
1.05261e-179	1.23151	0.622	0.445	2.12102e-175	3	Kdm6a
1.0846e-179	1.14647	0.818	0.836	2.18548e-175	3	Epsti1
1.0152e-178	1.2721	0.455	0.226	2.04563e-174	3	Ano6
5.31953e-178	1.28367	0.411	0.183	1.07189e-173	3	Atf7
8.2621e-178	1.04031	0.753	0.677	1.66481e-173	3	Nedd9
7.89191e-177	1.23472	0.513	0.286	1.59022e-172	3	Mtmr3
1.64323e-176	1.28461	0.629	0.468	3.31112e-172	3	Iqgap2
1.95298e-176	1.26067	0.609	0.458	3.93525e-172	3	Arid4a
1.21112e-174	0.899955	0.858	0.787	2.4404e-170	3	Gramd3
1.37839e-174	1.26224	0.571	0.378	2.77746e-170	3	Dlg1
5.57296e-174	1.27848	0.583	0.406	1.12295e-169	3	Faf1
7.67784e-174	1.29502	0.584	0.413	1.54708e-169	3	Elovl5
1.4611e-173	1.19946	0.295	0.092	2.94411e-169	3	Ralgps2
1.21234e-172	1.27449	0.606	0.457	2.44286e-168	3	Ranbp9
3.83955e-172	1.20498	0.613	0.452	7.7367e-168	3	Erbin
4.29735e-172	1.23912	0.559	0.37	8.65916e-168	3	Uvrag
4.18857e-171	1.4718	0.453	0.229	8.43996e-167	3	Hdac8
3.95607e-170	1.28395	0.575	0.417	7.97148e-166	3	Traf3ip3
4.06564e-170	1.20627	0.636	0.5	8.19227e-166	3	Map4k4
2.41778e-168	1.23533	0.582	0.417	4.87183e-164	3	Zfp148
5.6775e-168	1.16799	0.597	0.423	1.14402e-163	3	Herc1
[truncated: 4,142 more rows]

## Sheet: 6. CD4 T cell subset genes
p_val	avg_log2FC	pct.1	pct.2	p_val_adj	cluster	gene
0	3.72549	0.837	0.094	0	1	Gzmb
0	3.02653	0.492	0.055	0	1	Areg
0	2.96245	0.962	0.229	0	1	Tnfrsf9
0	2.55072	0.958	0.328	0	1	Tnfrsf4
0	2.39544	0.976	0.45	0	1	Ly6a
0	2.3085	0.956	0.383	0	1	Tnfrsf18
0	2.30476	0.98	0.589	0	1	Vim
0	2.28549	0.848	0.227	0	1	Pglyrp1
0	2.15295	0.992	0.626	0	1	Ifi27l2a
0	2.10208	0.824	0.207	0	1	Glrx
0	2.02054	0.919	0.357	0	1	Odc1
0	1.99493	0.79	0.221	0	1	Cd74
0	1.96923	0.906	0.351	0	1	Dusp1
0	1.93994	0.864	0.283	0	1	S100a6
0	1.93569	0.545	0.048	0	1	Klrg1
0	1.8923	0.937	0.364	0	1	Capg
0	1.85922	0.845	0.219	0	1	Tigit
0	1.85672	0.934	0.428	0	1	Lgals1
0	1.85204	0.936	0.572	0	1	Nfkbia
0	1.84866	0.955	0.578	0	1	Aldoa
0	1.81464	0.992	0.688	0	1	Srgn
0	1.80742	0.702	0.154	0	1	Isg20
0	1.80001	0.911	0.481	0	1	Ctla4
0	1.7738	0.969	0.517	0	1	AW112010
0	1.75964	0.348	0.032	0	1	Mt1
0	1.74922	0.808	0.24	0	1	Gimap7
0	1.73592	0.631	0.208	0	1	Isg15
0	1.72014	0.789	0.328	0	1	Bst2
0	1.7036	0.69	0.192	0	1	Gadd45b
0	1.70328	0.816	0.311	0	1	Hopx
0	1.70128	0.849	0.34	0	1	Ubald2
0	1.69639	0.763	0.238	0	1	Tpi1
0	1.69256	0.806	0.407	0	1	Zfp36
0	1.67834	0.709	0.175	0	1	Cebpb
0	1.65808	0.695	0.137	0	1	Ccr2
0	1.64226	0.942	0.456	0	1	Pim1
0	1.6193	0.983	0.54	0	1	Ifngr1
0	1.60921	0.954	0.652	0	1	Pkm
0	1.54174	0.532	0.108	0	1	Hilpda
0	1.53577	0.942	0.55	0	1	Sdf4
0	1.51025	0.96	0.487	0	1	Icos
0	1.49944	0.793	0.386	0	1	Pgk1
0	1.47533	0.733	0.235	0	1	Anxa2
0	1.47443	0.793	0.212	0	1	S100a4
0	1.46544	0.822	0.249	0	1	Foxp3
0	1.44196	0.869	0.314	0	1	Dusp5
0	1.43705	0.942	0.55	0	1	Gapdh
0	1.42574	0.743	0.231	0	1	Csrnp1
0	1.4234	0.56	0.126	0	1	Ctla2a
0	1.41452	0.59	0.117	0	1	Fam110a
0	1.40957	0.726	0.26	0	1	Nr4a1
0	1.40766	0.574	0.149	0	1	Tent5a
0	1.39924	0.756	0.267	0	1	Cmtm7
0	1.36856	0.884	0.338	0	1	Samsn1
0	1.36131	0.897	0.522	0	1	H2-T22
0	1.35148	0.995	0.841	0	1	Actg1
0	1.34989	0.817	0.256	0	1	Arl5a
0	1.34864	0.75	0.236	0	1	Cish
0	1.34858	0.99	0.763	0	1	Ly6e
0	1.33663	1	0.949	0	1	H2-D1
0	1.33276	0.96	0.582	0	1	S100a10
0	1.33252	0.984	0.733	0	1	Jund
0	1.32125	0.989	0.769	0	1	H2-Q7
0	1.30577	0.488	0.072	0	1	Slc16a3
0	1.29364	0.718	0.206	0	1	Mxd1
0	1.29003	0.538	0.094	0	1	Fgl2
0	1.28114	0.999	0.817	0	1	B2m
0	1.28067	0.976	0.737	0	1	Cd2
0	1.27742	0.995	0.727	0	1	Fth1
0	1.26503	0.575	0.121	0	1	Nfil3
0	1.26116	0.419	0.053	0	1	Ccrl2
0	1.26099	0.658	0.222	0	1	Got1
0	1.26062	0.855	0.302	0	1	Il2ra
0	1.2465	0.746	0.324	0	1	Igtp
0	1.24507	0.83	0.343	0	1	Rgs1
0	1.23829	0.85	0.293	0	1	Itgav
0	1.2353	0.399	0.053	0	1	Bnip3
0	1.23434	0.733	0.239	0	1	Maf
0	1.22978	0.93	0.6	0	1	Junb
0	1.22702	0.424	0.044	0	1	Sdc4
0	1.22268	0.423	0.057	0	1	Sv2c
0	1.21511	0.777	0.374	0	1	CAAA01147332.1
0	1.21042	0.966	0.681	0	1	H2-T23
0	1.2047	0.741	0.222	0	1	Crem
0	1.20235	0.95	0.616	0	1	Cyba
0	1.18778	0.95	0.681	0	1	Ldha
0	1.17876	0.665	0.187	0	1	Snx18
0	1.17816	0.556	0.105	0	1	Sdcbp2
0	1.17238	0.514	0.134	0	1	Ccl5
0	1.17191	0.909	0.534	0	1	Serinc3
0	1.16445	0.587	0.196	0	1	Glipr1
0	1.1603	1	0.964	0	1	H2-K1
0	1.15369	0.396	0.037	0	1	Metrnl
0	1.14917	0.935	0.556	0	1	Crip1
0	1.14691	0.4	0.073	0	1	Lmna
0	1.14571	0.461	0.088	0	1	Serpina3g
0	1.1276	0.907	0.592	0	1	Npc2
0	1.12242	0.594	0.127	0	1	Snx9
0	1.11165	0.435	0.094	0	1	Cdkn1a
0	1.09949	0.313	0.031	0	1	Frmd5
0	1.09838	0.652	0.178	0	1	Dgat1
0	1.09377	0.998	0.79	0	1	Ubb
0	1.04316	0.768	0.276	0	1	Tnfrsf1b
0	1.02186	0.988	0.763	0	1	Fxyd5
0	0.998956	0.428	0.081	0	1	Ube2l6
0	0.99751	0.444	0.076	0	1	Ccr5
0	0.996917	0.899	0.432	0	1	S100a11
0	0.974948	0.448	0.097	0	1	Socs2
0	0.968749	0.531	0.127	0	1	Dusp4
0	0.947317	0.887	0.375	0	1	Dennd4a
0	0.905109	0.945	0.537	0	1	Hif1a
0	0.902707	0.568	0.115	0	1	Neb
0	0.897775	0.382	0.064	0	1	Ebi3
0	0.877361	0.598	0.136	0	1	Lamc1
0	0.756301	0.291	0.039	0	1	Slc15a3
0	0.752887	0.356	0.061	0	1	Il3ra
0	0.721022	0.291	0.038	0	1	Dbndd2
0	0.664211	0.266	0.032	0	1	C1qtnf12
0	0.287745	0.953	0.402	0	1	Ikzf2
6.47364e-308	0.872604	0.471	0.123	1.30444e-303	1	Unc119
1.13322e-302	0.994473	0.904	0.517	2.28345e-298	1	H2-Q6
2.07677e-302	0.973042	0.951	0.636	4.1847e-298	1	Psmb8
6.7473e-302	1.10967	0.806	0.36	1.35958e-297	1	Ppp1r15a
7.4215e-294	0.883622	0.399	0.089	1.49543e-289	1	Oas1a
4.80387e-293	1.03844	0.659	0.263	9.6798e-289	1	Crlf2
2.61408e-292	1.14624	0.602	0.214	5.26738e-288	1	Rilpl2
9.55521e-291	1.16523	0.542	0.171	1.92537e-286	1	Icam1
5.72476e-290	0.770893	0.656	0.21	1.15354e-285	1	Bhlhe40
4.60266e-284	0.915134	0.93	0.608	9.27435e-280	1	Clic1
1.8875e-283	1.14402	0.675	0.268	3.8033e-279	1	Gbp6
2.58961e-281	1.17701	0.839	0.465	5.21807e-277	1	2410006H16Rik
4.30825e-280	0.824513	0.459	0.115	8.68112e-276	1	Lrrc32
2.62661e-279	0.961768	0.483	0.137	5.29261e-275	1	Phlda1
6.26241e-279	0.757682	0.428	0.102	1.26188e-274	1	Prdm1
1.4124e-278	1.02457	0.587	0.215	2.84599e-274	1	Igflr1
5.105e-278	1.18943	0.702	0.323	1.02866e-273	1	Pgam1
9.6749e-278	0.99672	0.705	0.316	1.94949e-273	1	Plaat3
1.61024e-272	0.886577	0.974	0.752	3.24463e-268	1	Pnrc1
1.99754e-271	0.863171	0.361	0.077	4.02505e-267	1	Ndrg1
7.51063e-271	1.46952	0.733	0.364	1.51339e-266	1	Ddit4
1.92061e-270	1.01986	0.795	0.414	3.87004e-266	1	Ctss
2.22343e-270	0.771176	0.589	0.192	4.48021e-266	1	Ttc39c
3.31484e-270	0.786173	0.486	0.135	6.67941e-266	1	Wls
4.82229e-270	0.971668	0.654	0.272	9.71691e-266	1	Cst3
2.49391e-269	0.931109	0.742	0.345	5.02524e-265	1	Vamp8
5.53565e-265	1.17724	0.401	0.099	1.11543e-260	1	Gem
7.74985e-265	0.662931	0.35	0.074	1.5616e-260	1	Adap1
2.20059e-262	0.948977	0.536	0.184	4.43418e-258	1	Plp2
3.73517e-261	1.0612	0.368	0.081	7.52638e-257	1	Lilrb4a
3.69625e-259	0.925618	0.886	0.497	7.44794e-255	1	Il2rb
6.28596e-257	0.808735	0.977	0.776	1.26662e-252	1	H3f3b
2.84138e-256	0.950702	0.748	0.363	5.72538e-252	1	S100a13
7.29047e-255	0.904279	0.5	0.158	1.46903e-250	1	Pmepa1
3.87839e-254	1.19454	0.593	0.23	7.81496e-250	1	Irf7
2.36718e-253	0.634516	0.433	0.112	4.76986e-249	1	Rnf157
1.89026e-252	0.821505	0.486	0.149	3.80888e-248	1	Ehd1
2.58002e-252	0.814834	0.454	0.129	5.19874e-248	1	Ets2
3.3686e-252	1.09875	0.916	0.659	6.78773e-248	1	Zfp36l1
5.61683e-252	0.898152	0.845	0.492	1.13179e-247	1	Gnb2
1.14562e-251	1.08281	0.629	0.258	2.30842e-247	1	Zbp1
4.05537e-251	0.995306	0.877	0.577	8.17157e-247	1	Gpi1
1.08172e-250	0.959869	0.803	0.448	2.17967e-246	1	Psmb9
1.55638e-249	1.1029	0.451	0.128	3.1361e-245	1	Ccr8
2.20007e-249	1.0263	0.434	0.124	4.43313e-245	1	Cd81
3.22353e-248	0.910534	0.686	0.304	6.49541e-244	1	Mapkapk2
7.77683e-248	0.918289	0.898	0.582	1.56703e-243	1	Arl6ip1
3.78405e-246	0.919798	0.716	0.347	7.62486e-242	1	1810037I17Rik
4.75129e-246	1.09359	0.754	0.401	9.57385e-242	1	Traf1
4.85001e-246	0.78828	0.44	0.124	9.77278e-242	1	Gna15
5.82749e-246	0.831262	0.914	0.511	1.17424e-241	1	Tnfaip3
2.36471e-245	0.98226	0.828	0.472	4.76488e-241	1	Gpx4
2.52659e-245	0.85846	0.508	0.161	5.09107e-241	1	Cxcr3
4.08013e-244	0.844169	0.712	0.32	8.22146e-240	1	Lmnb1
1.70989e-241	1.33586	0.466	0.145	3.44543e-237	1	Rrad
2.40361e-240	0.663193	0.349	0.076	4.84328e-236	1	Havcr2
5.11837e-240	0.890865	0.689	0.315	1.03135e-235	1	Pld3
3.71319e-239	0.555603	0.258	0.042	7.48207e-235	1	Gpr55
4.50101e-239	0.763539	0.344	0.078	9.06954e-235	1	Rap2a
7.7313e-239	0.752187	0.978	0.803	1.55786e-234	1	Itm2b
1.04219e-238	0.909958	0.602	0.243	2.10002e-234	1	Mif4gd
1.4061e-237	0.891468	0.477	0.158	2.83329e-233	1	Ctsz
4.38802e-237	0.986619	0.837	0.493	8.84186e-233	1	Mif
3.9593e-236	0.963061	0.561	0.205	7.97798e-232	1	Tgif1
2.40828e-235	0.781945	0.953	0.711	4.85269e-231	1	Ndfip1
4.61048e-234	1.0978	0.86	0.492	9.29012e-230	1	Klf6
4.90962e-233	0.898566	0.769	0.407	9.89289e-229	1	Reep5
1.69694e-232	0.784143	0.491	0.162	3.41934e-228	1	Trp53i11
1.76604e-232	0.747514	0.41	0.113	3.55857e-228	1	Gbp3
1.58362e-231	0.969495	0.85	0.519	3.19099e-227	1	Sqstm1
3.74376e-231	0.691533	0.505	0.162	7.54368e-227	1	Mxi1
9.0599e-231	1.03267	0.35	0.088	1.82557e-226	1	Fabp5
3.38698e-230	1.08942	0.423	0.13	6.82477e-226	1	Chchd10
1.50788e-229	0.840601	0.516	0.178	3.03837e-225	1	Bcl3
1.49252e-228	0.985432	0.624	0.279	3.00743e-224	1	Gm2a
2.90984e-228	0.85692	0.92	0.65	5.86333e-224	1	Selplg
2.30343e-226	0.535036	0.785	0.348	4.64141e-222	1	Rora
1.61294e-222	0.739016	0.974	0.703	3.25008e-218	1	Oaz1
1.27482e-221	0.902499	0.478	0.154	2.56877e-217	1	Rgs2
4.65339e-221	0.803736	0.966	0.667	9.37659e-217	1	Myl6
5.62619e-221	0.702232	0.988	0.867	1.13368e-216	1	Shisa5
1.2254e-220	0.569226	0.387	0.099	2.46918e-216	1	Itgb8
7.39006e-220	0.738237	0.499	0.159	1.4891e-215	1	Fosl2
2.26694e-219	0.926108	0.751	0.403	4.56788e-215	1	Itm2c
2.45514e-217	0.83387	0.671	0.298	4.94711e-213	1	Gbp7
1.9807e-216	0.988695	0.731	0.374	3.99112e-212	1	Ifrd1
7.53594e-216	0.698157	0.44	0.128	1.51849e-211	1	Itgae
1.07016e-215	0.983006	0.525	0.197	2.15637e-211	1	Phf11b
1.91021e-213	0.598489	0.314	0.072	3.84907e-209	1	Il12rb1
3.11427e-213	0.792334	0.466	0.151	6.27525e-209	1	Litaf
5.01594e-212	0.698808	0.395	0.111	1.01071e-207	1	Ikzf4
1.49095e-210	0.60443	0.452	0.139	3.00427e-206	1	Entpd1
8.33753e-209	0.735103	0.564	0.217	1.68001e-204	1	N4bp1
5.58691e-208	0.815136	0.89	0.565	1.12576e-203	1	Elob
1.30352e-207	0.903892	0.869	0.58	2.6266e-203	1	Gimap4
1.85414e-207	0.832174	0.811	0.498	3.7361e-203	1	Tap1
2.67517e-207	0.902204	0.868	0.569	5.39047e-203	1	Psme2
1.73372e-206	0.688658	0.459	0.148	3.49344e-202	1	Stx11
1.99164e-206	0.837144	0.707	0.351	4.01315e-202	1	Txn1
2.21221e-205	0.792917	0.8	0.456	4.4576e-201	1	Gabarap
3.5592e-205	0.73376	0.993	0.807	7.17178e-201	1	Pfn1
5.35035e-203	0.752679	0.934	0.642	1.0781e-198	1	Ubc
1.30625e-202	0.839783	0.613	0.273	2.6321e-198	1	Pkp3
1.80751e-201	0.854349	0.69	0.342	3.64214e-197	1	Sat1
5.39546e-201	0.843813	0.458	0.151	1.08718e-196	1	Iigp1
2.08138e-200	0.6997	0.279	0.06	4.19398e-196	1	Gbp10
1.2302e-199	0.802614	0.865	0.566	2.47885e-195	1	Leprotl1
2.11852e-199	0.942198	0.503	0.189	4.26882e-195	1	Rtp4
7.24472e-197	0.641585	0.395	0.116	1.45981e-192	1	Sytl3
2.6291e-196	0.794585	0.816	0.486	5.29763e-192	1	Ubl5
2.72369e-196	0.703725	0.439	0.146	5.48824e-192	1	Casp3
3.11649e-196	0.763861	0.906	0.591	6.27973e-192	1	Cox8a
4.6995e-196	0.772311	0.826	0.472	9.46949e-192	1	Tspo
6.04659e-195	0.780862	0.893	0.585	1.21839e-190	1	Gng5
2.4735e-194	0.659244	0.951	0.768	4.9841e-190	1	Rap1b
1.25393e-193	0.780228	0.524	0.204	2.52667e-189	1	Slc2a1
2.47984e-193	0.609254	0.422	0.13	4.99687e-189	1	Ell2
1.99442e-192	0.649539	0.342	0.094	4.01875e-188	1	Grn
1.0198e-191	0.890769	0.464	0.171	2.05489e-187	1	Cst7
1.65327e-191	0.782927	0.77	0.443	3.33134e-187	1	Selenok
2.03676e-190	0.629266	0.323	0.083	4.10406e-186	1	Pmaip1
3.57354e-190	0.975912	0.627	0.318	7.20068e-186	1	Higd1a
4.6226e-189	0.881302	0.48	0.173	9.31454e-185	1	Ecm1
7.45842e-189	0.772493	0.817	0.488	1.50287e-184	1	Sla
7.10538e-188	0.820375	0.621	0.291	1.43173e-183	1	Isy1
7.66222e-188	0.724656	0.943	0.647	1.54394e-183	1	Sh3bgrl3
1.00069e-187	0.917919	0.937	0.706	2.01638e-183	1	Ltb
2.46595e-187	0.773656	0.886	0.586	4.96889e-183	1	Ptprcap
2.70027e-187	0.771805	0.729	0.381	5.44104e-183	1	Prr13
3.2779e-187	0.824477	0.553	0.242	6.60498e-183	1	Syngr2
5.15053e-185	0.997473	0.596	0.262	1.03783e-180	1	Nfkbid
1.37976e-183	0.730419	0.86	0.586	2.78022e-179	1	Rac1
2.09519e-183	0.754153	0.85	0.536	4.22181e-179	1	Ppib
3.9429e-181	0.86865	0.72	0.413	7.94494e-177	1	Eno1
9.33681e-181	0.816796	0.721	0.401	1.88137e-176	1	Ctsb
3.63529e-179	0.706919	0.929	0.616	7.3251e-175	1	Ptpn18
8.89847e-178	0.833868	0.29	0.071	1.79304e-173	1	Il1r2
1.5785e-177	0.723404	0.872	0.575	3.18068e-173	1	Myl12a
5.15001e-177	0.783934	0.781	0.481	1.03773e-172	1	Prelid1
1.03162e-175	0.814309	0.607	0.277	2.07872e-171	1	Bcl2a1b
2.08412e-175	0.749665	0.783	0.481	4.1995e-171	1	Rhog
7.60175e-174	0.782642	0.788	0.463	1.53175e-169	1	Tagln2
1.11609e-173	0.693372	0.396	0.132	2.24892e-169	1	Gm19585
5.15115e-172	0.718151	0.585	0.251	1.03796e-167	1	Id2
1.84592e-171	0.853111	0.686	0.389	3.71953e-167	1	M6pr
5.5871e-170	0.69759	0.95	0.689	1.1258e-165	1	Cd3d
1.16394e-169	0.680804	0.392	0.132	2.34534e-165	1	Impa2
9.74024e-169	0.692359	0.485	0.193	1.96266e-164	1	Map2k3
4.86129e-168	0.743731	0.768	0.462	9.7955e-164	1	Ywhah
9.49067e-168	0.742643	0.935	0.722	1.91237e-163	1	Gimap3
1.43869e-167	0.72733	0.712	0.393	2.89896e-163	1	Ubl3
5.64664e-167	0.473155	0.404	0.131	1.1378e-162	1	Cep85l
1.29867e-165	0.722291	0.789	0.478	2.61682e-161	1	Arf6
4.48127e-165	0.689569	0.915	0.663	9.02975e-161	1	Gnas
7.9367e-165	0.406898	0.394	0.124	1.59925e-160	1	Hip1
8.32833e-165	0.777433	0.549	0.254	1.67816e-160	1	Rab11a
2.48388e-164	1.05983	0.643	0.339	5.00502e-160	1	Nfkbiz
8.33998e-163	0.560353	1	0.997	1.68051e-158	1	Gm42418
1.37121e-161	0.491805	0.337	0.098	2.76299e-157	1	Swap70
1.92575e-161	0.661307	0.643	0.309	3.88038e-157	1	Rnf125
1.54346e-159	0.657411	0.942	0.766	3.11006e-155	1	Il2rg
3.26379e-159	1.36051	0.625	0.311	6.57653e-155	1	Fos
4.00808e-159	0.799195	0.697	0.396	8.07628e-155	1	Ass1
6.19456e-159	0.689674	0.884	0.596	1.2482e-154	1	Selenow
1.86368e-158	0.684066	0.902	0.66	3.75532e-154	1	Itgb7
3.52557e-158	0.700744	0.739	0.432	7.10403e-154	1	Arf4
3.80263e-158	0.696288	0.854	0.554	7.66231e-154	1	Atp5d
1.58612e-157	0.748327	0.533	0.233	3.19602e-153	1	Cd274
2.12361e-156	0.665537	0.855	0.583	4.27907e-152	1	Prkar1a
3.34619e-156	0.671657	0.821	0.533	6.74258e-152	1	Arf5
1.40617e-155	0.618065	0.366	0.124	2.83344e-151	1	Slc25a19
3.69122e-155	0.446554	0.266	0.066	7.43781e-151	1	Adam9
6.68851e-155	0.363007	0.522	0.206	1.34773e-150	1	Phlpp1
1.3415e-154	0.679987	0.852	0.569	2.70312e-150	1	Arpc3
3.04611e-154	0.690243	0.947	0.676	6.13792e-150	1	Ftl1
3.17911e-154	0.690439	0.617	0.308	6.4059e-150	1	Snx20
6.75854e-153	0.655302	0.525	0.226	1.36185e-148	1	Sertad1
1.87541e-152	0.664171	0.827	0.537	3.77895e-148	1	Sem1
1.90695e-152	0.561793	0.989	0.772	3.84251e-148	1	Eif1
2.10452e-152	0.660035	0.557	0.255	4.2406e-148	1	Psen2
3.76866e-152	0.720884	0.92	0.696	7.59385e-148	1	Stat1
5.50543e-152	0.724719	0.834	0.547	1.10934e-147	1	Dad1
1.76254e-151	0.521966	0.314	0.095	3.55152e-147	1	Lxn
1.86208e-151	0.490729	0.321	0.096	3.7521e-147	1	Agpat4
2.75912e-151	0.713651	0.772	0.481	5.55963e-147	1	Edf1
4.46833e-150	0.806395	0.785	0.494	9.00368e-146	1	Irf1
3.67228e-149	0.692787	0.404	0.154	7.39965e-145	1	Traf4
1.34827e-148	0.712192	0.71	0.416	2.71677e-144	1	Krtcap2
2.62353e-148	0.681999	0.726	0.418	5.28642e-144	1	Tpm4
1.90339e-147	0.408768	0.495	0.194	3.83533e-143	1	Atp2b4
2.13075e-147	0.669397	0.808	0.532	4.29347e-143	1	Tap2
3.12752e-146	0.591031	0.962	0.755	6.30196e-142	1	Rac2
1.17333e-145	0.524796	0.256	0.068	2.36426e-141	1	Eif4ebp1
9.9963e-145	0.775372	0.655	0.375	2.01425e-140	1	Bsg
6.59284e-144	0.587507	1	0.864	1.32846e-139	1	Tmsb4x
1.4004e-143	0.941303	0.616	0.327	2.82181e-139	1	Socs1
2.55877e-143	0.499154	0.898	0.666	5.15591e-139	1	Wnk1
7.25829e-143	0.645575	0.875	0.635	1.46255e-138	1	Mbd2
2.41902e-142	0.533252	0.484	0.194	4.87433e-138	1	Sik1
3.5246e-141	0.674256	0.72	0.42	7.10206e-137	1	Map1lc3b
3.99278e-141	0.644707	0.482	0.205	8.04545e-137	1	Nfkb2
1.84036e-140	0.71117	0.448	0.186	3.70833e-136	1	Xaf1
2.63188e-140	0.642265	0.453	0.184	5.30323e-136	1	Plk3
4.89564e-140	0.677576	0.576	0.294	9.86472e-136	1	Prdx5
4.84842e-139	0.604651	0.373	0.138	9.76957e-135	1	Eva1b
2.09645e-138	0.643103	0.815	0.518	4.22435e-134	1	Ndufa13
2.15656e-138	0.628907	0.4	0.153	4.34548e-134	1	Trafd1
2.68693e-138	0.398497	0.444	0.173	5.41417e-134	1	Sh3rf1
9.34642e-138	0.598972	0.516	0.234	1.8833e-133	1	Grina
6.03702e-137	0.628919	0.728	0.43	1.21646e-132	1	Fis1
3.88325e-136	0.676922	0.447	0.193	7.82475e-132	1	Csrp1
8.67238e-136	0.567323	0.311	0.101	1.74749e-131	1	Pdcd1lg2
6.86148e-135	0.531873	0.332	0.112	1.38259e-130	1	Vcpkmt
1.35631e-134	0.50438	0.337	0.113	2.73296e-130	1	Smox
1.48995e-134	0.635182	0.631	0.335	3.00225e-130	1	Pfkp
5.35676e-134	0.636575	0.843	0.558	1.07939e-129	1	Gimap6
7.26817e-134	0.560189	0.57	0.271	1.46454e-129	1	D16Ertd472e
1.26256e-133	0.618441	0.542	0.265	2.54407e-129	1	Glmp
3.03025e-133	0.412066	0.335	0.11	6.10595e-129	1	Gng12
5.83473e-133	0.764172	0.347	0.128	1.1757e-128	1	Bmyc
8.03551e-133	0.258538	0.394	0.142	1.61916e-128	1	Alcam
8.71934e-133	0.643836	0.725	0.444	1.75695e-128	1	Abracl
2.97514e-132	0.623295	0.78	0.48	5.9949e-128	1	Sec61g
3.33492e-132	0.654327	0.668	0.346	6.71987e-128	1	Izumo1r
1.88321e-131	0.577732	0.288	0.086	3.79468e-127	1	Ifitm3
5.05639e-131	0.310831	0.841	0.462	1.01886e-126	1	Ahnak
1.7861e-130	0.641539	0.652	0.372	3.59899e-126	1	Coro1b
2.37933e-129	0.636001	0.573	0.301	4.79435e-125	1	Chmp2a
4.18147e-129	0.565055	0.918	0.702	8.42566e-125	1	Gnai2
1.23422e-128	0.722852	0.479	0.223	2.48695e-124	1	Lgals3bp
1.37492e-128	0.535874	0.534	0.242	2.77047e-124	1	Coro2a
1.40685e-128	0.486613	0.38	0.143	2.83481e-124	1	Bcl2l1
2.53064e-128	0.594019	0.499	0.234	5.09924e-124	1	Ciao2b
4.13638e-128	0.610466	0.992	0.912	8.3348e-124	1	Cmss1
4.94013e-128	0.615723	0.689	0.402	9.95437e-124	1	Tmem123
6.50003e-128	0.539689	0.985	0.775	1.30976e-123	1	Ptma
9.89331e-128	0.683271	0.687	0.408	1.9935e-123	1	Cyb5a
1.81992e-127	0.560433	0.456	0.2	3.66714e-123	1	Tmbim4
2.15627e-127	0.592637	0.901	0.649	4.34489e-123	1	H2-Q4
8.5627e-127	0.545478	0.718	0.41	1.72538e-122	1	Gna13
1.35853e-126	0.599678	0.419	0.176	2.73744e-122	1	Pfkl
4.3284e-126	0.682236	0.489	0.221	8.72173e-122	1	Neurl3
7.30701e-125	0.52576	0.998	0.927	1.47236e-120	1	Actb
2.31305e-124	0.345759	0.581	0.279	4.6608e-120	1	Fam129a
3.83024e-124	0.522111	0.448	0.192	7.71794e-120	1	Rab11fip1
1.19666e-123	0.544013	0.894	0.7	2.41126e-119	1	Tmbim6
2.04443e-123	0.528335	0.253	0.075	4.11953e-119	1	Smpd1
2.53784e-123	0.618716	0.257	0.076	5.11374e-119	1	Camk2n1
2.80839e-123	0.357851	0.358	0.127	5.6589e-119	1	Ptprj
3.01357e-123	0.483716	0.996	0.857	6.07234e-119	1	Hspa8
5.34789e-123	0.74196	0.318	0.112	1.0776e-118	1	Usp18
3.02054e-122	0.616368	0.562	0.289	6.0864e-118	1	Slc3a2
1.29649e-121	0.515076	0.422	0.174	2.61244e-117	1	Irak2
1.54156e-121	0.590819	0.828	0.546	3.10623e-117	1	Cox6c
4.93929e-121	0.718325	0.544	0.28	9.95267e-117	1	Gimap5
1.1836e-120	0.58977	0.872	0.597	2.38495e-116	1	Psme1
1.71958e-118	0.664147	0.65	0.39	3.46496e-114	1	Ndufv3
1.80626e-118	0.55097	0.523	0.252	3.63961e-114	1	Birc2
2.24309e-118	0.316401	0.443	0.18	4.51984e-114	1	Osbpl3
2.4449e-118	0.56541	0.439	0.197	4.92647e-114	1	Ncf4
6.35175e-118	0.664707	0.48	0.23	1.27988e-113	1	Pttg1
6.61149e-117	0.564234	0.918	0.675	1.33221e-112	1	Calm1
1.30692e-116	0.618635	0.406	0.174	2.63344e-112	1	Timp2
1.69373e-116	0.661565	0.618	0.365	3.41288e-112	1	Spcs1
2.4922e-116	0.576813	0.759	0.489	5.02178e-112	1	Polr1d
5.3996e-115	0.572727	0.508	0.254	1.08802e-110	1	Jak3
5.67995e-115	0.516272	0.969	0.737	1.14451e-110	1	Cfl1
4.1078e-114	0.499357	0.382	0.153	8.27721e-110	1	Nampt
2.24299e-113	0.566827	0.535	0.276	4.51963e-109	1	Atp6v1g1
2.41739e-113	0.665783	0.637	0.384	4.87105e-109	1	Mdh1
4.10882e-113	0.290964	0.533	0.251	8.27928e-109	1	Cdk6
1.79975e-112	0.560052	0.439	0.201	3.6265e-108	1	H2-M3
2.17635e-112	0.553047	0.752	0.48	4.38534e-108	1	Zdhhc18
5.97588e-112	0.456344	0.308	0.108	1.20414e-107	1	Gm15283
7.70902e-112	0.477605	0.37	0.145	1.55337e-107	1	Abcb1a
7.80565e-112	0.573492	0.73	0.447	1.57284e-107	1	Trac
2.22835e-111	0.596496	0.427	0.189	4.49013e-107	1	Zc3h12a
6.78176e-111	0.546759	0.557	0.281	1.36653e-106	1	P2ry10
2.2285e-110	0.599429	0.708	0.447	4.49043e-106	1	Spcs2
2.17274e-109	0.545876	0.685	0.408	4.37806e-105	1	Psenen
2.67009e-109	0.583607	0.625	0.362	5.38023e-105	1	Cox17
5.18075e-109	0.483482	0.44	0.193	1.04392e-104	1	Il10ra
3.92745e-108	0.676308	0.301	0.107	7.91381e-104	1	Lag3
7.8975e-108	0.615541	0.605	0.361	1.59135e-103	1	Srp14
1.00491e-107	0.567054	0.702	0.436	2.0249e-103	1	Dazap2
1.03135e-107	0.619679	0.544	0.292	2.07818e-103	1	Egln1
1.03798e-106	0.48714	0.34	0.132	2.09153e-102	1	Gbp5
1.17004e-106	0.508293	0.421	0.195	2.35763e-102	1	Mvb12a
1.36219e-106	0.572135	0.501	0.259	2.7448e-102	1	Pigx
1.86918e-106	0.545079	0.404	0.182	3.7664e-102	1	Naa20
3.13085e-106	0.558941	0.657	0.394	6.30866e-102	1	Csnk2b
3.44588e-106	0.483503	0.994	0.881	6.94345e-102	1	Hsp90ab1
7.65685e-106	0.492589	0.332	0.132	1.54286e-101	1	Dhrs7
2.88794e-105	0.531781	0.841	0.564	5.8192e-101	1	Cox7c
6.79195e-105	0.55121	0.699	0.431	1.36858e-100	1	Atp6v0e
8.27097e-105	0.492558	0.344	0.136	1.6666e-100	1	Eif4e3
1.723e-104	0.405319	0.274	0.093	3.47185e-100	1	Acsbg1
1.79076e-104	0.599505	0.67	0.411	3.60838e-100	1	Scand1
2.36084e-104	0.542401	0.385	0.163	4.7571e-100	1	Stat2
3.38003e-104	0.554639	0.434	0.201	6.81076e-100	1	Ero1l
3.80677e-104	0.548535	0.754	0.493	7.67065e-100	1	Hint1
3.91889e-104	0.585023	0.72	0.47	7.89656e-100	1	Vasp
4.11955e-104	0.520697	0.386	0.166	8.3009e-100	1	Mmd
5.62165e-104	0.529118	0.784	0.508	1.13276e-99	1	Cox6b1
2.2198e-103	0.443356	0.356	0.144	4.47289e-99	1	Cyfip1
3.33244e-103	0.494178	0.463	0.211	6.71486e-99	1	Nr4a3
6.22897e-103	0.566344	0.635	0.386	1.25514e-98	1	Hcls1
6.70691e-103	0.5297	0.444	0.208	1.35144e-98	1	Ptms
7.15335e-103	0.5944	0.534	0.287	1.4414e-98	1	Serp1
7.58395e-103	0.54547	0.77	0.509	1.52817e-98	1	Sri
1.80232e-102	0.582858	0.623	0.369	3.63167e-98	1	Uqcrb
6.98772e-102	0.556906	0.525	0.281	1.40802e-97	1	Sfr1
1.31649e-101	0.543255	0.686	0.426	2.65273e-97	1	D8Ertd738e
2.26176e-101	0.556143	0.696	0.44	4.55745e-97	1	Atp6v0c
6.60402e-101	0.382873	0.257	0.084	1.33071e-96	1	Cpd
1.30087e-99	0.468814	0.325	0.132	2.62125e-95	1	Trappc6a
1.49646e-99	0.572607	0.715	0.48	3.01537e-95	1	Slc9a3r1
1.6096e-99	0.469798	0.478	0.232	3.24335e-95	1	Mapkapk3
1.91463e-98	0.499781	0.889	0.674	3.85797e-94	1	Rhoa
2.20988e-98	0.72079	0.798	0.561	4.45291e-94	1	H2afz
3.32179e-98	0.465164	0.785	0.54	6.69341e-94	1	Stat3
5.91785e-98	0.495095	0.371	0.163	1.19245e-93	1	Tapbpl
9.61323e-98	0.480899	0.611	0.35	1.93707e-93	1	Snx2
2.08628e-97	0.528239	0.755	0.522	4.20385e-93	1	Arf1
2.18705e-97	0.454445	0.932	0.719	4.4069e-93	1	Myl12b
4.44359e-97	0.525803	0.729	0.466	8.95384e-93	1	Calm2
7.02859e-97	0.520194	0.616	0.356	1.41626e-92	1	Atox1
9.53855e-97	0.535556	0.282	0.105	1.92202e-92	1	H1f0
1.12737e-96	0.555684	0.621	0.375	2.27166e-92	1	Ndufb7
1.61988e-96	0.522015	0.359	0.16	3.26405e-92	1	Svbp
2.83631e-96	0.52579	0.743	0.494	5.71516e-92	1	Chmp4b
4.04362e-96	0.491757	0.507	0.267	8.1479e-92	1	Nucb1
1.87324e-95	0.578958	0.871	0.657	3.77457e-91	1	Samhd1
6.12193e-95	0.527607	0.802	0.578	1.23357e-90	1	Cd37
8.29868e-95	0.437855	0.941	0.769	1.67218e-90	1	Arpc2
3.41585e-94	0.494568	0.38	0.173	6.88294e-90	1	Pold4
5.33901e-94	0.519431	0.471	0.242	1.07581e-89	1	Ech1
7.47314e-94	0.358152	0.277	0.1	1.50584e-89	1	F730043M19Rik
9.11838e-94	0.250469	0.294	0.108	1.83735e-89	1	Morrbid
9.37436e-94	0.735309	0.696	0.444	1.88893e-89	1	Cd69
2.03053e-93	0.546639	0.726	0.459	4.09153e-89	1	Gpx1
3.31893e-93	0.514935	0.807	0.538	6.68764e-89	1	Atp5l
4.17118e-93	0.512087	0.754	0.49	8.40492e-89	1	Hmgb2
5.84186e-93	0.524688	0.73	0.47	1.17714e-88	1	Gmfg
1.3749e-92	0.550144	0.772	0.523	2.77043e-88	1	Fkbp1a
2.88573e-92	0.859767	0.568	0.321	5.81474e-88	1	Jun
3.77896e-92	0.486535	0.665	0.408	7.6146e-88	1	Sh2d2a
2.41248e-91	0.502004	0.443	0.225	4.86115e-87	1	Degs1
3.78e-91	0.522926	0.615	0.366	7.61671e-87	1	Rnasek
6.4316e-91	0.465838	0.333	0.144	1.29597e-86	1	Hcfc1r1
9.7737e-91	0.445868	0.396	0.185	1.9694e-86	1	Acot7
1.03232e-90	0.431292	0.251	0.089	2.08013e-86	1	Trib1
1.03678e-90	0.498637	0.436	0.22	2.08911e-86	1	Cstb
1.09365e-90	0.519822	0.673	0.424	2.2037e-86	1	Atp6v1f
1.35675e-90	0.614989	0.641	0.406	2.73386e-86	1	Ier5
1.5377e-90	0.524729	0.441	0.226	3.09847e-86	1	Lamtor4
1.58237e-90	0.655322	0.693	0.443	3.18848e-86	1	Il31ra
2.87637e-90	0.509211	0.642	0.395	5.79589e-86	1	Bnip3l
3.55792e-90	0.513986	0.445	0.229	7.1692e-86	1	Txndc17
5.34217e-90	0.522115	0.503	0.275	1.07645e-85	1	Tmem160
5.56561e-90	0.56145	0.601	0.354	1.12147e-85	1	Rel
5.94421e-90	0.500189	0.439	0.223	1.19776e-85	1	Mea1
9.44738e-90	0.395967	0.288	0.11	1.90365e-85	1	1700017B05Rik
2.69827e-89	0.520076	0.423	0.209	5.43701e-85	1	Xbp1
3.89965e-89	0.529217	0.728	0.47	7.85779e-85	1	Emp3
6.45546e-89	0.483503	0.486	0.26	1.30078e-84	1	Spint2
1.75584e-88	0.500904	0.741	0.504	3.53802e-84	1	Arpc4
1.80604e-88	0.50772	0.843	0.611	3.63916e-84	1	Rbm3
9.60007e-88	0.476184	0.819	0.604	1.93441e-83	1	Capzb
1.01595e-87	0.467602	0.781	0.53	2.04714e-83	1	Ube2b
1.2164e-87	0.498949	0.74	0.489	2.45105e-83	1	Gimap1
1.47636e-87	0.475934	0.807	0.543	2.97487e-83	1	Atp5j2
1.41563e-85	0.481363	0.95	0.781	2.85249e-81	1	Dnaja1
2.369e-85	0.515083	0.998	0.806	4.77353e-81	1	Fau
3.77038e-85	0.475457	0.793	0.541	7.59732e-81	1	Tmem50a
7.98997e-85	0.375854	0.304	0.125	1.60998e-80	1	Mvp
8.87724e-85	0.466697	0.812	0.593	1.78876e-80	1	Ppp1cc
9.6647e-85	0.505219	0.595	0.361	1.94744e-80	1	Sec11c
1.06126e-84	0.450471	0.366	0.171	2.13843e-80	1	Pnp
5.45128e-84	0.51677	0.696	0.454	1.09843e-79	1	Tgfb1
6.50628e-84	0.498291	0.644	0.41	1.31102e-79	1	Gstp1
8.58987e-84	0.468518	0.756	0.518	1.73086e-79	1	Snx3
3.58112e-83	0.524787	0.869	0.631	7.21595e-79	1	Hsp90aa1
1.96544e-82	0.476157	0.724	0.491	3.96035e-78	1	Sh3glb1
3.05526e-82	0.354556	0.355	0.16	6.15636e-78	1	Sypl
5.5712e-82	0.407085	0.312	0.134	1.1226e-77	1	Cks2
1.2966e-81	0.444047	0.307	0.13	2.61264e-77	1	Cenpa
2.52149e-81	0.422693	0.576	0.327	5.08081e-77	1	Skil
3.60219e-81	0.574512	0.561	0.329	7.25842e-77	1	Ighm
4.86284e-81	0.488815	0.66	0.407	9.79862e-77	1	Ier2
5.64072e-81	0.460343	0.557	0.318	1.1366e-76	1	Kdm2b
5.7618e-81	0.460512	0.996	0.971	1.161e-76	1	Cdk8
6.5412e-81	0.292121	0.453	0.224	1.31805e-76	1	Mdfic
1.03218e-80	0.396544	0.253	0.098	2.07984e-76	1	Mfsd10
2.9755e-80	0.428752	0.429	0.222	5.99563e-76	1	Rnh1
4.54212e-80	0.3798	0.264	0.104	9.15237e-76	1	Vamp3
6.5273e-80	0.471006	0.697	0.454	1.31525e-75	1	Cox5a
1.23965e-79	0.474044	0.734	0.484	2.49789e-75	1	Sec61b
1.88826e-79	0.376751	0.272	0.108	3.80484e-75	1	Trim30d
4.71756e-79	0.453868	0.837	0.622	9.50589e-75	1	Morf4l1
6.32632e-79	0.499241	0.614	0.391	1.27475e-74	1	Pomp
1.32816e-78	0.336516	0.352	0.16	2.67624e-74	1	Lamp2
1.69784e-78	0.448276	0.324	0.146	3.42115e-74	1	Ciapin1
2.40688e-78	0.446826	0.727	0.469	4.84987e-74	1	Tomm6
2.41684e-78	0.449181	0.439	0.232	4.86994e-74	1	Ogfr
2.84044e-78	0.418989	0.947	0.669	5.72348e-74	1	Serf2
7.07964e-78	0.478389	0.51	0.295	1.42655e-73	1	Dynlrb1
1.37403e-77	0.414301	0.332	0.15	2.76866e-73	1	Arl4a
1.51467e-77	0.463742	0.715	0.474	3.05206e-73	1	Psmb3
2.14584e-77	0.380066	0.457	0.232	4.32386e-73	1	Per1
5.37271e-77	0.422874	0.872	0.605	1.0826e-72	1	Uqcrh
2.38305e-76	0.474359	0.621	0.397	4.80184e-72	1	Aup1
3.6783e-76	0.3463	0.271	0.109	7.41178e-72	1	Uap1
5.64308e-76	0.400629	0.261	0.105	1.13708e-71	1	Gpr65
5.83263e-76	0.435448	0.623	0.396	1.17528e-71	1	Sdcbp
6.37577e-76	0.484277	0.558	0.34	1.28472e-71	1	Ndufb9
8.6079e-76	0.324278	0.271	0.107	1.73449e-71	1	Lgals3
2.16517e-75	0.393041	0.279	0.114	4.36281e-71	1	Tbx21
2.8514e-75	0.474371	0.479	0.272	5.74558e-71	1	Dctn3
6.31005e-75	0.475676	0.482	0.268	1.27148e-70	1	Batf
8.49769e-75	0.391019	0.954	0.768	1.71228e-70	1	Cd3e
1.37763e-74	0.424695	0.886	0.625	2.77593e-70	1	Cox4i1
2.03834e-74	0.391044	0.309	0.138	4.10725e-70	1	Pgm1
2.09268e-74	0.441608	0.398	0.205	4.21675e-70	1	1110008P14Rik
3.28425e-74	0.393645	0.931	0.699	6.61777e-70	1	Cd3g
3.30256e-74	0.498336	0.548	0.328	6.65465e-70	1	Orai1
6.54885e-74	0.570299	0.665	0.436	1.31959e-69	1	Ifi47
1.06696e-73	0.418025	0.342	0.161	2.14992e-69	1	Mthfsl
1.46796e-73	0.364823	0.631	0.382	2.95794e-69	1	Gpr132
2.65818e-73	0.38838	0.481	0.26	5.35624e-69	1	Wsb1
3.36412e-73	0.438254	0.744	0.497	6.77871e-69	1	Cox5b
7.5207e-73	0.404422	0.865	0.59	1.51542e-68	1	Pfdn5
7.9202e-73	0.452733	0.715	0.471	1.59592e-68	1	Atp5md
9.54535e-73	0.47939	0.734	0.495	1.92339e-68	1	Ypel3
1.55038e-72	0.438614	0.63	0.403	3.12401e-68	1	Arpp19
3.04955e-72	0.453022	0.519	0.302	6.14484e-68	1	Gimap9
8.48302e-72	0.345442	0.392	0.194	1.70933e-67	1	Fem1c
9.56455e-72	0.472443	0.571	0.353	1.92726e-67	1	Psmb10
1.19693e-71	0.449121	0.809	0.614	2.41182e-67	1	Hsp90b1
1.31377e-71	0.470667	0.578	0.364	2.64724e-67	1	Akr1a1
1.8938e-71	0.453837	0.43	0.223	3.816e-67	1	Cpm
2.38857e-71	0.450021	0.668	0.437	4.81297e-67	1	Cox7a2
4.16299e-71	0.436732	0.664	0.452	8.38843e-67	1	Capza2
5.55421e-71	0.397706	0.482	0.272	1.11917e-66	1	Pdcd6
1.39279e-70	0.44528	0.777	0.55	2.80648e-66	1	Ppp1r18
1.5204e-70	0.396333	0.26	0.108	3.06361e-66	1	Map3k8
1.56172e-70	0.407495	0.838	0.588	3.14686e-66	1	Atp5g3
1.61737e-70	0.443108	0.602	0.383	3.259e-66	1	Mknk2
2.86899e-70	0.429986	0.523	0.312	5.78101e-66	1	Sin3b
8.1768e-70	0.397977	0.984	0.736	1.64763e-65	1	Rpl24
1.36347e-69	0.404522	0.906	0.614	2.74739e-65	1	Atp5e
2.72571e-69	0.397373	0.89	0.677	5.4923e-65	1	Tle5
3.54644e-69	0.374288	0.931	0.771	7.14608e-65	1	Cdc42
4.11755e-69	0.405275	0.308	0.144	8.29686e-65	1	Eno1b
4.47824e-69	0.359755	0.964	0.713	9.02366e-65	1	Cd52
5.65173e-69	0.401289	0.491	0.287	1.13882e-64	1	Anxa11
5.82853e-69	0.411284	0.642	0.409	1.17445e-64	1	Ube2s
6.19483e-69	0.3574	0.335	0.158	1.24826e-64	1	Nfkbie
7.01108e-69	0.496099	0.538	0.317	1.41273e-64	1	Cited2
9.29362e-69	0.429706	0.588	0.373	1.87266e-64	1	Tmed10
1.85772e-68	0.334772	0.304	0.138	3.74331e-64	1	Gsdmd
2.41651e-68	0.438802	0.747	0.544	4.86928e-64	1	Arl6ip5
2.51375e-68	0.387691	0.28	0.125	5.06521e-64	1	Zfp52
4.62312e-68	0.428617	0.551	0.343	9.31559e-64	1	Rer1
6.90714e-68	0.425423	0.304	0.142	1.39179e-63	1	Sdhaf1
1.0889e-67	0.415556	0.39	0.208	2.19414e-63	1	Ergic3
1.26201e-67	0.5941	0.753	0.555	2.54295e-63	1	Lars2
1.47974e-67	0.545969	0.636	0.412	2.98168e-63	1	Dusp2
2.02286e-67	0.432958	0.622	0.401	4.07607e-63	1	Rtraf
2.93909e-67	0.361251	0.968	0.8	5.92226e-63	1	Coro1a
3.21569e-67	0.407195	0.524	0.313	6.47961e-63	1	Ube2j1
3.38359e-67	0.453308	0.415	0.226	6.81794e-63	1	Gstp3
3.9956e-67	0.370183	0.46	0.256	8.05113e-63	1	Rnaset2b
5.6169e-67	0.426637	0.773	0.534	1.1318e-62	1	Dynll1
7.06204e-67	0.39352	0.33	0.155	1.423e-62	1	Fosb
7.94529e-67	0.443361	0.435	0.245	1.60098e-62	1	Lsm8
8.82063e-67	0.441591	0.418	0.227	1.77736e-62	1	Dtx3l
2.82681e-66	0.428399	0.542	0.334	5.69602e-62	1	Psmd8
4.29153e-66	0.370584	0.291	0.132	8.64744e-62	1	Adora2a
4.39337e-66	0.392553	0.798	0.569	8.85264e-62	1	Ppp1ca
4.51566e-66	0.398379	0.371	0.192	9.09905e-62	1	Lamtor5
4.539e-66	0.465449	0.518	0.316	9.14609e-62	1	Prdx2
5.5051e-66	0.39469	0.379	0.198	1.10928e-61	1	Sdf2
5.62795e-66	0.422837	0.507	0.304	1.13403e-61	1	Ap2s1
8.16717e-66	0.422418	0.286	0.125	1.64568e-61	1	Nr4a2
8.50153e-66	0.484399	0.45	0.259	1.71306e-61	1	Ifi35
9.34124e-66	0.349144	0.271	0.121	1.88226e-61	1	Bak1
1.09394e-65	0.375885	0.447	0.245	2.2043e-61	1	Glipr2
1.28707e-65	0.430146	0.711	0.491	2.59345e-61	1	Jpt1
1.55425e-65	0.437577	0.733	0.503	3.13181e-61	1	Cdk2ap2
1.72411e-65	0.402194	0.851	0.663	3.47409e-61	1	Arpc1b
4.12839e-65	0.3261	0.291	0.131	8.31871e-61	1	Sema4b
4.94549e-65	0.45784	0.673	0.454	9.96516e-61	1	Ddx24
5.20727e-65	0.315296	0.397	0.205	1.04927e-60	1	Gbp2
6.64734e-65	0.259307	0.274	0.117	1.33944e-60	1	Ern1
1.30999e-64	0.41065	0.491	0.285	2.63964e-60	1	Anxa5
2.52714e-64	0.378598	0.666	0.446	5.09219e-60	1	Lrp10
2.81778e-64	0.390373	0.388	0.209	5.67783e-60	1	Ebp
2.88093e-64	0.418885	0.464	0.268	5.80507e-60	1	Sys1
4.27843e-64	0.414115	0.998	0.865	8.62105e-60	1	Tmsb10
1.16143e-63	0.529742	0.638	0.406	2.34028e-59	1	Tsc22d3
1.70846e-63	0.388487	0.341	0.174	3.44254e-59	1	Tbcb
5.32926e-63	0.398072	0.533	0.33	1.07385e-58	1	Eloc
8.6664e-63	0.404656	0.505	0.307	1.74628e-58	1	Esd
1.40007e-62	0.3177	0.734	0.487	2.82114e-58	1	Cd82
1.92149e-62	0.36886	0.486	0.284	3.87179e-58	1	Ctsa
4.99814e-62	0.393516	0.746	0.504	1.00713e-57	1	Hcst
9.52193e-62	0.590788	0.387	0.205	1.91867e-57	1	Nkg7
1.05556e-61	0.410582	0.751	0.545	2.12696e-57	1	Arpc5
2.47275e-61	0.337601	0.267	0.121	4.98259e-57	1	Phyh
2.60721e-61	0.42584	0.405	0.225	5.25352e-57	1	Atf4
4.63223e-61	0.343404	0.379	0.2	9.33395e-57	1	Trpv2
5.5747e-61	0.442822	0.789	0.588	1.1233e-56	1	AY036118
5.61474e-61	0.547371	0.397	0.226	1.13137e-56	1	Fam162a
6.57439e-61	0.37113	0.341	0.174	1.32474e-56	1	Arrdc1
1.03947e-60	0.407302	0.521	0.325	2.09453e-56	1	Ndufa11
1.23174e-60	0.380858	0.894	0.645	2.48196e-56	1	Btf3
1.65441e-60	0.351572	0.391	0.21	3.33363e-56	1	Sirt2
2.43164e-60	0.460825	0.591	0.384	4.89976e-56	1	Cd27
2.78089e-60	0.289406	0.268	0.12	5.6035e-56	1	Leprot
5.87529e-60	0.379616	0.875	0.672	1.18387e-55	1	Cnbp
6.09844e-60	0.393426	0.647	0.421	1.22884e-55	1	Ndufa7
6.61108e-60	0.345031	0.361	0.189	1.33213e-55	1	Il10rb
7.32685e-60	0.381082	0.833	0.653	1.47636e-55	1	Pdia3
7.46733e-60	0.42529	0.508	0.317	1.50467e-55	1	Rwdd1
1.52389e-59	0.402446	0.426	0.244	3.07063e-55	1	Fam173a
1.52681e-59	0.423509	0.585	0.386	3.07652e-55	1	Ghitm
2.67025e-59	0.346917	0.465	0.272	5.38055e-55	1	Eif4e2
3.10805e-59	0.423689	0.639	0.426	6.26271e-55	1	Cox7b
3.58356e-59	0.35598	0.25	0.113	7.22087e-55	1	Znhit1
3.64773e-59	0.380319	0.565	0.36	7.35017e-55	1	Rhof
4.59599e-59	0.373392	0.3	0.149	9.26092e-55	1	Tmem256
6.69801e-59	0.420291	0.261	0.118	1.34965e-54	1	Irf4
1.30699e-58	0.388306	0.413	0.236	2.63358e-54	1	Tmem128
2.05204e-58	0.393733	0.659	0.451	4.13487e-54	1	Ywhae
3.42498e-58	0.320779	0.377	0.197	6.90133e-54	1	Raet1e
6.92201e-58	0.404424	0.5	0.31	1.39479e-53	1	Tbrg1
7.14648e-58	0.383696	0.754	0.553	1.44001e-53	1	Ube2i
8.49799e-58	0.394522	0.816	0.609	1.71234e-53	1	Slc25a3
1.56357e-57	0.328235	0.272	0.128	3.15059e-53	1	Gyg
2.86571e-57	0.401951	0.578	0.381	5.7744e-53	1	Zc3h15
3.48085e-57	0.257115	0.642	0.408	7.01391e-53	1	P4ha1
7.23315e-57	0.385468	0.371	0.204	1.45748e-52	1	Mrpl54
1.04824e-56	0.440869	0.449	0.267	2.1122e-52	1	Tob2
1.43117e-56	0.405136	0.517	0.328	2.8838e-52	1	Myo1g
1.51093e-56	0.359618	0.574	0.375	3.04453e-52	1	Bcap31
1.63619e-56	0.29717	0.341	0.171	3.29692e-52	1	Irgm2
2.08358e-56	0.396557	0.51	0.324	4.19842e-52	1	Psmb4
2.44577e-56	0.367933	0.657	0.458	4.92823e-52	1	H13
2.48461e-56	0.334554	0.57	0.357	5.00649e-52	1	Rnf138
2.63172e-56	0.369934	0.388	0.215	5.30292e-52	1	Dok2
2.7546e-56	0.303905	0.436	0.245	5.55051e-52	1	Mapre2
4.37445e-56	0.397529	0.404	0.233	8.81452e-52	1	Mien1
4.81696e-56	0.369587	0.262	0.124	9.70617e-52	1	Faim
6.71647e-56	0.373308	0.4	0.229	1.35337e-51	1	Sra1
8.61644e-56	0.40415	0.547	0.355	1.73621e-51	1	Calm3
1.26172e-55	0.348552	0.398	0.224	2.54236e-51	1	Ube2a
1.71354e-55	0.391996	0.64	0.441	3.45279e-51	1	Psma2
2.17831e-55	0.338682	0.383	0.213	4.3893e-51	1	Cript
2.21262e-55	0.355982	0.363	0.2	4.45842e-51	1	Med10
2.59538e-55	0.270355	0.704	0.476	5.2297e-51	1	Vps37b
3.10819e-55	0.314558	0.559	0.344	6.26301e-51	1	Cyth4
3.58317e-55	0.39222	0.64	0.44	7.22008e-51	1	Tsc22d4
3.71071e-55	0.27959	0.457	0.258	7.47709e-51	1	Slamf1
8.90188e-55	0.330338	0.737	0.524	1.79373e-50	1	Anxa6
1.00389e-54	0.446262	0.291	0.144	2.02284e-50	1	Cxcr4
1.49202e-54	0.373637	0.799	0.588	3.00641e-50	1	Sumo2
1.98366e-54	0.32959	0.861	0.667	3.99707e-50	1	Hspa5
2.51164e-54	0.369951	0.583	0.382	5.06096e-50	1	Capns1
3.59449e-54	0.36451	0.339	0.18	7.24291e-50	1	4921524J17Rik
4.13759e-54	0.38491	0.483	0.3	8.33724e-50	1	Bag1
5.06279e-54	0.347403	0.57	0.37	1.02015e-49	1	Psmb2
5.81183e-54	0.330758	0.459	0.271	1.17108e-49	1	Vmp1
9.23037e-54	0.368552	0.647	0.433	1.85992e-49	1	Ost4
1.03007e-53	0.383146	0.523	0.34	2.07559e-49	1	Sdhb
1.17833e-53	0.375542	0.555	0.359	2.37433e-49	1	Fkbp8
1.18742e-53	0.389491	0.536	0.346	2.39265e-49	1	Cwc15
1.20377e-53	0.328406	0.395	0.221	2.42559e-49	1	Relb
1.21118e-53	0.326413	0.633	0.421	2.44053e-49	1	Gabarapl2
1.25825e-53	0.326244	0.306	0.154	2.53537e-49	1	Spty2d1
1.40048e-53	0.346332	0.859	0.707	2.82197e-49	1	Cd53
1.73314e-53	0.358924	0.832	0.623	3.49228e-49	1	Hmgb1
5.1292e-53	0.354623	0.3	0.153	1.03353e-48	1	Nosip
7.96729e-53	0.359455	0.413	0.239	1.60541e-48	1	Gm7030
9.23181e-53	0.306341	0.38	0.209	1.86021e-48	1	Panx1
1.12559e-52	0.36505	0.531	0.339	2.26807e-48	1	Trim30a
1.15285e-52	0.357706	0.478	0.296	2.32299e-48	1	Adipor1
1.4848e-52	0.361861	0.444	0.268	2.99188e-48	1	Cuta
2.04138e-52	0.370298	0.637	0.434	4.11339e-48	1	Ndufb11
4.07452e-52	0.384644	0.562	0.368	8.21015e-48	1	Sap18
4.25546e-52	0.357413	0.594	0.396	8.57475e-48	1	Vps28
6.14753e-52	0.335439	0.868	0.713	1.23873e-47	1	Cd47
8.6648e-52	0.342454	0.561	0.366	1.74596e-47	1	Ube2v1
9.91083e-52	0.365882	0.549	0.358	1.99703e-47	1	Ubxn1
1.6825e-51	0.367786	0.59	0.389	3.39023e-47	1	Grap
1.87557e-51	0.299162	0.31	0.16	3.77927e-47	1	BC004004
1.97959e-51	0.36115	0.44	0.267	3.98887e-47	1	Hsbp1
2.28519e-51	0.351775	0.387	0.222	4.60466e-47	1	Ntan1
2.29023e-51	0.262352	0.306	0.153	4.61481e-47	1	Rab43
2.51914e-51	0.321298	0.643	0.438	5.07607e-47	1	Cd48
3.70313e-51	0.346389	0.745	0.536	7.4618e-47	1	Arhgdia
3.93533e-51	0.277836	0.891	0.675	7.92969e-47	1	Hexb
7.62456e-51	0.310315	0.315	0.164	1.53635e-46	1	Serpinb6a
8.70582e-51	0.32526	0.26	0.125	1.75422e-46	1	Ormdl3
9.7202e-51	0.348415	0.866	0.682	1.95862e-46	1	Tpm3
9.7273e-51	0.337029	0.308	0.158	1.96005e-46	1	Bclaf3
1.0405e-50	0.352451	0.491	0.31	2.09661e-46	1	Rab5if
1.1675e-50	0.352655	0.547	0.358	2.3525e-46	1	Med28
5.21241e-50	0.35506	0.393	0.228	1.0503e-45	1	Bcl10
7.64078e-50	0.283592	0.415	0.239	1.53962e-45	1	Serinc1
8.83391e-50	0.263632	0.363	0.197	1.78003e-45	1	Zbtb38
9.96115e-50	0.34579	0.723	0.505	2.00717e-45	1	Atp5j
1.4144e-49	0.360079	0.465	0.291	2.85002e-45	1	Manf
1.57492e-49	0.35455	0.49	0.312	3.17347e-45	1	Ndufb8
2.65729e-49	0.329876	0.51	0.324	5.35444e-45	1	Pycard
3.3904e-49	0.344558	0.734	0.531	6.83165e-45	1	40057
3.8124e-49	0.348065	0.449	0.279	7.68199e-45	1	Psma5
8.48006e-49	0.369692	0.557	0.372	1.70873e-44	1	Ndufa1
8.70264e-49	0.352194	0.409	0.244	1.75358e-44	1	Commd4
1.25739e-48	0.341346	0.509	0.326	2.53365e-44	1	Ccdc12
1.31429e-48	0.268442	0.616	0.411	2.6483e-44	1	Vgll4
2.47723e-48	0.252967	0.301	0.154	4.99163e-44	1	Rarg
5.01993e-48	0.394027	0.636	0.446	1.01152e-43	1	Rabac1
1.04423e-47	0.355818	0.535	0.354	2.10411e-43	1	Ndufb1-ps
1.12601e-47	0.269648	0.282	0.143	2.2689e-43	1	Arl8a
1.14659e-47	0.365745	0.533	0.356	2.31037e-43	1	Cope
1.21202e-47	0.418379	0.545	0.372	2.44222e-43	1	Calr
1.61975e-47	0.337575	0.563	0.374	3.2638e-43	1	Nop53
7.43401e-47	0.305119	0.353	0.199	1.49795e-42	1	Yipf3
7.63839e-47	0.313741	0.963	0.705	1.53914e-42	1	Rpl7a
9.01275e-47	0.317862	0.453	0.278	1.81607e-42	1	Slc50a1
1.06638e-46	0.338769	0.451	0.284	2.14876e-42	1	Lman2
1.20159e-46	0.314656	0.329	0.183	2.42121e-42	1	Adprh
1.22604e-46	0.292013	0.301	0.159	2.47048e-42	1	Mapk6
2.03746e-46	0.341117	0.513	0.329	4.10548e-42	1	Syf2
2.09075e-46	0.354992	0.527	0.348	4.21285e-42	1	Nt5c
2.23103e-46	0.258111	0.29	0.147	4.49553e-42	1	Nabp1
3.03852e-46	0.311196	0.343	0.189	6.12261e-42	1	Coq10b
4.3207e-46	0.295812	0.354	0.2	8.70621e-42	1	Chmp5
7.75765e-46	0.289191	0.863	0.691	1.56317e-41	1	Cd5
7.93053e-46	0.450609	0.344	0.187	1.598e-41	1	Egr1
1.03388e-45	0.349186	0.568	0.389	2.08327e-41	1	Taldo1
1.08905e-45	0.280335	0.393	0.228	2.19443e-41	1	Rara
2.07468e-45	0.357531	0.559	0.376	4.18049e-41	1	Ssr4
2.38118e-45	0.344553	0.605	0.421	4.79808e-41	1	Tmed2
3.63035e-45	0.364289	0.672	0.474	7.31516e-41	1	Prdx1
3.66264e-45	0.353647	0.724	0.553	7.38022e-41	1	Tapbp
3.90921e-45	0.341856	0.447	0.281	7.87706e-41	1	Mlf2
4.29505e-45	0.274916	0.547	0.362	8.65452e-41	1	Tmem30a
4.82006e-45	0.339474	0.285	0.153	9.71241e-41	1	Bex3
4.84652e-45	0.311455	0.763	0.564	9.76575e-41	1	Ccnd2
6.47765e-45	0.387098	0.353	0.201	1.30525e-40	1	Arl5c
8.28762e-45	0.332474	0.486	0.312	1.66996e-40	1	Sf3b5
1.15562e-44	0.321178	0.631	0.442	2.32857e-40	1	Tspan13
2.11145e-44	0.317235	0.49	0.317	4.25458e-40	1	Ddost
2.24327e-44	0.266908	0.522	0.335	4.52019e-40	1	Gbp4
2.25605e-44	0.403399	0.546	0.365	4.54595e-40	1	Birc3
2.29405e-44	0.331147	0.464	0.299	4.62252e-40	1	Snw1
2.53628e-44	0.329445	0.413	0.249	5.11061e-40	1	Slbp
3.56814e-44	0.309705	0.634	0.438	7.1898e-40	1	Chchd2
3.71808e-44	0.28797	0.841	0.595	7.49193e-40	1	Atp5g2
9.94792e-44	0.398215	0.663	0.463	2.00451e-39	1	Dnajb1
1.07941e-43	0.338625	0.308	0.171	2.17502e-39	1	Cklf
1.48569e-43	0.303026	0.439	0.271	2.99367e-39	1	Pbxip1
1.60999e-43	0.267617	0.279	0.146	3.24414e-39	1	Syt11
2.20608e-43	0.306363	0.716	0.501	4.44525e-39	1	Grcc10
2.50898e-43	0.251948	0.47	0.292	5.05559e-39	1	Rab5a
3.04807e-43	0.321842	0.759	0.582	6.14186e-39	1	Tax1bp1
4.12127e-43	0.323284	0.73	0.544	8.30437e-39	1	Cotl1
6.62317e-43	0.322312	0.565	0.392	1.33457e-38	1	Ap2m1
6.69296e-43	0.30099	0.563	0.375	1.34863e-38	1	Tpst2
7.41339e-43	0.29733	0.492	0.319	1.4938e-38	1	Hprt
7.78858e-43	0.310134	0.61	0.424	1.5694e-38	1	Tmem59
9.77306e-43	0.264871	0.367	0.212	1.96927e-38	1	Acadl
1.02874e-42	0.283229	0.467	0.291	2.07292e-38	1	Samd9l
1.0617e-42	0.299212	0.635	0.448	2.13933e-38	1	Sec62
1.18241e-42	0.291643	0.389	0.231	2.38255e-38	1	Crbn
1.48822e-42	0.321554	0.262	0.138	2.99877e-38	1	Eid1
2.23395e-42	0.312383	0.667	0.464	4.50141e-38	1	Tomm7
2.6556e-42	0.299964	0.339	0.196	5.35104e-38	1	Aph1a
2.82516e-42	0.26768	0.277	0.148	5.69269e-38	1	Tmem192
4.18921e-42	0.329831	0.432	0.271	8.44126e-38	1	Tmem179b
4.67176e-42	0.327337	0.535	0.36	9.4136e-38	1	Tkt
8.6271e-42	0.312276	0.59	0.412	1.73836e-37	1	Fermt3
1.53278e-41	0.288791	0.295	0.162	3.08855e-37	1	Sla2
1.79811e-41	0.316046	0.631	0.436	3.62318e-37	1	Mrpl52
3.64089e-41	0.318834	0.587	0.411	7.33638e-37	1	Park7
3.95129e-41	0.329976	0.42	0.266	7.96184e-37	1	Rps27l
4.33262e-41	0.299201	0.483	0.312	8.73023e-37	1	Cbx4
5.36076e-41	0.328823	0.519	0.35	1.08019e-36	1	Rnf114
5.51508e-41	0.276937	0.343	0.199	1.11129e-36	1	Golga7
5.69286e-41	0.322443	0.352	0.21	1.14711e-36	1	Fundc2
7.37123e-41	0.324294	0.735	0.555	1.4853e-36	1	Clta
7.50942e-41	0.29802	0.288	0.159	1.51315e-36	1	Rnpep
8.47758e-41	0.31827	0.945	0.814	1.70823e-36	1	Btg1
8.52454e-41	0.327053	0.418	0.262	1.71769e-36	1	Aurkaip1
1.13945e-40	0.330376	0.415	0.26	2.29599e-36	1	Ier3ip1
1.24706e-40	0.293811	0.527	0.355	2.51283e-36	1	Laptm4a
1.69108e-40	0.326369	0.486	0.321	3.40754e-36	1	Cycs
1.79869e-40	0.319956	0.727	0.543	3.62435e-36	1	Cdkn1b
2.22236e-40	0.321664	0.574	0.399	4.47805e-36	1	Mrpl33
2.32492e-40	0.283208	0.46	0.299	4.68471e-36	1	Rheb
2.39493e-40	0.278161	0.394	0.238	4.82578e-36	1	Parp9
3.44861e-40	0.263403	0.311	0.175	6.94894e-36	1	Sh2b1
3.47207e-40	0.264403	0.278	0.15	6.99622e-36	1	Acot9
4.76179e-40	0.329028	0.394	0.247	9.595e-36	1	Bri3
5.04963e-40	0.254753	0.295	0.162	1.0175e-35	1	Ergic1
7.56962e-40	0.325057	0.509	0.343	1.52528e-35	1	Smdt1
1.06488e-39	0.302534	0.343	0.203	2.14574e-35	1	Ramac
1.67063e-39	0.28533	0.433	0.276	3.36632e-35	1	Rab5c
3.88418e-39	0.303018	0.703	0.516	7.82661e-35	1	Psmb1
5.58864e-39	0.349638	0.51	0.353	1.12611e-34	1	P4hb
6.62308e-39	0.25301	0.485	0.316	1.33455e-34	1	Lpxn
6.95393e-39	0.280644	0.599	0.41	1.40122e-34	1	Tmem258
7.99422e-39	0.308465	0.563	0.388	1.61084e-34	1	Uqcrq
1.05253e-38	0.307274	0.507	0.341	2.12086e-34	1	Mrps21
1.15101e-38	0.28674	0.567	0.388	2.31928e-34	1	Nedd8
1.73694e-38	0.269052	0.553	0.378	3.49994e-34	1	Cd164
2.07331e-38	0.316363	0.401	0.252	4.17771e-34	1	Zcrb1
3.46739e-38	0.258149	0.928	0.8	6.98679e-34	1	Ywhaz
4.77452e-38	0.293578	0.309	0.179	9.62066e-34	1	Fam89b
6.40126e-38	0.253069	0.477	0.311	1.28985e-33	1	Rab1b
6.53105e-38	0.309633	0.986	0.715	1.31601e-33	1	Rpl27
6.81519e-38	0.292392	0.401	0.254	1.37326e-33	1	Kdelr1
1.10507e-37	0.318259	0.518	0.356	2.22671e-33	1	Tmem234
1.49925e-37	0.257789	0.563	0.383	3.02099e-33	1	Sf3b6
2.31088e-37	0.252435	0.409	0.258	4.65643e-33	1	Ap3s1
2.71231e-37	0.325868	0.449	0.297	5.4653e-33	1	Ppdpf
3.51949e-37	0.273267	0.375	0.231	7.09178e-33	1	Surf4
3.5304e-37	0.285995	0.414	0.265	7.11376e-33	1	BC031181
3.96376e-37	0.29494	0.452	0.299	7.98698e-33	1	Ostc
6.26649e-37	0.305351	0.358	0.219	1.2627e-32	1	Atpif1
7.82673e-37	0.303922	0.586	0.417	1.57709e-32	1	Psma7
9.40359e-37	0.307403	0.332	0.198	1.89482e-32	1	Bloc1s1
1.40483e-36	0.290274	0.451	0.294	2.83073e-32	1	Tmem173
1.56734e-36	0.310698	0.365	0.225	3.15819e-32	1	Nfkbib
1.90419e-36	0.27209	0.572	0.392	3.83695e-32	1	Tomm20
2.52396e-36	0.255454	0.988	0.784	5.08578e-32	1	Ppia
3.22959e-36	0.299993	0.296	0.173	6.50763e-32	1	Mrpl14
6.61851e-36	0.279802	0.277	0.156	1.33363e-31	1	Sit1
6.85346e-36	0.273272	0.522	0.359	1.38097e-31	1	Rab8a
7.00601e-36	0.250991	0.487	0.324	1.41171e-31	1	Tmed5
9.09601e-36	0.296127	0.465	0.312	1.83285e-31	1	Cops9
9.20691e-36	0.27305	0.335	0.203	1.85519e-31	1	Trappc4
1.67588e-35	0.277069	0.798	0.616	3.37689e-31	1	37135
1.77763e-35	0.39173	0.669	0.503	3.58192e-31	1	Glud1
1.81053e-35	0.279288	0.51	0.345	3.64821e-31	1	H2afv
5.25744e-35	0.260446	0.915	0.798	1.05937e-30	1	Cytip
7.51538e-35	0.288731	0.263	0.149	1.51435e-30	1	0610012G03Rik
9.58883e-35	0.269965	0.5	0.34	1.93215e-30	1	Rbm42
1.43589e-34	0.308449	0.452	0.302	2.89333e-30	1	Smndc1
1.49163e-34	0.271691	0.282	0.163	3.00564e-30	1	AI662270
2.29677e-34	0.284481	0.47	0.318	4.62799e-30	1	Ube2m
2.69463e-34	0.277909	0.584	0.418	5.42969e-30	1	Srp9
2.89866e-34	0.275557	0.356	0.223	5.8408e-30	1	Fam32a
5.32944e-34	0.264734	0.585	0.413	1.07388e-29	1	Selenof
6.76982e-34	0.273666	0.469	0.316	1.36412e-29	1	Lypla2
7.21624e-34	0.271293	0.501	0.344	1.45407e-29	1	Dnajc8
8.04496e-34	0.253007	0.805	0.65	1.62106e-29	1	Ptp4a2
1.0452e-33	0.264648	0.624	0.453	2.10609e-29	1	Raly
1.07113e-33	0.285973	0.475	0.322	2.15834e-29	1	Micos10
1.40789e-33	0.279289	0.295	0.175	2.83691e-29	1	2210016F16Rik
1.48791e-33	0.290405	0.611	0.45	2.99815e-29	1	Mdh2
1.60366e-33	0.304668	0.59	0.422	3.23137e-29	1	Gm19951
2.45697e-33	0.267493	0.673	0.483	4.9508e-29	1	Tma7
3.53638e-33	0.306302	0.382	0.245	7.1258e-29	1	Erp29
9.09851e-33	0.36273	0.536	0.388	1.83335e-28	1	Lgals9
1.03861e-32	0.251252	0.334	0.205	2.0928e-28	1	Yipf4
1.48469e-32	0.259112	0.62	0.447	2.99165e-28	1	Rbx1
2.20491e-32	0.263174	0.315	0.192	4.44288e-28	1	Borcs8
2.40434e-32	0.265289	0.847	0.676	4.84474e-28	1	Hnrnpk
3.6422e-32	0.254843	0.438	0.291	7.33903e-28	1	Fam104a
4.47244e-32	0.252152	0.387	0.251	9.01196e-28	1	Ppp1r11
9.87126e-32	0.281963	0.321	0.198	1.98906e-27	1	Zfas1
1.13381e-31	0.273341	0.443	0.301	2.28464e-27	1	Tmem134
2.11674e-31	0.275468	0.628	0.468	4.26523e-27	1	Psma3
2.87422e-31	0.259963	0.514	0.356	5.79155e-27	1	Rnf213
3.19006e-31	0.268121	0.733	0.582	6.42796e-27	1	Ezr
5.85126e-31	0.309119	0.503	0.36	1.17903e-26	1	Fkbp3
2.19115e-30	0.254375	0.457	0.314	4.41517e-26	1	Uqcr11
3.37725e-30	0.277188	0.499	0.353	6.80516e-26	1	Psmb5
3.81969e-30	0.274643	0.443	0.302	7.69667e-26	1	Psma4
5.51607e-30	0.269688	0.404	0.269	1.11149e-25	1	Mrps16
9.77884e-30	0.261703	0.349	0.225	1.97044e-25	1	Vps29
1.04119e-29	0.348299	0.253	0.147	2.09799e-25	1	Tnf
1.38778e-29	0.296259	0.392	0.259	2.79638e-25	1	Gbp9
1.75693e-29	0.255119	0.486	0.341	3.54021e-25	1	Psmc3
2.64918e-29	0.264672	0.355	0.232	5.33809e-25	1	Mrpl4
2.83671e-29	0.250855	0.4	0.268	5.71596e-25	1	Ndufb3
4.62002e-29	0.266804	0.667	0.517	9.30933e-25	1	Wdr1
5.58614e-29	0.256954	0.457	0.324	1.12561e-24	1	Uqcrfs1
5.92168e-29	0.275984	0.479	0.335	1.19322e-24	1	Timm13
7.1535e-29	0.292584	0.388	0.261	1.44143e-24	1	Pdia6
3.11442e-27	0.253058	0.417	0.283	6.27555e-23	1	Gm48099
8.86195e-27	0.260624	0.298	0.19	1.78568e-22	1	Cib1
1.60937e-26	0.25237	0.475	0.337	3.24288e-22	1	Dbnl
5.04778e-26	0.250926	0.369	0.249	1.01713e-21	1	Dbi
1.08108e-23	0.336365	0.301	0.2	2.17837e-19	1	Daxx
4.66705e-23	0.277609	0.836	0.709	9.4041e-19	1	Zfp36l2
8.87451e-23	0.263392	0.544	0.405	1.78821e-18	1	Ifi209
2.23216e-22	0.282413	0.397	0.283	4.4978e-18	1	Ifi27
0	3.05559	0.983	0.21	0	2	Bhlhe40
0	2.915	0.629	0.037	0	2	Ifng
0	2.58862	0.772	0.184	0	2	Nkg7
0	2.46271	0.585	0.069	0	2	Plac8
0	2.36783	0.648	0.091	0	2	Rgs16
0	2.36493	0.835	0.104	0	2	Cxcr6
0	2.29193	0.593	0.073	0	2	Ifitm3
0	2.2199	0.569	0.06	0	2	Ifitm2
0	2.08422	0.642	0.09	0	2	Lag3
0	2.07645	0.549	0.06	0	2	Klrd1
0	2.02824	0.973	0.544	0	2	AW112010
0	2.02085	0.738	0.16	0	2	Pdcd1
0	1.99664	0.848	0.249	0	2	Id2
0	1.99154	0.302	0.023	0	2	Serpinb1a
0	1.96938	0.589	0.11	0	2	Tnfsf11
0	1.93932	0.994	0.614	0	2	Junb
0	1.86797	0.771	0.215	0	2	Gadd45b
0	1.80971	0.861	0.254	0	2	Anxa2
0	1.7957	0.885	0.274	0	2	Bcl2a1b
0	1.77958	0.462	0.023	0	2	Klrc1
0	1.73899	0.297	0.012	0	2	Nrgn
0	1.72349	0.581	0.091	0	2	Lgals3
0	1.69339	0.352	0.044	0	2	Trav13-1
0	1.68784	0.909	0.384	0	2	Dusp1
0	1.6586	0.633	0.145	0	2	Furin
0	1.62481	0.974	0.571	0	2	Gapdh
0	1.59251	0.888	0.402	0	2	Ostf1
0	1.58951	0.967	0.6	0	2	Aldoa
0	1.57477	0.517	0.066	0	2	Csf1
0	1.5568	0.571	0.111	0	2	Nr4a2
0	1.53402	0.577	0.057	0	2	Il12rb2
0	1.46138	0.792	0.208	0	2	Rbpj
0	1.45881	0.725	0.149	0	2	Litaf
0	1.45817	0.568	0.082	0	2	Lilrb4a
0	1.43518	0.99	0.557	0	2	Hif1a
0	1.40514	0.615	0.096	0	2	Tbx21
0	1.40324	0.526	0.107	0	2	Cdkn1a
0	1.32431	0.606	0.086	0	2	Bcl2a1d
0	1.31195	0.598	0.135	0	2	Ccr8
0	1.30653	0.316	0.008	0	2	Igfbp7
0	1.29365	0.451	0.075	0	2	Serpinb9
0	1.28692	0.525	0.065	0	2	Camk2n1
0	1.28408	0.457	0.055	0	2	Lilr4b
0	1.15315	0.53	0.077	0	2	Fasl
0	1.14915	0.347	0.029	0	2	Klrk1
0	0.955718	0.473	0.076	0	2	Il18rap
0	0.902728	0.333	0.037	0	2	Nmrk1
0	0.874847	0.283	0.018	0	2	Gm36723
1.60351e-307	0.583244	0.343	0.041	3.23108e-303	2	Zeb2
2.75369e-306	1.70022	0.6	0.143	5.54868e-302	2	Fosb
3.69297e-303	1.37952	0.691	0.211	7.44133e-299	2	Ybx3
1.1936e-301	1.29216	0.985	0.709	2.40511e-297	2	Cd3g
4.78802e-300	1.88532	0.871	0.406	9.64787e-296	2	Dusp2
1.84545e-298	1.05937	0.479	0.092	3.71859e-294	2	Plscr1
9.16543e-298	1.50977	0.771	0.268	1.84683e-293	2	Tpi1
7.3378e-297	1.26266	0.985	0.723	1.47857e-292	2	Ndfip1
1.26864e-291	1.38665	0.782	0.247	2.55632e-287	2	S100a4
9.24064e-282	1.38511	0.994	0.747	1.86199e-277	2	Jund
5.84331e-280	1.39604	0.555	0.131	1.17743e-275	2	Hilpda
8.41054e-278	1.26538	0.509	0.108	1.69472e-273	2	Gem
2.04662e-276	1.31958	0.958	0.482	4.12394e-272	2	Ly6a
7.84581e-273	1.47708	0.663	0.209	1.58093e-268	2	Ctsw
9.40829e-268	1.22698	0.95	0.456	1.89577e-263	2	S100a11
5.58234e-267	1.17558	0.403	0.074	1.12484e-262	2	Serpinb6b
1.5193e-264	1.18317	0.489	0.108	3.0614e-260	2	Ms4a4c
1.45249e-261	1.60736	0.931	0.574	2.92678e-257	2	Sdf4
1.21802e-260	0.784789	0.333	0.047	2.45432e-256	2	Plek
1.29274e-260	0.740916	0.343	0.051	2.60486e-256	2	Ptprs
1.6318e-256	1.22511	0.827	0.363	3.28808e-252	2	Txn1
4.26662e-256	1.36452	0.917	0.486	8.59723e-252	2	Cd82
3.74775e-253	0.912289	0.522	0.122	7.55172e-249	2	Sytl3
2.60129e-251	0.967296	0.478	0.106	5.2416e-247	2	Gm15283
2.91286e-248	1.34897	0.85	0.405	5.8694e-244	2	Pgk1
1.58819e-246	1.2223	0.987	0.707	3.20021e-242	2	Srgn
9.85268e-244	1.30469	0.953	0.601	1.98532e-239	2	Thy1
4.5071e-243	1.22119	0.847	0.349	9.08181e-239	2	Dusp5
5.4025e-242	0.915384	0.999	0.827	1.0886e-237	2	B2m
6.07067e-242	0.921481	0.567	0.147	1.22324e-237	2	Fam110a
4.12222e-241	0.993894	0.997	0.802	8.30628e-237	2	Ubb
4.22183e-240	1.17639	0.923	0.459	8.50698e-236	2	Lgals1
5.57098e-237	1.7008	0.848	0.37	1.12255e-232	2	Rgs1
2.6567e-232	1.42026	0.948	0.593	5.35325e-228	2	Nfkbia
4.95632e-231	0.957082	0.609	0.17	9.98699e-227	2	Fosl2
2.91476e-229	0.92684	0.256	0.032	5.87324e-225	2	Ier5l
6.91577e-228	0.971559	0.887	0.371	1.39353e-223	2	Tnfrsf4
1.17024e-227	1.01691	0.567	0.162	2.35803e-223	2	Ehd1
4.07278e-227	1.20905	0.548	0.152	8.20666e-223	2	Phlda1
4.28982e-226	1.06692	0.667	0.209	8.64399e-222	2	Nr4a3
2.37073e-225	1.21426	0.869	0.395	4.77702e-221	2	Odc1
9.74895e-221	0.977717	0.456	0.11	1.96441e-216	2	Ece1
1.91314e-219	1.01297	0.756	0.263	3.85497e-215	2	Tigit
1.62188e-218	1.14453	0.941	0.533	3.26809e-214	2	Tnfaip3
1.61227e-214	0.947858	0.991	0.743	3.24872e-210	2	Fth1
1.20729e-212	1.2212	0.254	0.034	2.43269e-208	2	Atf3
4.71672e-212	1.37681	0.75	0.286	9.50419e-208	2	Nr4a1
2.43525e-211	1.71268	0.394	0.087	4.90702e-207	2	Trbv19
3.69074e-210	1.34508	0.376	0.077	7.43685e-206	2	Il1r2
7.98719e-210	1.33862	0.916	0.527	1.60942e-205	2	Btg2
2.22391e-208	0.711817	0.337	0.06	4.48118e-204	2	Gpm6b
3.75318e-206	0.884565	0.883	0.405	7.56265e-202	2	Dennd4a
1.24552e-203	0.89105	0.906	0.421	2.50972e-199	2	Tnfrsf18
3.96914e-203	1.0859	0.766	0.34	7.99782e-199	2	Pgam1
7.18127e-203	1.07029	0.965	0.696	1.44703e-198	2	Ldha
2.02121e-202	1.16185	0.555	0.167	4.07274e-198	2	Rgs2
1.72729e-200	1.05779	0.828	0.393	3.48049e-196	2	CAAA01147332.1
2.65904e-200	1.08845	0.963	0.669	5.35797e-196	2	Pkm
3.24245e-198	0.914538	0.731	0.268	6.53354e-194	2	Cish
1.06571e-196	0.964359	0.591	0.188	2.1474e-192	2	Plk3
1.14686e-194	1.27818	0.699	0.276	2.31092e-190	2	Rgcc
2.77301e-194	1.01454	0.89	0.474	5.58762e-190	2	Tagln2
1.40387e-192	0.988818	0.968	0.662	2.82879e-188	2	Sh3bgrl3
2.24674e-192	0.637829	0.684	0.233	4.52718e-188	2	Runx2
3.35709e-192	1.00626	0.703	0.264	6.76453e-188	2	Csrnp1
4.24498e-189	1.24437	0.788	0.41	8.55364e-185	2	Ctsd
1.3385e-187	0.656297	0.437	0.106	2.69707e-183	2	Farp1
5.14026e-187	1.20097	0.892	0.535	1.03576e-182	2	Sqstm1
9.18803e-182	0.757903	0.628	0.212	1.85139e-177	2	Ttc39c
3.44677e-178	1.28205	0.514	0.156	6.94525e-174	2	Ctla2a
4.20101e-178	1.10564	0.881	0.509	8.46503e-174	2	Mif
1.29544e-177	0.845932	0.587	0.202	2.6103e-173	2	Map2k3
8.94244e-176	0.797796	0.553	0.185	1.8019e-171	2	Acot7
1.49548e-175	1.04876	0.955	0.658	3.0134e-171	2	Ubc
3.84864e-173	0.871491	0.976	0.703	7.75501e-169	2	Cd3d
8.19872e-173	0.565127	0.255	0.042	1.65204e-168	2	Adam8
1.78661e-172	0.987419	0.987	0.788	3.60001e-168	2	H3f3b
2.12205e-172	0.878427	0.953	0.606	4.27593e-168	2	Cox8a
2.42592e-172	0.463802	0.272	0.047	4.88822e-168	2	Chst11
6.00898e-172	0.930553	0.917	0.589	1.21081e-167	2	Myl12a
1.1495e-170	0.82135	0.778	0.325	2.31625e-166	2	S100a6
1.3608e-168	0.955836	0.985	0.726	2.74201e-164	2	Cd52
1.46396e-168	1.04332	0.91	0.585	2.94988e-164	2	Sub1
2.37438e-167	1.06361	0.803	0.424	4.78437e-163	2	Eno1
2.7173e-167	0.891722	0.584	0.21	5.47537e-163	2	Ptms
6.47847e-167	0.900248	0.998	0.873	1.30541e-162	2	Tmsb4x
7.56849e-167	2.65116	0.252	0.043	1.52505e-162	2	Ccl4
1.61523e-165	1.20949	0.663	0.276	3.25468e-161	2	Nfkbid
3.58019e-163	0.839478	0.988	0.776	7.21409e-159	2	Fxyd5
4.98023e-163	0.82383	0.371	0.091	1.00352e-158	2	Havcr2
6.69157e-163	1.22101	0.455	0.136	1.34835e-158	2	Tnf
3.77973e-162	0.859061	0.624	0.242	7.61616e-158	2	Grina
9.36942e-162	0.718917	0.505	0.153	1.88794e-157	2	Nfil3
1.02121e-160	0.805339	0.604	0.21	2.05774e-156	2	Dgat1
1.43868e-159	0.620991	0.999	0.952	2.89894e-155	2	H2-D1
8.00245e-158	0.532447	0.368	0.09	1.61249e-153	2	Chsy1
8.36858e-157	1.3204	0.535	0.181	1.68627e-152	2	Egr1
3.44724e-154	0.772696	0.728	0.318	6.9462e-150	2	Kdm2b
5.79262e-153	0.64386	0.405	0.114	1.16721e-148	2	Tspan31
8.74787e-151	0.894525	0.717	0.327	1.7627e-146	2	Orai1
1.10805e-149	0.609139	1	0.966	2.23272e-145	2	H2-K1
1.52126e-148	0.550444	0.272	0.055	3.06533e-144	2	Prelid2
3.2174e-148	0.700635	0.998	0.784	6.48306e-144	2	Eif1
5.60624e-148	0.866432	0.888	0.507	1.12966e-143	2	Hcst
1.30144e-147	0.838097	0.539	0.189	2.6224e-143	2	Gch1
2.251e-147	0.576508	0.271	0.055	4.53577e-143	2	Dusp6
2.6322e-147	0.734979	0.459	0.142	5.30389e-143	2	Gm19585
9.61086e-147	0.854322	0.298	0.067	1.93659e-142	2	Tnfsf9
1.40124e-146	1.16032	0.771	0.409	2.8235e-142	2	Ier5
5.6263e-145	0.807017	0.856	0.491	1.1337e-140	2	Arf6
1.09313e-144	0.930251	0.866	0.548	2.20266e-140	2	Stat3
2.42191e-144	0.705462	0.304	0.069	4.88014e-140	2	Mir155hg
3.19549e-143	0.98131	0.589	0.238	6.43892e-139	2	Sertad1
4.13965e-143	0.852314	0.668	0.296	8.3414e-139	2	Slc3a2
5.53442e-141	0.864363	0.707	0.33	1.11518e-136	2	Higd1a
6.87763e-140	0.812799	0.556	0.218	1.38584e-135	2	Nfkbib
1.55904e-139	0.583715	0.798	0.373	3.14146e-135	2	Rora
1.46771e-138	0.915833	0.739	0.369	2.95743e-134	2	Vamp8
3.88344e-137	0.879878	0.742	0.384	7.82514e-133	2	Bsg
3.00209e-136	0.626876	0.479	0.155	6.04921e-132	2	Dusp4
1.02969e-133	0.831048	0.777	0.414	2.07482e-129	2	Sh2d2a
1.2772e-133	0.729616	0.66	0.286	2.57355e-129	2	Crlf2
8.42697e-133	0.863173	0.73	0.369	1.69803e-128	2	Cox17
3.86897e-132	1.22646	0.914	0.654	7.79598e-128	2	Ifi27l2a
4.75192e-132	0.923044	0.785	0.411	9.57512e-128	2	Ier2
5.07254e-132	0.442866	0.445	0.136	1.02212e-127	2	Hip1
9.30837e-132	0.89446	0.876	0.582	1.87564e-127	2	Cd4
1.50176e-131	0.745935	0.548	0.217	3.02605e-127	2	Efhd2
1.66833e-131	0.813505	0.855	0.515	3.36168e-127	2	Gdi2
2.25759e-131	0.707407	0.976	0.777	4.54905e-127	2	Cd3e
2.79412e-131	1.44663	0.361	0.105	5.63015e-127	2	Hspa1b
2.83217e-131	0.680642	0.479	0.164	5.70681e-127	2	Stx11
1.9972e-130	0.74285	0.863	0.49	4.02436e-126	2	Tspo
3.28132e-129	1.42301	0.275	0.064	6.61185e-125	2	Hspa1a
5.29402e-129	0.504586	0.639	0.256	1.06674e-124	2	St6galnac3
8.78229e-129	0.704412	0.531	0.195	1.76963e-124	2	Zc3h12a
1.02203e-128	0.758049	0.573	0.225	2.0594e-124	2	Tgif1
5.09043e-128	0.786882	0.938	0.676	1.02572e-123	2	Gnas
2.93169e-127	0.588941	0.912	0.506	5.90736e-123	2	Ctla4
4.22021e-127	0.875404	0.723	0.35	8.50372e-123	2	Nfkbiz
4.64068e-127	0.734529	0.866	0.501	9.35097e-123	2	Ubl5
1.04014e-125	0.670816	0.983	0.719	2.09588e-121	2	Oaz1
1.12511e-125	0.792908	0.95	0.671	2.26709e-121	2	Hspa5
2.80034e-125	0.611203	0.949	0.605	5.64269e-121	2	S100a10
1.61446e-124	0.710481	0.89	0.52	3.25314e-120	2	Il2rb
5.15881e-124	0.655508	0.583	0.235	1.0395e-119	2	Btg3
9.62515e-124	0.848896	0.858	0.573	1.93947e-119	2	Itgb2
1.16416e-123	0.740762	0.414	0.136	2.34578e-119	2	Cks2
1.17242e-123	0.710351	0.976	0.683	2.36242e-119	2	Myl6
2.34542e-122	0.803853	0.769	0.415	4.72602e-118	2	Ctsb
4.22643e-122	0.935906	0.783	0.461	8.51626e-118	2	Tgfb1
1.35341e-121	0.656511	0.583	0.238	2.72712e-117	2	Mapkapk3
3.17391e-121	0.765745	0.752	0.402	6.39543e-117	2	Csnk2b
2.29228e-120	0.760017	0.652	0.304	4.61895e-116	2	Zyx
4.08753e-120	0.547576	0.891	0.48	8.23637e-116	2	Ahnak
1.51205e-119	0.908086	0.858	0.514	3.04678e-115	2	Klf6
9.32991e-118	0.639231	0.996	0.865	1.87998e-113	2	Hspa8
1.49426e-117	0.553393	0.723	0.34	3.01093e-113	2	Gng2
1.498e-117	0.546774	0.433	0.143	3.01847e-113	2	Gna15
3.71212e-117	0.666702	0.78	0.397	7.47991e-113	2	Prr13
5.54241e-117	0.815088	0.9	0.601	1.1168e-112	2	Arl6ip1
2.08342e-116	0.73547	0.769	0.392	4.19809e-112	2	Ifrd1
3.56079e-116	0.799586	0.985	0.819	7.17499e-112	2	Btg1
7.28311e-116	0.681199	0.799	0.424	1.46755e-111	2	Arap2
2.44156e-115	0.646478	0.999	0.887	4.91974e-111	2	Hsp90ab1
6.21621e-115	0.594407	0.582	0.235	1.25257e-110	2	Per1
1.45239e-113	0.640196	0.992	0.85	2.92658e-109	2	Actg1
2.14598e-113	0.759235	0.883	0.594	4.32414e-109	2	Gpi1
3.12455e-113	0.52063	0.379	0.118	6.29597e-109	2	Casp4
2.55798e-112	0.611938	0.688	0.326	5.15433e-108	2	Mapkapk2
4.37237e-111	0.575744	0.493	0.186	8.81033e-107	2	Coq10b
5.1499e-111	0.700311	0.611	0.27	1.0377e-106	2	Batf
5.62591e-111	0.565701	0.425	0.145	1.13362e-106	2	Nabp1
2.04512e-110	0.746903	0.528	0.225	4.12091e-106	2	Fam162a
2.11828e-110	0.696645	0.768	0.422	4.26834e-106	2	Gabarapl2
7.3757e-110	0.520257	0.72	0.348	1.4862e-105	2	Hopx
2.87721e-109	0.790644	0.545	0.232	5.79758e-105	2	Neurl3
1.25232e-108	0.651634	0.293	0.079	2.52342e-104	2	Ramp3
1.71193e-108	0.712832	0.784	0.448	3.44953e-104	2	Atp6v0c
1.7736e-108	0.678851	0.901	0.575	3.5738e-104	2	Cox7c
3.00525e-108	0.736926	0.809	0.475	6.05559e-104	2	Calm2
1.05656e-107	0.691991	0.478	0.187	2.12897e-103	2	Cst7
6.41641e-107	0.495378	0.352	0.11	1.29291e-102	2	Pdcd1lg2
8.40467e-107	0.688465	0.775	0.42	1.69354e-102	2	Traf1
8.62857e-107	0.59943	0.37	0.118	1.73866e-102	2	Ern1
4.74343e-106	0.66953	0.938	0.7	9.55802e-102	2	H2-T23
7.36059e-106	0.524384	0.307	0.088	1.48316e-101	2	Cd86
1.08906e-105	0.756516	0.792	0.455	2.19445e-101	2	Zap70
1.37067e-105	0.790156	0.617	0.298	2.76189e-101	2	Cst3
4.60682e-105	0.786775	0.559	0.249	9.28275e-101	2	Eea1
7.44662e-105	0.680727	0.535	0.222	1.50049e-100	2	Slc2a1
8.61711e-105	0.624431	0.525	0.218	1.73635e-100	2	Nfkb2
2.68491e-104	0.627321	0.808	0.459	5.4101e-100	2	Selenok
4.38625e-104	0.728178	0.683	0.339	8.8383e-100	2	Socs1
4.93161e-104	0.66828	0.923	0.602	9.93719e-100	2	Pfdn5
9.32092e-103	0.558375	0.411	0.146	1.87817e-98	2	Impa2
9.86041e-103	0.644997	0.904	0.583	1.98687e-98	2	Elob
5.2562e-102	0.587473	0.778	0.388	1.05912e-97	2	Ppp1r15a
1.05075e-101	0.649505	0.553	0.248	2.11727e-97	2	Ech1
2.80185e-101	0.611968	0.894	0.582	5.64573e-97	2	Arpc3
4.84602e-101	0.583721	0.505	0.207	9.76474e-97	2	Plp2
1.15805e-100	0.662336	0.728	0.388	2.33347e-96	2	S100a13
3.2599e-100	0.673508	0.702	0.361	6.56871e-96	2	Rel
3.53713e-100	0.530253	0.587	0.254	7.12732e-96	2	Il18r1
5.34443e-99	0.482783	0.524	0.208	1.0769e-94	2	Sik1
2.39755e-97	0.641281	0.881	0.597	4.83105e-93	2	Prkar1a
4.74409e-97	0.615481	0.911	0.628	9.55934e-93	2	Clic1
7.73952e-97	0.588501	0.329	0.106	1.55951e-92	2	Tg
1.14629e-96	0.636157	0.891	0.573	2.30978e-92	2	Ifngr1
1.40743e-96	0.639064	0.702	0.37	2.83598e-92	2	1810037I17Rik
1.70554e-96	1.32845	0.281	0.083	3.43666e-92	2	Ly6c2
6.88162e-96	0.617325	0.921	0.638	1.38665e-91	2	Cyba
6.93402e-96	0.64105	0.883	0.622	1.3972e-91	2	Lsp1
2.05893e-95	0.569695	0.998	0.796	4.14874e-91	2	Ppia
3.38004e-95	0.646531	0.761	0.429	6.81078e-91	2	Reep5
3.98038e-94	0.630244	0.759	0.429	8.02047e-90	2	Krtcap2
9.29245e-94	0.593054	0.494	0.203	1.87243e-89	2	Isg20
1.62315e-93	0.597275	0.981	0.766	3.27064e-89	2	Rac2
1.8718e-93	0.68004	0.793	0.497	3.77168e-89	2	Prelid1
2.71418e-93	0.589407	0.491	0.203	5.46906e-89	2	Il10ra
5.21512e-93	0.514322	0.315	0.097	1.05085e-88	2	Pmaip1
1.64574e-92	0.646502	0.615	0.301	3.31616e-88	2	Egln1
2.3757e-92	1.07894	0.653	0.327	4.78704e-88	2	Fos
2.76181e-92	0.613628	0.811	0.478	5.56505e-88	2	Atp5md
1.07711e-91	0.503086	0.4	0.149	2.17037e-87	2	Unc119
1.19018e-91	0.566382	0.667	0.339	2.39821e-87	2	Pld3
1.18718e-90	0.619728	0.826	0.494	2.39216e-86	2	Sec61g
1.58104e-90	0.35309	0.763	0.381	3.1858e-86	2	Samsn1
1.98761e-90	0.521856	0.609	0.284	4.00503e-86	2	Pglyrp1
2.68223e-90	0.740092	0.994	0.916	5.4047e-86	2	Cmss1
5.34981e-90	0.811123	0.761	0.452	1.07799e-85	2	Il31ra
1.3283e-89	0.596126	0.876	0.56	2.67653e-85	2	Dad1
3.94298e-89	0.364997	0.486	0.195	7.9451e-85	2	Trps1
2.65559e-88	0.585114	0.958	0.686	5.35101e-84	2	Calm1
3.56852e-88	0.522519	0.389	0.147	7.19057e-84	2	Eno1b
2.6141e-87	0.537262	0.508	0.228	5.2674e-83	2	Rnh1
3.55258e-87	0.548853	0.263	0.078	7.15845e-83	2	Irf8
8.66976e-87	0.468248	0.325	0.11	1.74696e-82	2	Susd3
1.18501e-86	0.46372	0.593	0.265	2.38779e-82	2	Crem
1.78427e-86	0.583223	0.881	0.57	3.5953e-82	2	Atp5d
9.86266e-86	0.608253	0.58	0.29	1.98733e-81	2	Anxa5
1.3201e-85	0.596338	0.786	0.466	2.66e-81	2	Tomm7
1.54995e-85	0.575074	0.974	0.765	3.12314e-81	2	Pnrc1
2.39153e-85	0.380044	0.403	0.149	4.81893e-81	2	Ell2
9.2191e-85	0.68054	0.554	0.256	1.85765e-80	2	Cd40lg
1.23112e-84	0.597352	0.756	0.449	2.4807e-80	2	Arf4
8.56558e-84	1.89213	0.404	0.165	1.72596e-79	2	Ccl5
1.42226e-83	0.639967	0.617	0.32	2.86586e-79	2	Cycs
5.37336e-83	0.666195	0.445	0.185	1.08273e-78	2	Tent5a
8.62325e-83	0.411977	0.307	0.101	1.73758e-78	2	Tnfsf10
1.21446e-82	0.582717	0.848	0.531	2.44713e-78	2	Fkbp1a
2.33462e-82	0.566252	0.888	0.593	4.70426e-78	2	Sumo2
3.7547e-82	0.595889	0.998	0.873	7.56571e-78	2	Tmsb10
4.03447e-82	0.623633	0.766	0.463	8.12945e-78	2	Cox5a
4.13798e-81	0.535703	0.955	0.729	8.33802e-77	2	Myl12b
5.65375e-81	0.524319	0.478	0.212	1.13923e-76	2	Acadl
6.06081e-81	0.57463	0.923	0.657	1.22125e-76	2	Psmb8
6.68452e-81	0.409201	0.395	0.152	1.34693e-76	2	Gpr171
1.75701e-80	0.544194	0.834	0.514	3.54038e-76	2	Gnb2
1.81098e-80	0.566666	0.86	0.553	3.64912e-76	2	Ppib
1.82543e-80	0.492346	0.573	0.275	3.67825e-76	2	Nucb1
1.97913e-80	0.566261	0.859	0.549	3.98795e-76	2	Atp5l
2.90337e-80	0.50542	0.487	0.219	5.85028e-76	2	Rnf166
4.98399e-80	0.566215	0.896	0.598	1.00427e-75	2	Atp5g3
2.39369e-79	0.5485	0.702	0.382	4.82328e-75	2	Ubald2
3.18464e-79	0.528769	0.563	0.269	6.41705e-75	2	Tob2
7.2367e-79	0.34841	0.523	0.232	1.4582e-74	2	Mdfic
8.91116e-79	0.611319	0.522	0.244	1.7956e-74	2	Rilpl2
1.19332e-78	0.566411	0.614	0.319	2.40454e-74	2	Aprt
1.73555e-78	0.57765	0.648	0.356	3.49713e-74	2	Ndufb1-ps
1.80169e-78	0.556552	0.933	0.616	3.6304e-74	2	Uqcrh
3.66006e-78	0.546907	0.883	0.576	7.37501e-74	2	Atp5h
4.55831e-78	0.518835	0.538	0.259	9.185e-74	2	Dnajc15
7.50834e-78	0.653745	0.664	0.365	1.51293e-73	2	Sat1
8.07582e-78	0.570217	0.506	0.235	1.62728e-73	2	Lgals3bp
1.10433e-77	0.537224	0.707	0.401	2.22523e-73	2	Ndufv3
1.16928e-77	0.387191	0.31	0.106	2.3561e-73	2	Casp1
1.93695e-77	0.551062	0.872	0.559	3.90295e-73	2	Cox6c
2.06879e-77	0.508548	0.287	0.096	4.1686e-73	2	Marcksl1
4.21608e-77	0.593338	0.861	0.541	8.4954e-73	2	Dynll1
5.934e-77	0.556437	0.332	0.12	1.1957e-72	2	Serpina3g
7.57451e-77	0.41642	0.395	0.156	1.52626e-72	2	Bcl2l1
8.01749e-77	0.770698	0.51	0.243	1.61552e-72	2	Isg15
1.76243e-76	0.530072	0.783	0.478	3.5513e-72	2	Gabarap
2.53513e-76	0.498427	0.447	0.191	5.10829e-72	2	Tbc1d4
3.51994e-76	0.48331	0.348	0.128	7.09268e-72	2	Prdm1
7.45613e-76	0.505306	0.317	0.113	1.50241e-71	2	Map3k8
1.90779e-75	0.534609	0.84	0.52	3.8442e-71	2	Cox6b1
4.63908e-75	0.625619	0.917	0.641	9.34776e-71	2	Hsp90aa1
2.34169e-74	0.516722	0.952	0.775	4.71851e-70	2	Il2rg
4.24992e-74	0.538333	0.886	0.582	8.56359e-70	2	Crip1
1.07057e-73	0.522808	0.673	0.373	2.15721e-69	2	Ndufa1
2.14647e-73	0.53267	0.715	0.417	4.32515e-69	2	Ube2s
7.85348e-73	0.493531	0.54	0.267	1.58248e-68	2	Jak3
1.24482e-72	0.50311	0.579	0.288	2.50832e-68	2	D16Ertd472e
1.65908e-72	0.429114	0.564	0.276	3.34304e-68	2	Runx3
1.95179e-72	0.509259	0.907	0.602	3.93286e-68	2	Gng5
2.54117e-72	0.410483	0.334	0.125	5.12046e-68	2	Endod1
5.97673e-72	0.50516	0.65	0.358	1.20431e-67	2	Calm3
1.08994e-71	0.531949	0.737	0.438	2.19623e-67	2	Ost4
1.68826e-71	0.485621	0.586	0.302	3.40184e-67	2	Dynlrb1
7.75004e-71	0.481815	0.844	0.544	1.56163e-66	2	H2-Q6
1.01243e-69	0.366652	0.68	0.365	2.04004e-65	2	Itpr1
2.17279e-69	0.441219	0.495	0.233	4.37817e-65	2	Degs1
3.72461e-69	0.655709	0.637	0.367	7.50508e-65	2	Uhrf2
4.16948e-69	0.541707	0.88	0.585	8.40151e-65	2	Psme2
6.23123e-69	0.485537	0.677	0.38	1.25559e-64	2	Uqcrb
2.29038e-68	0.470786	0.479	0.23	4.61511e-64	2	Cstb
2.45183e-68	0.524184	0.783	0.483	4.94043e-64	2	Psmb3
4.32619e-68	0.502829	0.849	0.552	8.71727e-64	2	Sem1
7.05431e-68	0.516528	0.739	0.445	1.42144e-63	2	Cox7a2
2.55987e-67	0.425477	0.798	0.49	5.15814e-63	2	Stat4
2.83432e-67	0.342406	0.309	0.111	5.71115e-63	2	Slc16a3
7.72019e-67	0.572707	0.755	0.468	1.55562e-62	2	B4galnt1
8.96922e-67	0.501124	0.537	0.268	1.8073e-62	2	Wsb1
1.63819e-66	0.433378	0.292	0.108	3.30095e-62	2	Pim3
2.23119e-66	0.539636	0.629	0.352	4.49585e-62	2	P4hb
2.36616e-66	0.543203	0.589	0.322	4.76781e-62	2	Prdx2
2.54458e-66	0.513047	0.89	0.621	5.12732e-62	2	Rbm3
2.69907e-66	0.489867	0.641	0.352	5.43862e-62	2	Pfkp
3.52883e-66	0.482815	0.941	0.629	7.11059e-62	2	Atp5e
7.43723e-66	0.511293	0.739	0.441	1.4986e-61	2	Chchd2
8.12965e-66	0.268339	0.271	0.091	1.63812e-61	2	Sv2c
8.72478e-66	0.55368	0.367	0.153	1.75804e-61	2	Slc2a3
1.17901e-65	0.549261	0.534	0.278	2.37571e-61	2	Ifi27
2.59262e-65	0.508646	0.782	0.479	5.22413e-61	2	Tomm6
2.94992e-65	0.339485	0.326	0.126	5.94409e-61	2	Vcpkmt
4.34508e-65	0.500112	0.84	0.548	8.75533e-61	2	Arf5
4.39469e-65	0.463316	0.335	0.136	8.8553e-61	2	Tuba1c
5.73309e-65	0.495883	0.732	0.445	1.15522e-60	2	Atp6v0e
6.2411e-65	0.506046	0.809	0.506	1.25758e-60	2	Cox5b
1.34676e-64	0.430168	0.388	0.167	2.71373e-60	2	Serpinb6a
1.87942e-64	0.365611	0.334	0.132	3.78703e-60	2	Card19
8.6184e-64	0.495724	0.882	0.616	1.73661e-59	2	Slc25a3
9.36601e-64	0.397139	0.422	0.19	1.88725e-59	2	Pfkl
1.3598e-63	0.460845	0.961	0.777	2.73999e-59	2	Arpc2
1.61993e-63	0.384775	0.296	0.111	3.26415e-59	2	Gpr65
2.29682e-63	0.429985	0.991	0.928	4.62808e-59	2	Ddx5
2.5165e-63	0.369728	0.665	0.368	5.07075e-59	2	Cd44
3.48887e-63	0.511537	0.586	0.322	7.03008e-59	2	Rwdd1
1.03641e-62	0.455915	0.401	0.183	2.08837e-58	2	Pold4
1.48272e-62	0.452792	0.676	0.387	2.98768e-58	2	Capns1
1.72816e-62	0.386148	0.889	0.619	3.48224e-58	2	Vim
2.78924e-62	0.41057	0.261	0.092	5.62032e-58	2	Ebi3
4.28166e-62	0.459379	0.69	0.4	8.62755e-58	2	Nfatc1
4.68956e-62	0.483609	0.652	0.377	9.44946e-58	2	Rnasek
4.84962e-62	0.434663	0.588	0.313	9.77198e-58	2	Isy1
9.00968e-62	0.390867	0.445	0.207	1.81545e-57	2	Rab11fip1
9.73716e-62	0.352194	0.384	0.166	1.96204e-57	2	Ccdc50
1.19999e-61	0.48603	0.836	0.557	2.41798e-57	2	Clta
1.66328e-61	0.353826	0.252	0.088	3.35151e-57	2	Clic4
1.70007e-61	0.338756	0.267	0.097	3.42565e-57	2	B9d2
1.70295e-61	0.415007	0.71	0.415	3.43144e-57	2	Vgll4
2.61486e-61	0.434008	0.793	0.511	5.26893e-57	2	Wipf1
3.01207e-61	0.479829	0.718	0.435	6.06931e-57	2	Atp6v1f
3.35664e-61	0.453898	0.717	0.423	6.76364e-57	2	Tmed2
4.14287e-61	0.52338	0.848	0.595	8.34788e-57	2	AY036118
4.65732e-61	0.486728	0.388	0.176	9.3845e-57	2	Dut
1.56422e-60	0.415872	0.44	0.204	3.1519e-56	2	Bcl3
3.27072e-60	0.474598	0.783	0.497	6.5905e-56	2	Gpx4
5.80896e-60	0.340429	0.846	0.524	1.17051e-55	2	Icos
7.36258e-60	0.421061	0.434	0.207	1.48356e-55	2	Gng10
7.44779e-60	0.472378	0.641	0.372	1.50073e-55	2	Akr1a1
1.39933e-59	0.44435	0.968	0.683	2.81964e-55	2	Serf2
1.67206e-59	0.418414	0.484	0.241	3.36921e-55	2	Tmem128
1.73444e-59	0.400845	1	0.997	3.4949e-55	2	Gm42418
2.27494e-59	0.454686	0.821	0.535	4.584e-55	2	Ndufa13
1.55652e-58	0.513833	0.628	0.37	3.1364e-54	2	Atox1
1.61744e-58	0.449632	0.602	0.336	3.25915e-54	2	Eloc
1.72649e-58	0.437634	0.514	0.264	3.47887e-54	2	Syngr2
2.43915e-58	0.455268	0.793	0.497	4.91488e-54	2	Pim1
5.33084e-58	0.454443	0.925	0.637	1.07416e-53	2	Cox4i1
9.65893e-58	0.737395	0.808	0.562	1.94627e-53	2	Lars2
1.31933e-57	0.50193	0.626	0.369	2.65844e-53	2	Bst2
4.08476e-57	0.439502	0.661	0.386	8.23079e-53	2	Ndufb7
6.69195e-57	0.503183	0.429	0.208	1.34843e-52	2	Kdm6b
7.55956e-57	0.544949	0.94	0.684	1.52325e-52	2	Hexb
1.22822e-56	0.300312	0.25	0.09	2.47486e-52	2	Chst12
2.10589e-56	0.343372	0.266	0.101	4.24337e-52	2	Fbxo6
3.05622e-56	0.419728	0.345	0.154	6.15828e-52	2	Tmem256
4.34088e-56	0.395111	0.472	0.237	8.74687e-52	2	Atp6v0b
7.54864e-56	0.384878	0.35	0.149	1.52105e-51	2	Sdcbp2
9.43399e-56	0.359423	0.292	0.118	1.90095e-51	2	Znhit1
1.03888e-55	0.471319	0.55	0.298	2.09333e-51	2	Pkp3
1.12904e-55	0.328305	0.413	0.191	2.27502e-51	2	Gpr68
1.4543e-55	0.402789	0.616	0.338	2.93041e-51	2	Skil
1.51903e-55	0.425261	0.57	0.315	3.06084e-51	2	Pstpip1
3.50442e-55	0.428389	0.617	0.36	7.06141e-51	2	Cope
3.57669e-55	0.328648	0.405	0.186	7.20703e-51	2	Scyl2
5.04954e-55	0.441785	0.93	0.657	1.01748e-50	2	Btf3
5.29187e-55	0.446723	0.396	0.192	1.06631e-50	2	Etfb
6.73247e-55	0.516098	0.964	0.79	1.35659e-50	2	Dnaja1
9.76964e-55	0.415537	0.564	0.312	1.96858e-50	2	Prdx5
1.17548e-54	0.41461	0.397	0.188	2.3686e-50	2	Pcna
1.18361e-54	0.52444	0.442	0.214	2.38497e-50	2	Ero1l
1.63932e-54	0.428301	0.821	0.55	3.30324e-50	2	H2-T22
7.16849e-54	0.465244	0.996	0.807	1.44445e-49	2	Rps15a
1.01078e-53	0.445584	0.461	0.24	2.03671e-49	2	Txndc17
1.18526e-53	0.412132	0.876	0.612	2.3883e-49	2	Ybx1
1.56956e-53	0.33239	0.34	0.147	3.16266e-49	2	Rnf19b
1.74584e-53	0.387095	0.615	0.346	3.51787e-49	2	Plaat3
1.76245e-53	0.412353	0.572	0.319	3.55134e-49	2	Lpxn
1.9317e-53	0.320818	0.279	0.11	3.89238e-49	2	Lxn
2.2889e-53	0.449691	0.858	0.613	4.61213e-49	2	Capzb
2.97039e-53	0.269958	0.276	0.107	5.98534e-49	2	Sema4a
8.24024e-53	0.426929	0.714	0.438	1.66041e-48	2	Map1lc3b
1.8213e-52	0.457424	0.639	0.38	3.66993e-48	2	Ssr4
2.89648e-52	0.393096	0.98	0.777	5.8364e-48	2	Ly6e
8.00053e-52	0.31185	0.256	0.097	1.61211e-47	2	Errfi1
1.12546e-51	0.439392	0.689	0.429	2.26781e-47	2	Itm2c
1.39461e-51	0.303379	0.704	0.412	2.81014e-47	2	Ubl3
1.40906e-51	0.426437	0.627	0.376	2.83925e-47	2	Ccni
4.47494e-51	0.413123	0.694	0.428	9.017e-47	2	Ndufa2
5.83133e-51	0.288496	0.61	0.333	1.17501e-46	2	Rnf19a
1.02694e-50	0.397295	0.631	0.373	2.06928e-46	2	Srp14
1.16152e-50	0.499395	0.995	0.973	2.34047e-46	2	Cdk8
1.88832e-50	0.428237	0.738	0.463	3.80496e-46	2	Trac
2.54096e-50	0.381807	0.287	0.118	5.12003e-46	2	Hexim1
2.92325e-50	0.434835	0.585	0.338	5.89035e-46	2	Fam102a
3.0254e-50	0.351419	0.975	0.855	6.09618e-46	2	Lcp1
3.23061e-50	0.371383	0.428	0.214	6.50967e-46	2	1110008P14Rik
3.46031e-50	0.407087	0.58	0.332	6.97253e-46	2	Ndufa11
3.62102e-50	0.290992	0.283	0.114	7.29635e-46	2	Ube2l6
5.02772e-50	0.399463	0.504	0.275	1.01308e-45	2	Tmem179b
5.22633e-50	0.440914	0.85	0.603	1.0531e-45	2	Rac1
9.76457e-50	0.412675	0.721	0.45	1.96756e-45	2	Cox6a1
1.51083e-49	0.415408	0.498	0.269	3.04433e-45	2	Mrps6
1.78829e-49	0.408175	0.772	0.507	3.6034e-45	2	Chmp4b
2.08264e-49	0.392537	0.434	0.221	4.19651e-45	2	Uqcc2
2.80125e-49	0.422227	0.781	0.513	5.64453e-45	2	Atp5j
3.68237e-49	0.451499	0.998	0.817	7.41998e-45	2	Fau
3.93121e-49	0.293777	0.291	0.122	7.9214e-45	2	Ap1s2
6.81146e-49	0.405997	0.973	0.719	1.37251e-44	2	Rpl7a
8.26104e-49	0.403767	0.644	0.381	1.6646e-44	2	Uqcr10
1.05304e-48	0.389906	0.479	0.253	2.12188e-44	2	Slbp
2.38212e-48	0.363422	0.616	0.364	4.79997e-44	2	Med28
3.31817e-48	0.372674	0.45	0.232	6.68612e-44	2	Atf4
3.63263e-48	0.407412	0.817	0.554	7.31975e-44	2	Tmem50a
3.71363e-48	0.373049	0.652	0.392	7.48297e-44	2	Ghitm
3.86397e-48	0.369513	0.972	0.813	7.78591e-44	2	Itm2b
4.15219e-48	0.347528	0.868	0.599	8.36667e-44	2	Eif5a
4.41272e-48	0.47531	0.695	0.446	8.89163e-44	2	Brd2
5.0192e-48	0.417403	0.526	0.296	1.01137e-43	2	Sfr1
5.52419e-48	0.532811	0.892	0.699	1.11312e-43	2	Ucp2
7.45811e-48	0.408305	0.648	0.396	1.50281e-43	2	Tomm20
8.50271e-48	0.31797	0.743	0.486	1.7133e-43	2	Vps37b
1.02077e-47	0.374042	0.502	0.272	2.05684e-43	2	Mif4gd
2.17124e-47	0.406106	0.883	0.606	4.37505e-43	2	Atp5g2
2.29892e-47	0.379838	0.999	0.931	4.63232e-43	2	Actb
2.33768e-47	0.399718	0.753	0.488	4.71043e-43	2	Tma7
2.48158e-47	0.414747	0.759	0.499	5.00039e-43	2	Edf1
3.97027e-47	0.381532	0.63	0.379	8.0001e-43	2	Spcs1
5.89349e-47	0.474631	0.752	0.506	1.18754e-42	2	Filip1l
6.09012e-47	0.340443	0.412	0.208	1.22716e-42	2	Emc7
8.14295e-47	0.396674	0.851	0.603	1.6408e-42	2	Ppp1cc
9.7915e-47	0.285201	0.358	0.167	1.97299e-42	2	Plekhb2
9.79567e-47	0.320398	0.361	0.17	1.97383e-42	2	Casp3
1.30914e-46	0.390579	0.981	0.861	2.63792e-42	2	Laptm5
1.39752e-46	0.426706	0.991	0.73	2.81599e-42	2	Rpl27
2.23027e-46	0.3616	0.42	0.218	4.49399e-42	2	Sirt2
4.21605e-46	0.368006	0.708	0.452	8.49533e-42	2	Rabac1
4.31134e-46	0.388891	0.684	0.431	8.68736e-42	2	Prdx6
7.59962e-46	0.329662	0.754	0.49	1.53132e-41	2	Itgal
7.65633e-46	0.351598	0.475	0.254	1.54275e-41	2	Glipr2
8.06249e-46	0.256287	0.25	0.101	1.62459e-41	2	Unc119b
1.06885e-45	0.369552	0.532	0.302	2.15373e-41	2	Adipor1
1.33523e-45	0.346197	0.936	0.786	2.69048e-41	2	H2-Q7
2.45278e-45	0.413435	0.879	0.648	4.94235e-41	2	Eif3h
4.07982e-45	0.271136	0.353	0.165	8.22083e-41	2	Entpd1
4.69858e-45	0.359151	0.512	0.288	9.46764e-41	2	Tmem160
5.53162e-45	0.720997	0.683	0.46	1.11462e-40	2	Cd69
6.13941e-45	0.291962	0.367	0.175	1.23709e-40	2	Gxylt1
6.48643e-45	0.403761	0.986	0.738	1.30701e-40	2	Rpl29
7.24675e-45	0.353092	0.367	0.182	1.46022e-40	2	Pnp
8.30224e-45	0.405883	0.617	0.377	1.6729e-40	2	Calr
9.00185e-45	0.318799	0.332	0.156	1.81387e-40	2	Ciapin1
1.03604e-44	0.325321	0.455	0.242	2.08762e-40	2	Pcmt1
1.04617e-44	0.289789	0.311	0.14	2.10804e-40	2	Adora2a
1.73388e-44	0.384879	0.838	0.556	3.49377e-40	2	Atp5j2
2.34986e-44	0.385878	0.693	0.434	4.73497e-40	2	Cox7b
2.84582e-44	0.378546	0.702	0.45	5.73432e-40	2	Fis1
3.73935e-44	0.340443	0.414	0.214	7.5348e-40	2	Ncf4
4.98123e-44	0.359754	0.502	0.282	1.00372e-39	2	Dctn3
5.96696e-44	0.381813	0.545	0.318	1.20234e-39	2	Ndufb8
6.91494e-44	0.381954	0.637	0.387	1.39336e-39	2	Atp5g1
7.91109e-44	0.351017	0.607	0.365	1.59408e-39	2	Ubxn1
9.51998e-44	0.36604	0.552	0.322	1.91828e-39	2	Ddost
1.1649e-43	0.375291	0.568	0.328	2.34726e-39	2	Cited2
1.20976e-43	0.402809	0.666	0.416	2.43768e-39	2	Tmem258
1.22365e-43	0.396924	0.72	0.46	2.46566e-39	2	Snrpb
1.38296e-43	0.388178	0.539	0.316	2.78666e-39	2	Esd
1.45789e-43	0.345031	0.458	0.246	2.93765e-39	2	Pttg1
2.01734e-43	0.355675	0.56	0.328	4.06494e-39	2	Tmed5
2.03432e-43	0.29813	0.443	0.232	4.09915e-39	2	Map2k1
3.24839e-43	0.355896	0.508	0.285	6.5455e-39	2	Pgls
3.71461e-43	0.370617	0.782	0.533	7.48495e-39	2	Arf1
4.58753e-43	0.28441	0.27	0.115	9.24388e-39	2	Hip1r
5.33857e-43	0.362923	0.618	0.374	1.07572e-38	2	Nol7
5.45162e-43	0.349044	0.561	0.327	1.0985e-38	2	Adipor2
6.1549e-43	0.3338	0.658	0.406	1.24021e-38	2	Sdcbp
1.52875e-42	0.381993	0.544	0.321	3.08044e-38	2	Ube2m
1.71855e-42	0.360323	0.547	0.319	3.46288e-38	2	Chmp2a
2.74804e-42	0.355442	0.976	0.751	5.5373e-38	2	Cfl1
2.86535e-42	0.267867	0.3	0.136	5.77368e-38	2	Mvp
3.74088e-42	0.393937	0.984	0.751	7.53788e-38	2	Rpl24
4.72e-42	0.387839	0.783	0.546	9.51081e-38	2	Adgre5
5.10393e-42	0.371562	0.764	0.504	1.02844e-37	2	Polr1d
6.01788e-42	0.402228	0.999	0.819	1.2126e-37	2	Tpt1
6.10035e-42	0.35762	0.645	0.392	1.22922e-37	2	Uqcrq
1.01032e-41	0.318763	0.488	0.267	2.03579e-37	2	Slamf1
1.35614e-41	0.298957	0.38	0.193	2.73262e-37	2	Ccdc124
1.49124e-41	0.31914	0.422	0.222	3.00485e-37	2	Xbp1
2.33043e-41	0.351743	0.553	0.326	4.69581e-37	2	Nap1l1
2.67187e-41	0.367374	0.841	0.579	5.38381e-37	2	Ppp1ca
2.70061e-41	0.33625	0.709	0.441	5.44173e-37	2	Mrpl52
3.06208e-41	0.365543	0.899	0.67	6.17009e-37	2	Arpc1b
3.08437e-41	0.388921	0.566	0.34	6.215e-37	2	Pebp1
5.30451e-41	0.280836	0.433	0.228	1.06886e-36	2	Relb
6.67581e-41	0.262088	0.265	0.115	1.34518e-36	2	Grn
7.06943e-41	0.358788	0.773	0.509	1.42449e-36	2	Grcc10
9.52665e-41	0.354558	0.62	0.375	1.91962e-36	2	Sap18
1.31315e-40	0.336185	0.39	0.203	2.646e-36	2	Trim8
1.48258e-40	0.346034	0.524	0.308	2.98741e-36	2	Bag1
1.55318e-40	0.330546	0.437	0.229	3.12966e-36	2	Cebpb
2.27171e-40	0.466011	0.831	0.572	4.57749e-36	2	H2afz
2.82336e-40	0.303972	0.33	0.161	5.68907e-36	2	Bcl7c
3.66297e-40	0.345039	0.396	0.21	7.38088e-36	2	Cenpx
7.7489e-40	0.335508	0.416	0.221	1.5614e-35	2	Selenos
1.07306e-39	0.344906	0.661	0.421	2.16221e-35	2	Srp9
1.15087e-39	0.314351	0.407	0.217	2.319e-35	2	Ergic3
1.25577e-39	0.286122	0.326	0.158	2.53038e-35	2	Gnptg
1.27241e-39	0.32208	0.417	0.222	2.5639e-35	2	Atpif1
1.39152e-39	0.839182	0.357	0.191	2.80391e-35	2	Tnfsf8
1.45768e-39	0.315764	0.388	0.203	2.93722e-35	2	Dap
1.62204e-39	0.355731	0.683	0.442	3.26842e-35	2	D8Ertd738e
1.91504e-39	0.330609	0.423	0.233	3.85881e-35	2	Ube2a
3.06506e-39	0.337226	0.684	0.433	6.17611e-35	2	H2afj
3.14697e-39	0.303882	0.464	0.259	6.34115e-35	2	Cmpk1
3.3932e-39	0.369065	0.903	0.712	6.83729e-35	2	Cd53
6.02819e-39	0.267975	0.583	0.334	1.21468e-34	2	Rnf125
1.08597e-38	0.315531	0.426	0.234	2.18824e-34	2	Mrpl4
1.1256e-38	0.339873	0.676	0.432	2.26808e-34	2	Ndufa7
3.44247e-38	0.367442	0.731	0.486	6.93658e-34	2	Gmfg
5.16967e-38	0.337096	0.675	0.441	1.04169e-33	2	Tpm4
5.3586e-38	0.345824	0.545	0.326	1.07976e-33	2	Micos10
5.59657e-38	0.315409	0.741	0.477	1.12771e-33	2	Ran
6.02752e-38	0.32616	0.903	0.71	1.21455e-33	2	Tmbim6
6.11989e-38	0.38534	0.52	0.308	1.23316e-33	2	Tuba1a
8.89499e-38	0.372378	0.654	0.426	1.79234e-33	2	Gm19951
1.23534e-37	0.253813	0.419	0.225	2.48921e-33	2	Reep3
1.26174e-37	0.332328	0.998	0.937	2.54242e-33	2	Eef1a1
1.28996e-37	0.298364	0.401	0.215	2.59926e-33	2	Dctn2
1.29417e-37	0.359672	0.624	0.394	2.60776e-33	2	Nedd8
1.31594e-37	0.309848	0.412	0.228	2.65161e-33	2	Vps29
1.38736e-37	0.299572	0.498	0.285	2.79553e-33	2	Glmp
1.40409e-37	0.354984	0.743	0.495	2.82925e-33	2	2410006H16Rik
1.61744e-37	0.346104	0.717	0.471	3.25915e-33	2	Psma3
1.92316e-37	0.377293	0.89	0.691	3.87516e-33	2	Tpm3
2.06136e-37	0.334421	0.467	0.27	4.15364e-33	2	BC031181
2.35401e-37	0.33143	0.746	0.501	4.74333e-33	2	Jpt1
2.84915e-37	0.325525	0.448	0.251	5.74104e-33	2	Bri3
3.00638e-37	0.301115	0.529	0.314	6.05786e-33	2	Ap2s1
3.65745e-37	0.314886	0.54	0.323	7.36976e-33	2	Sin3b
3.80353e-37	0.345432	0.462	0.265	7.66412e-33	2	Ier3ip1
5.55885e-37	0.302027	0.316	0.157	1.12011e-32	2	Hcfc1r1
1.06366e-36	0.305586	0.272	0.126	2.14327e-32	2	Irf4
1.09128e-36	0.282161	0.422	0.231	2.19892e-32	2	Gtf2b
1.24701e-36	0.288167	0.268	0.125	2.51273e-32	2	Pgrmc1
1.47436e-36	0.276724	0.4	0.215	2.97084e-32	2	Fundc2
1.74392e-36	0.300776	0.956	0.806	3.51401e-32	2	Ywhaz
1.78515e-36	0.317064	0.333	0.172	3.59709e-32	2	Bola3
3.72097e-36	0.35612	0.487	0.285	7.49775e-32	2	Gm48099
3.93134e-36	0.300748	0.374	0.198	7.92164e-32	2	Naa20
4.08551e-36	0.330003	0.717	0.485	8.23231e-32	2	Ywhah
7.03526e-36	0.266882	0.34	0.17	1.4176e-31	2	Ifih1
7.54095e-36	0.251353	0.312	0.152	1.5195e-31	2	Mex3c
7.99751e-36	0.336456	0.459	0.266	1.6115e-31	2	Cox14
9.75346e-36	0.329907	0.604	0.383	1.96532e-31	2	Tpst2
1.12883e-35	0.348498	0.7	0.456	2.27459e-31	2	Uba52
1.87681e-35	0.363743	0.684	0.451	3.78178e-31	2	Baz1a
2.3312e-35	0.369485	0.617	0.398	4.69737e-31	2	Ap2m1
2.77562e-35	0.31622	0.325	0.169	5.59288e-31	2	Ddt
3.05587e-35	0.42777	0.383	0.206	6.15758e-31	2	Icam1
3.09479e-35	0.285614	0.49	0.287	6.236e-31	2	Mlf2
3.19098e-35	0.339467	0.714	0.469	6.42983e-31	2	Atp5f1
3.71772e-35	0.315897	0.518	0.316	7.4912e-31	2	Cops9
4.24699e-35	0.316517	0.69	0.449	8.55769e-31	2	Psma2
5.51089e-35	0.253459	0.421	0.23	1.11045e-30	2	Ptpn11
5.739e-35	0.29827	0.338	0.175	1.15641e-30	2	Slc25a39
6.28858e-35	0.335235	0.689	0.452	1.26715e-30	2	Dazap2
7.52844e-35	0.352878	0.697	0.478	1.51698e-30	2	Psmb9
9.09484e-35	0.396698	0.713	0.486	1.83261e-30	2	Hsph1
1.05278e-34	0.323854	0.358	0.188	2.12135e-30	2	Socs3
1.32172e-34	0.408922	0.451	0.263	2.66326e-30	2	Irf7
1.36109e-34	0.33607	0.758	0.525	2.74259e-30	2	Sri
1.74359e-34	0.305521	0.345	0.184	3.51334e-30	2	Tbcb
2.01628e-34	0.306541	0.645	0.415	4.06281e-30	2	Arpp19
2.0656e-34	0.341183	0.496	0.299	4.16217e-30	2	Manf
2.50053e-34	0.337726	0.436	0.249	5.03856e-30	2	Igflr1
2.82839e-34	0.348871	0.417	0.237	5.69921e-30	2	Gstp3
3.29648e-34	0.341859	0.781	0.545	6.6424e-30	2	Arhgdia
3.65578e-34	0.300104	0.583	0.363	7.36639e-30	2	Rab8a
3.78574e-34	0.25594	0.255	0.119	7.62826e-30	2	Wsb2
4.22926e-34	0.370304	0.551	0.344	8.52197e-30	2	Tubb4b
6.10138e-34	0.286762	0.464	0.268	1.22943e-29	2	Pdcd5
6.60444e-34	0.2855	0.587	0.365	1.33079e-29	2	Slc38a2
7.42897e-34	0.253873	0.511	0.299	1.49694e-29	2	Rab5a
9.08213e-34	0.300718	0.686	0.442	1.83005e-29	2	Ndufb11
1.40508e-33	0.296731	0.99	0.818	2.83123e-29	2	Pfn1
1.70647e-33	0.289053	0.569	0.356	3.43853e-29	2	Cyth4
1.76155e-33	0.338281	0.319	0.164	3.54952e-29	2	Glul
2.37019e-33	0.270671	0.938	0.754	4.77594e-29	2	Cd2
2.41835e-33	0.289117	0.52	0.319	4.87298e-29	2	Tbrg1
2.61062e-33	0.298206	0.449	0.259	5.2604e-29	2	Anapc11
2.88428e-33	0.326378	0.823	0.606	5.81183e-29	2	Hnrnpl
3.31538e-33	0.302106	0.633	0.403	6.68049e-29	2	Eif3i
3.53765e-33	0.295455	0.326	0.172	7.12836e-29	2	Dph3
5.02999e-33	0.264702	0.379	0.207	1.01354e-28	2	Chmp5
5.47351e-33	0.322849	0.699	0.465	1.10291e-28	2	Ndufa6
6.12758e-33	0.342479	0.624	0.404	1.23471e-28	2	Pomp
6.22535e-33	0.298944	0.664	0.427	1.25441e-28	2	Psenen
8.72179e-33	0.286312	0.514	0.317	1.75744e-28	2	Rab1b
8.98812e-33	0.30874	0.407	0.233	1.81111e-28	2	Sec13
9.01783e-33	0.292473	0.659	0.421	1.81709e-28	2	Psma7
9.03435e-33	0.3007	0.451	0.266	1.82042e-28	2	Ndufb6
1.14187e-32	0.343463	0.998	0.8	2.30087e-28	2	Rpl41
1.21982e-32	0.327357	0.358	0.194	2.45794e-28	2	Stat5a
1.22318e-32	0.315167	0.354	0.193	2.4647e-28	2	Denr
1.26351e-32	0.31083	0.694	0.464	2.54597e-28	2	Taf10
1.47663e-32	0.285437	0.427	0.247	2.97541e-28	2	Cops6
1.96036e-32	0.274794	0.489	0.29	3.95012e-28	2	Atp5k
2.781e-32	0.303107	0.438	0.254	5.60371e-28	2	Cox20
3.51153e-32	0.278747	0.608	0.384	7.07572e-28	2	Bcap31
3.95102e-32	0.363671	0.706	0.474	7.9613e-28	2	Gm11808
3.95364e-32	0.275613	0.852	0.575	7.96658e-28	2	Snrpg
3.97406e-32	0.306303	0.688	0.448	8.00774e-28	2	Atp5mpl
4.59013e-32	0.303623	0.637	0.41	9.24912e-28	2	Bnip3l
5.18917e-32	0.392188	0.994	0.78	1.04562e-27	2	Rpl34
6.85426e-32	0.333613	0.741	0.514	1.38113e-27	2	Sla
8.59268e-32	0.258654	0.447	0.256	1.73142e-27	2	Mink1
1.10631e-31	0.344117	0.269	0.132	2.22922e-27	2	Smox
1.71127e-31	0.27609	0.556	0.336	3.44821e-27	2	Snrpd2
2.3156e-31	0.302418	0.457	0.277	4.66593e-27	2	Cuta
2.98722e-31	0.314578	0.783	0.554	6.01924e-27	2	Arpc5
4.69378e-31	0.478786	0.87	0.714	9.45797e-27	2	Zfp36l2
4.76376e-31	0.319434	0.514	0.319	9.59898e-27	2	Psmb6
4.95367e-31	0.288279	0.99	0.764	9.98164e-27	2	Rpl6
4.99967e-31	0.306916	0.382	0.212	1.00743e-26	2	Tob1
5.51541e-31	0.322895	0.492	0.305	1.11136e-26	2	Ostc
7.06746e-31	0.282492	0.406	0.234	1.42409e-26	2	Higd2a
8.15617e-31	0.273969	0.372	0.207	1.64347e-26	2	Trappc4
1.58692e-30	0.300444	0.75	0.509	3.19764e-26	2	Hint1
1.63627e-30	0.282096	0.415	0.242	3.29709e-26	2	Mien1
2.44635e-30	0.260582	0.394	0.224	4.9294e-26	2	Akt1
2.46905e-30	0.288476	0.624	0.405	4.97513e-26	2	Mrpl33
3.14053e-30	0.279841	0.388	0.221	6.32817e-26	2	Tmbim4
3.14187e-30	0.251439	0.342	0.184	6.33087e-26	2	Fam89b
3.34761e-30	0.303105	0.427	0.252	6.74544e-26	2	Dbi
3.55659e-30	0.281356	0.406	0.235	7.16652e-26	2	Mpc1
3.74621e-30	0.293273	0.384	0.223	7.54861e-26	2	Ndufc1
4.18256e-30	0.285049	0.573	0.376	8.42785e-26	2	Ube2v1
4.54214e-30	0.320659	0.79	0.562	9.15242e-26	2	Ube2i
4.63013e-30	0.344645	0.727	0.495	9.32972e-26	2	Hspe1
5.33553e-30	0.285622	0.406	0.238	1.07511e-25	2	Sra1
6.18702e-30	0.290195	0.579	0.373	1.24668e-25	2	Tmed9
7.40726e-30	0.277447	0.808	0.554	1.49256e-25	2	Nsa2
7.9332e-30	0.320677	0.745	0.518	1.59854e-25	2	Arpc4
8.35135e-30	0.277639	0.565	0.354	1.6828e-25	2	Rer1
8.99462e-30	0.289531	0.85	0.634	1.81242e-25	2	Morf4l1
9.12301e-30	0.292766	0.434	0.263	1.83829e-25	2	Ndufs5
9.31457e-30	0.288355	0.474	0.286	1.87689e-25	2	Ndufc2
9.85134e-30	0.415993	0.689	0.472	1.98505e-25	2	Dnajb1
1.20683e-29	0.286039	0.743	0.506	2.43177e-25	2	Hmgb2
1.21401e-29	0.297709	0.615	0.405	2.44624e-25	2	Pde4b
1.45232e-29	0.279725	0.579	0.364	2.92643e-25	2	Snu13
1.46992e-29	0.329888	0.932	0.8	2.96188e-25	2	Ms4a4b
1.98188e-29	0.28184	0.408	0.239	3.99349e-25	2	Mea1
2.10241e-29	0.262405	0.503	0.308	4.23636e-25	2	Swi5
2.1969e-29	0.283539	0.52	0.327	4.42676e-25	2	Hprt
2.74999e-29	0.257685	0.986	0.743	5.54123e-25	2	Rps12
2.81647e-29	0.282369	0.494	0.307	5.67518e-25	2	Smndc1
4.99604e-29	0.26788	0.98	0.728	1.0067e-24	2	Rpl10
5.93382e-29	0.293355	0.413	0.247	1.19566e-24	2	Dpm3
7.70669e-29	0.282862	0.463	0.284	1.5529e-24	2	Aamp
1.02688e-28	0.289724	0.895	0.682	2.06917e-24	2	Cnbp
1.17118e-28	0.358097	0.787	0.582	2.35993e-24	2	Slfn2
1.22753e-28	0.274132	0.457	0.273	2.47347e-24	2	Tuba1b
1.30573e-28	0.27643	0.463	0.286	2.63105e-24	2	Pdcd6
1.51839e-28	0.252608	0.577	0.369	3.05955e-24	2	Fkbp8
1.62385e-28	0.263164	0.543	0.346	3.27206e-24	2	Psmd8
1.62744e-28	0.28287	0.617	0.411	3.27928e-24	2	Aup1
1.90328e-28	0.254261	0.602	0.391	3.83512e-24	2	Zc3h15
3.38297e-28	0.295061	0.936	0.693	6.81668e-24	2	Ftl1
3.95148e-28	0.262163	0.48	0.296	7.96224e-24	2	Atp6v1g1
4.13407e-28	0.261278	0.428	0.255	8.33015e-24	2	Ppp1r11
5.07809e-28	0.262547	0.649	0.428	1.02324e-23	2	Scand1
7.88871e-28	0.283656	0.626	0.414	1.58958e-23	2	Rtraf
9.71637e-28	0.290774	0.653	0.447	1.95785e-23	2	Ubxn4
1.25669e-27	0.286714	0.728	0.499	2.53222e-23	2	Sec61b
1.74982e-27	0.291943	0.82	0.588	3.52589e-23	2	Eif4a1
1.77076e-27	0.277592	0.853	0.655	3.56808e-23	2	Ptp4a2
2.27711e-27	0.299963	0.501	0.317	4.58838e-23	2	Wdr83os
2.33393e-27	0.267619	0.582	0.386	4.70287e-23	2	Cd164
2.92654e-27	0.251544	0.553	0.353	5.89698e-23	2	Ndufb9
3.34484e-27	0.288923	0.413	0.251	6.73985e-23	2	Psma1
3.84517e-27	0.256076	0.274	0.145	7.74803e-23	2	Slc25a4
6.0315e-27	0.252242	0.365	0.21	1.21535e-22	2	Herpud1
7.87669e-27	0.271779	0.849	0.611	1.58715e-22	2	Atp5b
8.73963e-27	0.26129	0.847	0.631	1.76104e-22	2	Serbp1
1.07631e-26	0.281204	0.641	0.432	2.16877e-22	2	Cct7
1.72531e-26	0.254289	0.528	0.333	3.47651e-22	2	Psmb4
1.87685e-26	0.299372	0.674	0.467	3.78185e-22	2	Ddx24
1.96165e-26	0.273538	0.88	0.688	3.95272e-22	2	Rhoa
2.56959e-26	0.262777	0.381	0.225	5.17772e-22	2	Polr2g
2.68661e-26	0.268614	0.427	0.262	5.41352e-22	2	Romo1
2.93528e-26	0.275578	0.909	0.677	5.91459e-22	2	Eif3f
3.73646e-26	0.264632	0.485	0.307	7.52897e-22	2	Psma4
4.89955e-26	0.260957	0.904	0.639	9.8726e-22	2	Rpl36al
5.49992e-26	0.254774	0.334	0.191	1.10823e-21	2	Znrd1
7.69106e-26	0.254145	0.943	0.78	1.54975e-21	2	Cdc42
1.56519e-25	0.265758	0.372	0.221	3.15387e-21	2	Pdap1
1.77347e-25	0.256919	0.911	0.716	3.57353e-21	2	Gnai2
4.45183e-25	0.259515	0.56	0.371	8.97043e-21	2	Eif2s2
5.86516e-25	0.439832	0.305	0.176	1.18183e-20	2	Ramp1
7.27426e-25	0.283557	0.67	0.465	1.46576e-20	2	Spcs2
7.99619e-25	0.255605	0.483	0.307	1.61123e-20	2	Alyref
1.00478e-24	0.253675	0.314	0.177	2.02463e-20	2	Hsd17b10
1.37561e-24	0.273156	0.532	0.351	2.77186e-20	2	Smdt1
1.86603e-24	0.252165	0.542	0.356	3.76005e-20	2	Mrfap1
2.829e-24	0.267139	0.805	0.566	5.70044e-20	2	Hnrnpab
3.75719e-24	0.25779	0.363	0.217	7.57074e-20	2	Emc6
4.36853e-24	0.262328	0.328	0.19	8.80258e-20	2	Thap12
2.08896e-23	0.262673	0.698	0.483	4.20926e-19	2	Prdx1
2.83258e-23	0.257255	0.852	0.668	5.70765e-19	2	H2-Q4
3.64285e-23	0.275874	0.73	0.525	7.34034e-19	2	Psmb1
7.28508e-23	0.303086	0.661	0.466	1.46794e-18	2	Hspd1
7.46753e-23	0.257164	0.616	0.421	1.50471e-18	2	Selenof
1.04691e-22	0.251956	0.616	0.419	2.10952e-18	2	Trmt112
4.881e-22	0.281341	0.753	0.553	9.83522e-18	2	Cotl1
5.28611e-22	0.256116	0.469	0.304	1.06515e-17	2	Lfng
1.63725e-21	0.255193	0.71	0.504	3.29906e-17	2	Hnrnpa1
2.16308e-21	0.253998	0.451	0.295	4.35861e-17	2	Zbp1
5.23028e-20	0.27104	0.689	0.509	1.0539e-15	2	Chd4
7.02418e-20	0.260297	0.366	0.23	1.41537e-15	2	Phf11b
2.16231e-19	0.252269	0.994	0.781	4.35706e-15	2	Rpl27a
4.05503e-16	0.448536	0.482	0.343	8.17088e-12	2	Jun
9.77122e-15	0.398085	0.371	0.248	1.9689e-10	2	Dhx40
0	1.28947	0.768	0.238	0	3	Foxp3
0	1.21349	0.738	0.321	0	3	Izumo1r
0	1.14418	0.996	0.745	0	3	Rps11
0	1.05575	0.99	0.745	0	3	Rps19
0	1.04745	0.994	0.751	0	3	Rpl37
0	1.04268	0.995	0.774	0	3	Rps7
0	1.03616	0.993	0.738	0	3	Rps26
0	1.03385	0.994	0.751	0	3	Rpl32
0	1.01215	0.995	0.8	0	3	Rps20
0	1.0115	0.988	0.698	0	3	Rps18
0	1.00238	0.986	0.73	0	3	Rpl10a
0	0.993381	0.996	0.789	0	3	Rps16
0	0.990402	0.995	0.731	0	3	Rpl39
0	0.987641	0.961	0.63	0	3	Rpl36a
0	0.979891	0.998	0.816	0	3	Rpl13
0	0.979612	0.979	0.672	0	3	Rpl35
0	0.969641	0.995	0.733	0	3	Rpl36
0	0.968381	0.995	0.743	0	3	Rpl35a
0	0.966955	0.997	0.763	0	3	Rps10
0	0.964222	0.997	0.772	0	3	Rpl21
0	0.962564	0.988	0.69	0	3	Rpl26
0	0.962041	0.994	0.779	0	3	Rps4x
0	0.960677	0.995	0.713	0	3	Rps28
0	0.948625	0.979	0.69	0	3	Rpl12
0	0.946477	0.995	0.764	0	3	Rps5
0	0.942839	0.995	0.753	0	3	Rpl30
0	0.936809	0.999	0.832	0	3	Rps24
0	0.922429	0.984	0.685	0	3	Rpl7
0	0.92141	0.99	0.705	0	3	Rpl15
0	0.919767	0.99	0.73	0	3	Rpl28
0	0.913612	0.997	0.788	0	3	Rps15a
0	0.910027	0.995	0.801	0	3	Rps3a1
0	0.904	0.995	0.775	0	3	Rpl18
0	0.903152	0.962	0.627	0	3	Rps15
0	0.902813	0.995	0.759	0	3	Rps27a
0	0.900193	0.997	0.771	0	3	Rps13
0	0.899901	0.996	0.813	0	3	Rps8
0	0.896903	0.994	0.767	0	3	Rpl11
0	0.896288	0.995	0.712	0	3	Rpl38
0	0.892699	0.996	0.789	0	3	Rpl18a
0	0.884002	0.995	0.73	0	3	Rps21
0	0.883521	0.997	0.795	0	3	Rpl19
0	0.870686	0.995	0.757	0	3	Rpl34
0	0.869192	0.995	0.749	0	3	Rps14
0	0.867376	0.994	0.759	0	3	Rps9
0	0.865074	0.995	0.738	0	3	Rps23
0	0.864189	0.996	0.758	0	3	Rpl37a
0	0.863676	0.995	0.772	0	3	Rpl9
0	0.862291	0.993	0.768	0	3	Rpl8
0	0.857041	0.995	0.749	0	3	Rps27
0	0.852259	0.989	0.692	0	3	Rpl22
0	0.851414	0.995	0.761	0	3	Rps3
0	0.850858	0.996	0.781	0	3	Rpl23
0	0.845507	0.987	0.79	0	3	Coro1a
0	0.845463	0.994	0.768	0	3	Rpl17
0	0.840948	0.995	0.759	0	3	Rpl27a
0	0.836037	0.995	0.803	0	3	Rplp0
0	0.832136	0.99	0.741	0	3	Rpl6
0	0.829933	0.996	0.781	0	3	Rplp1
0	0.828456	0.992	0.73	0	3	Rps29
0	0.81353	0.991	0.726	0	3	Rpl24
0	0.813186	0.998	0.86	0	3	Tmsb4x
0	0.80917	0.994	0.703	0	3	Rpl27
0	0.73662	0.996	0.931	0	3	Eef1a1
3.82567e-302	0.808739	0.995	0.723	7.70873e-298	3	Rplp2
8.34785e-301	0.8125	0.98	0.699	1.68209e-296	3	Rack1
8.81012e-294	0.786703	0.996	0.78	1.77524e-289	3	Rpl41
1.70573e-287	0.765168	0.995	0.754	3.43705e-283	3	Rpl13a
1.57986e-286	0.794441	0.982	0.74	3.18342e-282	3	Rpl3
4.30112e-285	0.815197	0.979	0.703	8.66676e-281	3	Rpl10
1.68456e-284	0.827146	0.964	0.682	3.39438e-280	3	Rps6
8.25613e-284	0.766756	0.998	0.841	1.66361e-279	3	Rpsa
1.03474e-283	1.20619	0.296	0.055	2.085e-279	3	Ly6c1
4.41559e-280	0.811852	0.965	0.672	8.89742e-276	3	Rpl5
9.41002e-277	0.810871	0.959	0.642	1.89612e-272	3	Eef1b2
3.45493e-276	0.776596	0.968	0.701	6.96169e-272	3	Naca
1.1315e-273	0.804118	0.989	0.787	2.27998e-269	3	Rps2
8.9736e-270	0.705324	0.999	0.924	1.80818e-265	3	Actb
5.69332e-264	0.75142	0.986	0.713	1.1472e-259	3	Rpl29
1.07891e-260	0.741887	0.969	0.756	2.17399e-256	3	Arhgdib
6.94487e-256	0.714001	0.997	0.801	1.39939e-251	3	Tpt1
2.01135e-246	0.77461	0.94	0.648	4.05287e-242	3	Rpl4
1.9312e-245	0.732045	0.974	0.693	3.89138e-241	3	Rpl7a
7.91833e-244	0.625061	0.989	0.863	1.59554e-239	3	Eef2
3.407e-237	1.02496	0.643	0.305	6.86511e-233	3	Ighm
4.53909e-236	0.775037	0.868	0.51	9.14626e-232	3	Nme2
2.91582e-235	0.73194	0.927	0.604	5.87538e-231	3	Ptpn18
3.80316e-234	0.668186	0.982	0.756	7.66336e-230	3	Ly6e
3.80594e-232	0.685439	0.995	0.8	7.66896e-228	3	Pfn1
4.41451e-229	0.684467	0.999	0.798	8.89525e-225	3	Fau
4.6323e-228	0.668917	0.993	0.776	9.33409e-224	3	Ppia
1.92783e-223	0.764501	0.86	0.526	3.88458e-219	3	Rps17
1.21694e-217	0.695976	0.938	0.681	2.45213e-213	3	Limd2
6.63386e-217	0.679115	0.97	0.668	1.33672e-212	3	Rpl14
1.28634e-216	0.749478	0.951	0.695	2.59198e-212	3	Ltb
8.68038e-216	0.716307	0.905	0.577	1.7491e-211	3	Rpl23a
2.0279e-208	0.658244	0.999	0.86	4.08622e-204	3	Tmsb10
1.80409e-205	0.71146	0.904	0.568	3.63524e-201	3	Rps25
5.53118e-201	0.676287	0.932	0.607	1.11453e-196	3	Rpl36al
2.47299e-196	0.692209	0.886	0.559	4.98308e-192	3	Rpl31
1.82754e-192	0.750984	0.756	0.444	3.6825e-188	3	Cox7a2l
1.11327e-191	0.765612	0.773	0.452	2.24324e-187	3	Emp3
1.17082e-188	0.739187	0.719	0.399	2.3592e-184	3	Rgs10
1.83168e-185	0.689403	0.9	0.651	3.69084e-181	3	Cnn2
2.48558e-184	0.673113	0.847	0.526	5.00843e-180	3	Atp5j2
5.57289e-184	0.62604	0.91	0.642	1.12294e-179	3	Samhd1
1.48894e-182	0.647031	0.92	0.651	3.00021e-178	3	Eif3f
6.54319e-181	0.626595	0.989	0.717	1.31845e-176	3	Rps12
1.16322e-173	0.673503	0.806	0.506	2.34388e-169	3	Eef1d
2.0394e-167	0.578306	0.966	0.747	4.1094e-163	3	Rac2
8.40336e-166	0.64421	0.869	0.581	1.69328e-161	3	Atp5g2
2.95506e-165	0.706886	0.825	0.526	5.95446e-161	3	Klf2
1.11126e-163	0.265794	0.68	0.316	2.23918e-159	3	Il2ra
4.06369e-163	0.695388	0.773	0.486	8.18833e-159	3	Cdk2ap2
5.53415e-161	0.636944	0.75	0.436	1.11513e-156	3	Ndufa4
2.80791e-159	0.601923	0.914	0.602	5.65794e-155	3	Atp5e
2.06958e-158	0.653973	0.862	0.58	4.17021e-154	3	Ptprcap
1.15873e-154	0.550404	0.835	0.545	2.33485e-150	3	Smc4
1.20885e-154	0.565455	0.968	0.729	2.43584e-150	3	Cfl1
3.53182e-154	0.640438	0.683	0.399	7.11661e-150	3	Cyb5a
7.58515e-153	0.613659	0.731	0.433	1.52841e-148	3	Ndufa3
3.69537e-152	0.572382	0.915	0.609	7.44618e-148	3	Cox4i1
9.00813e-151	0.635497	0.662	0.363	1.81514e-146	3	Cd27
2.35602e-150	0.565231	0.916	0.632	4.74738e-146	3	Btf3
3.25939e-148	0.615937	0.676	0.388	6.56767e-144	3	Trmt112
5.61943e-147	0.505138	0.517	0.234	1.13232e-142	3	Coro2a
2.53746e-142	0.570867	0.723	0.41	5.11299e-138	3	Sell
1.39146e-141	0.50909	0.904	0.642	2.8038e-137	3	Npm1
6.38457e-139	0.605672	0.698	0.415	1.28649e-134	3	Mrpl52
6.56596e-139	0.666375	0.82	0.548	1.32304e-134	3	H2afz
8.25399e-139	0.588264	0.407	0.173	1.66318e-134	3	Ccs
1.68669e-136	0.551382	0.843	0.549	3.39869e-132	3	Snrpg
2.76491e-136	0.56187	0.868	0.587	5.57129e-132	3	Psme1
3.38542e-135	0.555876	0.847	0.551	6.82163e-131	3	Atp5h
7.55609e-133	0.541787	0.879	0.594	1.52255e-128	3	Uqcrh
3.65178e-132	0.576963	0.767	0.493	7.35834e-128	3	Eif3k
2.96367e-131	0.564926	0.415	0.175	5.97179e-127	3	Ecm1
4.02678e-130	0.523643	0.882	0.577	8.11397e-126	3	Pfdn5
4.71394e-130	0.55885	0.713	0.439	9.49859e-126	3	Ndufa6
4.43426e-128	0.509039	0.951	0.658	8.93504e-124	3	Serf2
8.84355e-126	0.50538	0.907	0.633	1.78197e-121	3	Psmb8
9.19344e-124	0.455852	0.981	0.864	1.85248e-119	3	Shisa5
2.2227e-123	0.510613	0.63	0.35	4.47873e-119	3	Tspan32
1.43691e-122	0.509367	0.862	0.558	2.89538e-118	3	Elob
1.26825e-121	0.562516	0.653	0.392	2.55553e-117	3	Park7
1.4535e-121	0.504307	0.889	0.615	2.92879e-117	3	Cyba
5.6623e-121	0.50026	0.794	0.511	1.14095e-116	3	Ndufa13
5.62453e-119	0.5639	0.684	0.392	1.13334e-114	3	Capg
1.31752e-117	0.49887	0.91	0.665	2.6548e-113	3	Tle5
6.71074e-117	0.526984	0.845	0.6	1.35221e-112	3	37135
9.20626e-117	0.429106	0.312	0.116	1.85506e-112	3	Ikzf4
3.26809e-116	0.479783	0.367	0.155	6.58521e-112	3	Pou2f2
1.82231e-115	0.613912	0.521	0.289	3.67195e-111	3	Rexo2
2.05076e-114	0.523953	0.798	0.53	4.13228e-110	3	Nsa2
5.68238e-114	0.55718	0.734	0.481	1.145e-109	3	Gimap1
1.33995e-113	0.546629	0.688	0.423	2.69999e-109	3	Ifi47
1.37916e-113	0.411945	0.355	0.145	2.77901e-109	3	Slc17a9
6.78682e-113	0.527386	0.687	0.424	1.36754e-108	3	Atp5mpl
4.12393e-112	0.451572	0.856	0.574	8.30972e-108	3	Eif5a
1.64039e-111	0.508875	0.631	0.376	3.30539e-107	3	Atp5o
2.15623e-110	0.538607	0.65	0.4	4.3448e-106	3	Gstp1
3.0174e-110	0.466318	0.345	0.146	6.08006e-106	3	Mgst2
1.54864e-108	0.511009	0.735	0.484	3.12051e-104	3	Eef1g
1.89783e-108	0.501176	0.713	0.449	3.82413e-104	3	Gm11808
6.63576e-108	0.52504	0.536	0.301	1.33711e-103	3	Twf2
8.60504e-107	0.413011	0.969	0.703	1.73392e-102	3	Cd52
4.90304e-105	0.478897	0.304	0.126	9.87962e-101	3	Eef1akmt1
8.10608e-105	0.461111	0.916	0.659	1.63338e-100	3	H3f3a
1.84291e-104	0.518643	0.631	0.382	3.71346e-100	3	Snrpf
4.66329e-103	0.497123	0.366	0.163	9.39654e-99	3	Ephx1
1.80617e-102	0.422524	0.93	0.638	3.63944e-98	3	Sh3bgrl3
5.98738e-102	0.483611	0.702	0.45	1.20646e-97	3	Tomm7
9.16173e-102	0.475069	0.733	0.475	1.84609e-97	3	Sec61b
1.66727e-100	0.488794	0.752	0.491	3.35954e-96	3	Atp5j
2.86301e-100	0.471225	0.811	0.558	5.76896e-96	3	Rpl22l1
3.09474e-100	0.444711	0.847	0.577	6.23591e-96	3	Atp5g3
6.5469e-100	0.505354	0.342	0.147	1.3192e-95	3	Id3
2.29251e-99	0.489895	0.658	0.408	4.6194e-95	3	Supt4a
2.55342e-99	0.514165	0.636	0.396	5.14514e-95	3	Tmem258
6.15224e-99	0.503688	0.52	0.296	1.23968e-94	3	Uqcr11
3.00107e-98	0.474327	0.763	0.502	6.04715e-94	3	Cox6b1
3.82836e-98	0.476039	0.753	0.486	7.71414e-94	3	Grcc10
6.36875e-98	0.493954	0.499	0.279	1.2833e-93	3	Cdipt
4.63427e-97	0.449768	0.74	0.475	9.33805e-93	3	Gpx4
4.83924e-97	0.426423	0.663	0.405	9.75107e-93	3	Il16
1.91043e-96	0.475884	0.786	0.539	3.84951e-92	3	Ppp1r18
3.60715e-96	0.502035	0.725	0.488	7.26842e-92	3	Ypel3
1.04307e-95	0.48165	0.625	0.384	2.10178e-91	3	Resf1
1.42496e-95	0.466354	0.802	0.541	2.8713e-91	3	Cox6c
1.40672e-94	0.454808	0.716	0.465	2.83455e-90	3	Psmb3
1.51213e-94	0.519363	0.649	0.412	3.04694e-90	3	Trbc2
1.57712e-94	0.448285	0.845	0.593	3.17789e-90	3	Selenow
1.1475e-93	0.434317	0.702	0.447	2.31221e-89	3	Snrpe
6.3744e-93	0.465331	0.587	0.346	1.28444e-88	3	Nop10
4.55449e-92	0.477786	0.472	0.259	9.1773e-88	3	Tnfaip8l2
8.77079e-92	0.479597	0.731	0.488	1.76731e-87	3	Hint1
1.06784e-91	0.430364	0.798	0.53	2.1517e-87	3	Atp5l
3.90078e-91	0.464357	0.508	0.29	7.86008e-87	3	Ndufb4
6.51607e-91	0.449874	0.696	0.458	1.31299e-86	3	Clec2d
1.59684e-90	0.485307	0.573	0.347	3.21763e-86	3	Lsm4
5.26192e-90	0.394516	0.968	0.798	1.06028e-85	3	Itm2b
8.02247e-90	0.437856	0.497	0.277	1.61653e-85	3	Lamp1
9.95315e-90	0.47376	0.429	0.227	2.00556e-85	3	Fam189b
1.12249e-89	0.456477	0.676	0.436	2.26182e-85	3	Uba52
1.30371e-89	0.465577	0.604	0.376	2.62698e-85	3	Taldo1
2.15279e-89	0.45252	0.632	0.4	4.33787e-85	3	Tbca
5.5362e-89	0.557452	0.871	0.585	1.11554e-84	3	S100a10
5.63165e-89	0.452528	0.724	0.479	1.13478e-84	3	Sec61g
2.76365e-87	0.467768	0.438	0.239	5.56876e-83	3	Mrpl23
7.26094e-87	0.38863	0.701	0.454	1.46308e-82	3	Gpx1
6.7383e-86	0.36933	0.26	0.103	1.35777e-81	3	Treml2
1.06427e-85	0.451153	0.822	0.563	2.14451e-81	3	Crip1
1.3142e-85	0.485274	0.487	0.284	2.6481e-81	3	Ppdpf
8.83691e-85	0.387357	0.296	0.13	1.78064e-80	3	Bmyc
3.84993e-84	0.436429	0.374	0.19	7.75761e-80	3	Ptp4a3
4.91763e-84	0.42339	0.756	0.524	9.90903e-80	3	Atp5c1
5.05494e-84	0.407462	0.914	0.744	1.01857e-79	3	Hnrnpf
8.50973e-84	0.434173	0.642	0.411	1.71471e-79	3	Ndufa2
8.99838e-84	0.421467	0.474	0.268	1.81317e-79	3	Slc50a1
1.02967e-83	0.409018	0.821	0.592	2.07479e-79	3	Atp5b
2.55578e-83	0.439004	0.794	0.561	5.14991e-79	3	Ppp1ca
3.62597e-83	0.44663	0.802	0.584	7.30633e-79	3	Gas5
6.27884e-83	0.405764	0.806	0.552	1.26519e-78	3	Atp5d
1.60453e-82	0.430545	0.6	0.375	3.23313e-78	3	Nedd8
1.84131e-82	0.444551	0.556	0.345	3.71024e-78	3	Mettl23
3.17899e-82	0.439228	0.732	0.49	6.40567e-78	3	Cox5b
3.46777e-82	0.428561	0.526	0.31	6.98755e-78	3	Banf1
5.54366e-82	0.435199	0.755	0.526	1.11705e-77	3	Pcbp1
8.24749e-82	0.432818	0.307	0.141	1.66187e-77	3	Chchd10
1.06773e-81	0.423054	0.666	0.433	2.15147e-77	3	Rabac1
1.06781e-81	0.413364	0.904	0.697	2.15164e-77	3	Gnai2
1.62068e-81	0.459271	0.604	0.387	3.26566e-77	3	Vps28
2.19565e-81	0.45365	0.536	0.328	4.42423e-77	3	Drap1
4.57776e-81	0.41973	0.676	0.444	9.22419e-77	3	Taf10
5.04328e-80	0.453605	0.71	0.483	1.01622e-75	3	Jpt1
1.6905e-79	0.437226	0.547	0.338	3.40635e-75	3	Psmb5
1.84013e-79	0.417753	0.467	0.271	3.70787e-75	3	Ndufs7
2.11817e-79	0.422161	0.646	0.417	4.26811e-75	3	Cox7b
2.11998e-79	0.414326	0.6	0.374	4.27176e-75	3	Uqcrq
6.26796e-79	0.438708	0.63	0.409	1.26299e-74	3	Psenen
1.28805e-78	0.381274	0.895	0.666	2.59543e-74	3	Hexb
1.84751e-78	0.433514	0.546	0.338	3.72273e-74	3	Nt5c
4.95419e-78	0.40984	0.664	0.432	9.9827e-74	3	Rbx1
9.7429e-78	0.456946	0.474	0.283	1.96319e-73	3	Micos13
1.73426e-77	0.453693	0.632	0.415	3.49453e-73	3	Ndufa7
2.56401e-77	0.369266	0.323	0.156	5.16649e-73	3	Nsmce1
4.47477e-77	0.413953	0.595	0.37	9.01666e-73	3	Atp5g1
9.30633e-77	0.423827	0.697	0.475	1.87523e-72	3	Slc9a3r1
1.96016e-76	0.419255	0.536	0.331	3.94972e-72	3	Cnp
3.11497e-76	0.40609	0.763	0.533	6.27666e-72	3	Tubb5
6.75429e-76	0.325757	0.973	0.769	1.36099e-71	3	Ptma
1.65521e-75	0.423656	0.524	0.32	3.33524e-71	3	Ndufb10
2.18555e-75	0.387951	0.717	0.48	4.40387e-71	3	Edf1
3.93456e-75	0.346604	0.899	0.732	7.92813e-71	3	Ms4a6b
5.19118e-75	0.345369	0.942	0.681	1.04602e-70	3	Cd3d
7.09247e-75	0.381279	0.881	0.681	1.42913e-70	3	Ucp2
1.13442e-74	0.41521	0.603	0.385	2.28586e-70	3	Eif3i
1.13765e-74	0.414072	0.481	0.283	2.29237e-70	3	Tmem173
1.22735e-74	0.339877	0.918	0.671	2.47312e-70	3	Ftl1
1.5813e-74	0.41576	0.441	0.257	3.18631e-70	3	Mrps16
4.91027e-74	0.400555	0.664	0.434	9.89418e-70	3	Cox6a1
1.58693e-73	0.42354	0.539	0.329	3.19766e-69	3	Nme1
1.1168e-72	0.306773	0.508	0.292	2.25035e-68	3	Sesn1
1.39031e-72	0.340507	0.936	0.661	2.80148e-68	3	Myl6
5.75665e-72	0.415512	0.559	0.353	1.15996e-67	3	Emg1
1.05337e-71	0.402331	0.443	0.256	2.12253e-67	3	Rps27l
2.52938e-71	0.402994	0.381	0.205	5.09669e-67	3	Lsm7
3.35709e-71	0.394185	0.623	0.411	6.76454e-67	3	Eif3m
7.12862e-71	0.43159	0.388	0.211	1.43642e-66	3	Trim59
3.28753e-70	0.397315	0.534	0.336	6.62437e-66	3	Ndufb9
6.79581e-70	0.356487	0.7	0.477	1.36936e-65	3	Hspe1
9.0634e-70	0.399825	0.635	0.427	1.82628e-65	3	Ndufb11
1.93321e-69	0.403948	0.523	0.325	3.89543e-65	3	Arhgap9
1.95416e-69	0.407476	0.478	0.283	3.93763e-65	3	Fbl
2.53247e-69	0.301565	0.293	0.134	5.10292e-65	3	Lrrc32
3.62478e-69	0.405543	0.513	0.32	7.30394e-65	3	Ndufa11
1.01768e-68	0.388063	0.412	0.232	2.05062e-64	3	Ndufa5
1.15999e-68	0.401176	0.55	0.349	2.33737e-64	3	Psmb10
1.9592e-68	0.350987	0.804	0.595	3.94779e-64	3	Chd3
2.43152e-68	0.42933	0.485	0.301	4.89951e-64	3	Mrpl30
2.62508e-68	0.261754	0.996	0.811	5.28953e-64	3	B2m
2.74953e-68	0.38337	0.644	0.433	5.54031e-64	3	Eif3e
3.54091e-68	0.368902	0.721	0.494	7.13493e-64	3	Slc25a5
4.634e-68	0.361732	0.662	0.446	9.3375e-64	3	Spcs2
[truncated: 7,894 more rows]

## Sheet: 7. CD8 T cell clones
barcode	Tissue	Treatment	Cluster	CTgene	CTnt	CTaa	Frequency	cloneType
Blood.GFP_AAAGATGAGGCAGTCA-1	Blood	GFP	4	TRAV9-4.TRAJ39.TRAC_TRBV13-3.NA.TRBJ2-7.TRBC2	TGTGCTGTGGATAATGCAGGTGCCAAGCTCACATTC_TGTGCCAGCAGTGCTTATGAACAGTACTTC	CAVDNAGAKLTF_CASSAYEQYF	4	Small (1 < X <= 5)
Blood.GFP_AACCATGCATGCCACG-1	Blood	GFP	4	TRAV7-4.TRAJ34.TRAC_TRBV16.TRBD1.TRBJ1-3.TRBC1	TGTGCAGCTAGTGACGGCAACAAAGTCGTCTTT_TGTGCAAGCAGCTTAGGTGGACAGGGTGGAAATACGCTCTATTTT	CAASDGNKVVF_CASSLGGQGGNTLYF	18	Medium (5 < X <= 20)
Blood.GFP_AACCGCGAGAAGGACA-1	Blood	GFP	4	TRAV7D-2.TRAJ22.TRAC_TRBV13-3.TRBD1.TRBJ2-3.TRBC2	TGTGCAGCAAGCAGAGGGACTTCTGGCAGCTGGCAACTCATCTTT_TGTGCCAGCCTGGGGGGACAGGGGTATGCAGAAACGCTGTATTTT	CAASRGTSGSWQLIF_CASLGGQGYAETLYF	15	Medium (5 < X <= 20)
Blood.GFP_AACTCCCAGTCTCGGC-1	Blood	GFP	4	TRAV6-7-DV9.TRAJ42.TRAC_TRBV17.NA.TRBJ1-1.TRBC1	TGTGCTCTGAGTGATCGGTCTGGAGGAAGCAATGCAAAGCTAACCTTC_TGTGCTAGCAGCACCGGGAGGGGGAACACAGAAGTCTTCTTT	CALSDRSGGSNAKLTF_CASSTGRGNTEVFF	9	Medium (5 < X <= 20)
Blood.GFP_AAGCCGCAGTACATGA-1	Blood	GFP	0	TRAV14-2.TRAJ40.TRAC_TRBV12-2+TRBV13-2.NA.TRBJ1-4.TRBC1	TGTGCAGCAAGTAGGGGTACAGGAAACTACAAATACGTCTTT_TGTGCCAGCGGTGACCCAGGGGTCTCCAACGAAAGATTATTTTTC	CAASRGTGNYKYVF_CASGDPGVSNERLFF	2	Small (1 < X <= 5)
Blood.GFP_AAGTCTGAGGACATTA-1	Blood	GFP	4	TRAV7D-2.TRAJ22.TRAC_TRBV13-3.TRBD1.TRBJ2-3.TRBC2	TGTGCAGCAAGCAGAGGGACTTCTGGCAGCTGGCAACTCATCTTT_TGTGCCAGCCTGGGGGGACAGGGGTATGCAGAAACGCTGTATTTT	CAASRGTSGSWQLIF_CASLGGQGYAETLYF	15	Medium (5 < X <= 20)
Blood.GFP_AAGTCTGTCCACGACG-1	Blood	GFP	4	TRAV9-4.TRAJ39.TRAC_TRBV13-3.NA.TRBJ2-7.TRBC2	TGTGCTGTGGATAATGCAGGTGCCAAGCTCACATTC_TGTGCCAGCAGTGCTTATGAACAGTACTTC	CAVDNAGAKLTF_CASSAYEQYF	4	Small (1 < X <= 5)
Blood.GFP_ACACCCTGTCAGTGGA-1	Blood	GFP	4	TRAV7D-2.TRAJ22.TRAC_TRBV13-3.TRBD1.TRBJ2-3.TRBC2	TGTGCAGCAAGCAGAGGGACTTCTGGCAGCTGGCAACTCATCTTT_TGTGCCAGCCTGGGGGGACAGGGGTATGCAGAAACGCTGTATTTT	CAASRGTSGSWQLIF_CASLGGQGYAETLYF	15	Medium (5 < X <= 20)
Blood.GFP_ACACTGACATGCAACT-1	Blood	GFP	4	TRAV15D-1-DV6D-1.TRAJ2.TRAC_TRBV13-1.NA.TRBJ1-1.TRBC1	TGTGCTCTCTGGGAGCTGGGGGATACTGGAGGACTAAGTGGTAAATTAACATTC_TGTGCCAGCAGTGATTACAGGGGAAACACAGAAGTCTTCTTT	CALWELGDTGGLSGKLTF_CASSDYRGNTEVFF	2	Small (1 < X <= 5)
Blood.GFP_ACAGCCGGTACCTACA-1	Blood	GFP	0	TRAV12-2.TRAJ48.TRAC_TRBV16.NA.TRBJ2-7.TRBC2	TGTGCTTTGAGTGAAAACTATGGAAATGAGAAAATAACTTTT_TGTGCAAGCAGCTTAGGACTGGGGGGATATGAACAGTACTTC	CALSENYGNEKITF_CASSLGLGGYEQYF	2	Small (1 < X <= 5)
Blood.GFP_ACATACGAGGCAGTCA-1	Blood	GFP	0	TRAV7D-2.TRAJ12.TRAC_TRBV12-2+TRBV13-2.NA.TRBJ2-4.TRBC2	TGTGCAGCAAGTTGGACTGGAGGCTATAAAGTGGTCTTT_TGTGCCAGCGGGCCGGGACAAAAAAACACCTTGTACTTT	CAASWTGGYKVVF_CASGPGQKNTLYF	2	Small (1 < X <= 5)
Blood.GFP_ACGCCAGCATCGATTG-1	Blood	GFP	0	TRAV12-3.TRAJ39.TRAC_TRBV10.NA.TRBJ2-7.TRBC2	TGTGCTCTGAGTGCTCTTAATGCAGGTGCCAAGCTCACATTC_TGTGCCAGCAGGCTGGGGGGGTGGGAACAGTACTTC	CALSALNAGAKLTF_CASRLGGWEQYF	2	Small (1 < X <= 5)
Blood.GFP_ACTGAACCAGCTCGCA-1	Blood	GFP	4	TRAV7D-2.TRAJ22.TRAC_TRBV13-3.TRBD1.TRBJ2-3.TRBC2	TGTGCAGCAAGCAGAGGGACTTCTGGCAGCTGGCAACTCATCTTT_TGTGCCAGCCTGGGGGGACAGGGGTATGCAGAAACGCTGTATTTT	CAASRGTSGSWQLIF_CASLGGQGYAETLYF	15	Medium (5 < X <= 20)
Blood.GFP_ACTGAACTCTGCAGTA-1	Blood	GFP	4	TRAV7-4.TRAJ34.TRAC_TRBV16.TRBD1.TRBJ1-3.TRBC1	TGTGCAGCTAGTGACGGCAACAAAGTCGTCTTT_TGTGCAAGCAGCTTAGGTGGACAGGGTGGAAATACGCTCTATTTT	CAASDGNKVVF_CASSLGGQGGNTLYF	18	Medium (5 < X <= 20)
Blood.GFP_ACTGATGCACGTCTCT-1	Blood	GFP	0	TRAV13N-2.TRAJ9.TRAC_TRBV12-2+TRBV13-2.NA.TRBJ1-1.TRBC1	TGTGCTATAGAGAGCAACATGGGCTACAAACTTACCTTC_TGTGCCAGCGGTGATCACCAATCAAACACAGAAGTCTTCTTT	CAIESNMGYKLTF_CASGDHQSNTEVFF	2	Small (1 < X <= 5)
Blood.GFP_ACTGATGGTTAAAGAC-1	Blood	GFP	4	TRAV7D-2.TRAJ22.TRAC_TRBV13-3.TRBD1.TRBJ2-3.TRBC2	TGTGCAGCAAGCAGAGGGACTTCTGGCAGCTGGCAACTCATCTTT_TGTGCCAGCCTGGGGGGACAGGGGTATGCAGAAACGCTGTATTTT	CAASRGTSGSWQLIF_CASLGGQGYAETLYF	15	Medium (5 < X <= 20)
Blood.GFP_ACTTTCAAGCCAGGAT-1	Blood	GFP	0	TRAV12-2.TRAJ37.TRAC_TRBV26.NA.TRBJ2-7.TRBC2	TGTGCTTTGAGTCTAACAGGCAATACCGGAAAACTCATCTTT_TGTGCCAGCAGTCTGTCGAACATCTATGAACAGTACTTC	CALSLTGNTGKLIF_CASSLSNIYEQYF	2	Small (1 < X <= 5)
Blood.GFP_AGCAGCCTCTAACGGT-1	Blood	GFP	4	TRAV6-7-DV9.TRAJ42.TRAC_TRBV17.NA.TRBJ1-1.TRBC1	TGTGCTCTGAGTGATCGGTCTGGAGGAAGCAATGCAAAGCTAACCTTC_TGTGCTAGCAGCACCGGGAGGGGGAACACAGAAGTCTTCTTT	CALSDRSGGSNAKLTF_CASSTGRGNTEVFF	9	Medium (5 < X <= 20)
Blood.GFP_AGCTCTCGTAGAAAGG-1	Blood	GFP	4	TRAV7-4.TRAJ34.TRAC_TRBV16.TRBD1.TRBJ1-3.TRBC1	TGTGCAGCTAGTGACGGCAACAAAGTCGTCTTT_TGTGCAAGCAGCTTAGGTGGACAGGGTGGAAATACGCTCTATTTT	CAASDGNKVVF_CASSLGGQGGNTLYF	18	Medium (5 < X <= 20)
Blood.GFP_AGGCCACAGTGACTCT-1	Blood	GFP	4	TRAV7-4.TRAJ40.TRAC_TRBV3.NA.TRBJ2-5.TRBC2	TGTGCAGCTAGTAATACAGGAAACTACAAATACGTCTTT_TGTGCCAGCAAGGGGGTGGGGGGCCAAGACACCCAGTACTTT	CAASNTGNYKYVF_CASKGVGGQDTQYF	3	Small (1 < X <= 5)
Blood.GFP_AGTGGGATCTGCTTGC-1	Blood	GFP	4	TRAV7-4.TRAJ34.TRAC_TRBV16.TRBD1.TRBJ1-3.TRBC1	TGTGCAGCTAGTGACGGCAACAAAGTCGTCTTT_TGTGCAAGCAGCTTAGGTGGACAGGGTGGAAATACGCTCTATTTT	CAASDGNKVVF_CASSLGGQGGNTLYF	18	Medium (5 < X <= 20)
Blood.GFP_ATCATGGCATACTCTT-1	Blood	GFP	4	TRAV4-4-DV10.TRAJ48.TRAC_TRBV12-2+TRBV13-2.NA.TRBJ2-3.TRBC2	TGTGCTGCCCCCTCCAACTATGGAAATGAGAAAATAACTTTT_TGTGCCAGCGGTGATCTGGTCAGTGCAGAAACGCTGTATTTT	CAAPSNYGNEKITF_CASGDLVSAETLYF	2	Small (1 < X <= 5)
Blood.GFP_ATCATGGTCACTGGGC-1	Blood	GFP	4	TRAV7-4.TRAJ34.TRAC_TRBV16.TRBD1.TRBJ1-3.TRBC1	TGTGCAGCTAGTGACGGCAACAAAGTCGTCTTT_TGTGCAAGCAGCTTAGGTGGACAGGGTGGAAATACGCTCTATTTT	CAASDGNKVVF_CASSLGGQGGNTLYF	18	Medium (5 < X <= 20)
Blood.GFP_ATCCACCTCACCAGGC-1	Blood	GFP	4	TRAV7D-2.TRAJ22.TRAC_TRBV13-3.TRBD1.TRBJ2-3.TRBC2	TGTGCAGCAAGCAGAGGGACTTCTGGCAGCTGGCAACTCATCTTT_TGTGCCAGCCTGGGGGGACAGGGGTATGCAGAAACGCTGTATTTT	CAASRGTSGSWQLIF_CASLGGQGYAETLYF	15	Medium (5 < X <= 20)
Blood.GFP_ATGTGTGAGAGACGAA-1	Blood	GFP	0	TRAV12-3.TRAJ39.TRAC_TRBV10.NA.TRBJ2-7.TRBC2	TGTGCTCTGAGTGATCGGAATGCAGGTGCCAAGCTCACATTC_TGTGCCAGCAGCTGGGACTGGGGGTATGAACAGTACTTC	CALSDRNAGAKLTF_CASSWDWGYEQYF	2	Small (1 < X <= 5)
Blood.GFP_ATTGGACTCACGGTTA-1	Blood	GFP	4	TRAV7-4.TRAJ40.TRAC_TRBV3.NA.TRBJ2-5.TRBC2	TGTGCAGCTAGTAATACAGGAAACTACAAATACGTCTTT_TGTGCCAGCAAGGGGGTGGGGGGCCAAGACACCCAGTACTTT	CAASNTGNYKYVF_CASKGVGGQDTQYF	3	Small (1 < X <= 5)
Blood.GFP_ATTGGTGCACCTTGTC-1	Blood	GFP	4	TRAV9N-3.TRAJ13.TRAC_TRBV16.NA.TRBJ2-2.TRBC2	TGTGCTGTGAGGGGTGGGACTTACCAGAGGTTT_TGTGCAAGCACCGGGACTTACACCGGGCAGCTCTACTTT	CAVRGGTYQRF_CASTGTYTGQLYF	3	Small (1 < X <= 5)
Blood.GFP_CAAGTTGAGCAGCCTC-1	Blood	GFP	4	TRAV12-3.TRAJ32.TRAC_TRBV5.NA.TRBJ2-3.TRBC2	TGTGCTCTGAGAGGGAGCAGTGGCAACAAGCTCATCTTT_TGTGCCAGCAGCCAACTGGGGTTCGCAGAAACGCTGTATTTT	CALRGSSGNKLIF_CASSQLGFAETLYF	5	Small (1 < X <= 5)
Blood.GFP_CACAGGCGTCTAGGTT-1	Blood	GFP	4	TRAV17.TRAJ52.TRAC_TRBV19.NA.TRBJ2-7.TRBC2	TGTGCACTGGAGGAAACTGGAGCTAACACTGGAAAGCTCACGTTT_TGTGCCAGCAGCCCTTTATATGAACAGTACTTC	CALEETGANTGKLTF_CASSPLYEQYF	2	Small (1 < X <= 5)
Blood.GFP_CACATTTAGTTTAGGA-1	Blood	GFP	4	TRAV7-4.TRAJ34.TRAC_TRBV16.TRBD1.TRBJ1-3.TRBC1	TGTGCAGCTAGTGACGGCAACAAAGTCGTCTTT_TGTGCAAGCAGCTTAGGTGGACAGGGTGGAAATACGCTCTATTTT	CAASDGNKVVF_CASSLGGQGGNTLYF	18	Medium (5 < X <= 20)
Blood.GFP_CATGCCTTCAAACCGT-1	Blood	GFP	0	TRAV19.TRAJ56.TRAC_TRBV12-2+TRBV13-2.NA.TRBJ2-5.TRBC2	TGCGCAGCAGGTGCTACTGGAGGCAATAATAAGCTGACTTTT_TGTGCCAGCGGTGATGTGGGGGGACAAGACACCCAGTACTTT	CAAGATGGNNKLTF_CASGDVGGQDTQYF	2	Small (1 < X <= 5)
Blood.GFP_CCAGCGACAGTTTACG-1	Blood	GFP	4	TRAV16D-DV11.TRAJ11.TRAC_TRBV1.NA.TRBJ1-3.TRBC1	TGTGCTATGAGAGATGACTCGGGATACAACAAACTCACTTTT_TGCACCTGCAGTGCAGATCCCCTTTCTGGAAATACGCTCTATTTT	CAMRDDSGYNKLTF_CTCSADPLSGNTLYF	3	Small (1 < X <= 5)
Blood.GFP_CCCAATCCACTGTTAG-1	Blood	GFP	4	TRAV7D-2.TRAJ22.TRAC_TRBV13-3.TRBD1.TRBJ2-3.TRBC2	TGTGCAGCAAGCAGAGGGACTTCTGGCAGCTGGCAACTCATCTTT_TGTGCCAGCCTGGGGGGACAGGGGTATGCAGAAACGCTGTATTTT	CAASRGTSGSWQLIF_CASLGGQGYAETLYF	15	Medium (5 < X <= 20)
Blood.GFP_CCTAAAGTCACTCTTA-1	Blood	GFP	4	TRAV7-4.TRAJ34.TRAC_TRBV16.TRBD1.TRBJ1-3.TRBC1	TGTGCAGCTAGTGACGGCAACAAAGTCGTCTTT_TGTGCAAGCAGCTTAGGTGGACAGGGTGGAAATACGCTCTATTTT	CAASDGNKVVF_CASSLGGQGGNTLYF	18	Medium (5 < X <= 20)
Blood.GFP_CGACCTTGTTGTGGCC-1	Blood	GFP	4	TRAV7D-2.TRAJ22.TRAC_TRBV13-3.TRBD1.TRBJ2-3.TRBC2	TGTGCAGCAAGCAGAGGGACTTCTGGCAGCTGGCAACTCATCTTT_TGTGCCAGCCTGGGGGGACAGGGGTATGCAGAAACGCTGTATTTT	CAASRGTSGSWQLIF_CASLGGQGYAETLYF	15	Medium (5 < X <= 20)
Blood.GFP_CGACTTCTCACTTATC-1	Blood	GFP	0	TRAV13N-2.TRAJ9.TRAC_TRBV12-2+TRBV13-2.NA.TRBJ1-1.TRBC1	TGTGCCCCCAACATGGGCTACAAACTTACCTTC_TGTGCCAGCGGTGATGCCCTGGCAAACACAGAAGTCTTCTTT	CAPNMGYKLTF_CASGDALANTEVFF	2	Small (1 < X <= 5)
Blood.GFP_CGATGGCAGCTCCCAG-1	Blood	GFP	0	TRAV7D-2.TRAJ12.TRAC_TRBV12-2+TRBV13-2.NA.TRBJ2-4.TRBC2	TGTGCAGCAAGCATGGGGACTGGAGGCTATAAAGTGGTCTTT_TGTGCCAGCGGTGGGGCCCTTCAAAACACCTTGTACTTT	CAASMGTGGYKVVF_CASGGALQNTLYF	2	Small (1 < X <= 5)
Blood.GFP_CGTCACTCACCCATGG-1	Blood	GFP	0	TRAV12-2.TRAJ48.TRAC_TRBV16.NA.TRBJ2-7.TRBC2	TGTGCGGGGGGAAATGAGAAAATAACTTTT_TGTGCAAGCAGCTTAGATCTAACTGGGGGATATGAACAGTACTTC	CAGGNEKITF_CASSLDLTGGYEQYF	2	Small (1 < X <= 5)
Blood.GFP_CTCACACGTGTCGCTG-1	Blood	GFP	4	TRAV7-4.TRAJ34.TRAC_TRBV16.TRBD1.TRBJ1-3.TRBC1	TGTGCAGCTAGTGACGGCAACAAAGTCGTCTTT_TGTGCAAGCAGCTTAGGTGGACAGGGTGGAAATACGCTCTATTTT	CAASDGNKVVF_CASSLGGQGGNTLYF	18	Medium (5 < X <= 20)
Blood.GFP_CTCCTAGTCTTCAACT-1	Blood	GFP	4	TRAV7-4.TRAJ34.TRAC_TRBV16.TRBD1.TRBJ1-3.TRBC1	TGTGCAGCTAGTGACGGCAACAAAGTCGTCTTT_TGTGCAAGCAGCTTAGGTGGACAGGGTGGAAATACGCTCTATTTT	CAASDGNKVVF_CASSLGGQGGNTLYF	18	Medium (5 < X <= 20)
Blood.GFP_CTCGAGGCACCTGGTG-1	Blood	GFP	4	TRAV7-4.TRAJ34.TRAC_TRBV16.TRBD1.TRBJ1-3.TRBC1	TGTGCAGCTAGTGACGGCAACAAAGTCGTCTTT_TGTGCAAGCAGCTTAGGTGGACAGGGTGGAAATACGCTCTATTTT	CAASDGNKVVF_CASSLGGQGGNTLYF	18	Medium (5 < X <= 20)
Blood.GFP_CTGATAGGTACTTCTT-1	Blood	GFP	2	TRAV12-3.TRAJ32.TRAC_TRBV5.NA.TRBJ2-3.TRBC2	TGTGCTCTGAGAGGGAGCAGTGGCAACAAGCTCATCTTT_TGTGCCAGCAGCCAACTGGGGTTCGCAGAAACGCTGTATTTT	CALRGSSGNKLIF_CASSQLGFAETLYF	5	Small (1 < X <= 5)
Blood.GFP_CTGATAGTCTTTCCTC-1	Blood	GFP	4	TRAV7D-2.TRAJ22.TRAC_TRBV13-3.TRBD1.TRBJ2-3.TRBC2	TGTGCAGCAAGCAGAGGGACTTCTGGCAGCTGGCAACTCATCTTT_TGTGCCAGCCTGGGGGGACAGGGGTATGCAGAAACGCTGTATTTT	CAASRGTSGSWQLIF_CASLGGQGYAETLYF	15	Medium (5 < X <= 20)
Blood.GFP_CTGCCTATCCGTAGGC-1	Blood	GFP	4	TRAV12-3.TRAJ32.TRAC_TRBV5.NA.TRBJ2-3.TRBC2	TGTGCTCTGAGAGGGAGCAGTGGCAACAAGCTCATCTTT_TGTGCCAGCAGCCAACTGGGGTTCGCAGAAACGCTGTATTTT	CALRGSSGNKLIF_CASSQLGFAETLYF	5	Small (1 < X <= 5)
Blood.GFP_CTGTTTAGTACTCGCG-1	Blood	GFP	4	TRAV8D-2.TRAJ9.TRAC_TRBV5.NA.TRBJ1-3.TRBC1	TGTGCTACCTCCCCCATGGGCTACAAACTTACCTTC_TGTGCCAGCAGCCAAGAAAGGGAGGCTGGAAATACGCTCTATTTT	CATSPMGYKLTF_CASSQEREAGNTLYF	4	Small (1 < X <= 5)
Blood.GFP_CTTAGGAGTTAGATGA-1	Blood	GFP	3	TRAV14-2.TRAJ40.TRAC_TRBV12-2+TRBV13-2.NA.TRBJ1-4.TRBC1	TGTGCAGTCCTCTCTAATACAGGAAACTACAAATACGTCTTT_TGTGCCAGCGGTGATGCGGGATTTTCCAACGAAAGATTATTTTTC	CAVLSNTGNYKYVF_CASGDAGFSNERLFF	2	Small (1 < X <= 5)
Blood.GFP_GAAACTCGTTCCACGG-1	Blood	GFP	4	TRAV7D-2.TRAJ22.TRAC_TRBV13-3.TRBD1.TRBJ2-3.TRBC2	TGTGCAGCAAGCAGAGGGACTTCTGGCAGCTGGCAACTCATCTTT_TGTGCCAGCCTGGGGGGACAGGGGTATGCAGAAACGCTGTATTTT	CAASRGTSGSWQLIF_CASLGGQGYAETLYF	15	Medium (5 < X <= 20)
Blood.GFP_GACGGCTAGAGGGCTT-1	Blood	GFP	4	TRAV7-4.TRAJ40.TRAC_TRBV3.NA.TRBJ2-5.TRBC2	TGTGCAGCTAGTAATACAGGAAACTACAAATACGTCTTT_TGTGCCAGCAAGGGGGTGGGGGGCCAAGACACCCAGTACTTT	CAASNTGNYKYVF_CASKGVGGQDTQYF	3	Small (1 < X <= 5)
Blood.GFP_GATCGCGAGAGAACAG-1	Blood	GFP	4	TRAV16D-DV11.TRAJ11.TRAC_TRBV1.NA.TRBJ1-3.TRBC1	TGTGCTATGAGAGATGACTCGGGATACAACAAACTCACTTTT_TGCACCTGCAGTGCAGATCCCCTTTCTGGAAATACGCTCTATTTT	CAMRDDSGYNKLTF_CTCSADPLSGNTLYF	3	Small (1 < X <= 5)
Blood.GFP_GCAATCAAGACAAGCC-1	Blood	GFP	4	TRAV9N-3.TRAJ13.TRAC_TRBV16.NA.TRBJ2-2.TRBC2	TGTGCTGTGAGGGGTGGGACTTACCAGAGGTTT_TGTGCAAGCACCGGGACTTACACCGGGCAGCTCTACTTT	CAVRGGTYQRF_CASTGTYTGQLYF	3	Small (1 < X <= 5)
Blood.GFP_GCACTCTGTTATCGGT-1	Blood	GFP	4	TRAV6-7-DV9.TRAJ42.TRAC_TRBV17.NA.TRBJ1-1.TRBC1	TGTGCTCTGAGTGATCGGTCTGGAGGAAGCAATGCAAAGCTAACCTTC_TGTGCTAGCAGCACCGGGAGGGGGAACACAGAAGTCTTCTTT	CALSDRSGGSNAKLTF_CASSTGRGNTEVFF	9	Medium (5 < X <= 20)
Blood.GFP_GCATACAAGTCGATAA-1	Blood	GFP	4	TRAV9-4.TRAJ39.TRAC_TRBV13-3.NA.TRBJ2-7.TRBC2	TGTGCTGTGGATAATGCAGGTGCCAAGCTCACATTC_TGTGCCAGCAGTGCTTATGAACAGTACTTC	CAVDNAGAKLTF_CASSAYEQYF	4	Small (1 < X <= 5)
Blood.GFP_GCGGGTTAGTCCAGGA-1	Blood	GFP	4	TRAV9N-3.TRAJ13.TRAC_TRBV16.NA.TRBJ2-2.TRBC2	TGTGCTGTGAGGGGTGGGACTTACCAGAGGTTT_TGTGCAAGCACCGGGACTTACACCGGGCAGCTCTACTTT	CAVRGGTYQRF_CASTGTYTGQLYF	3	Small (1 < X <= 5)
Blood.GFP_GCGGGTTTCTCGAGTA-1	Blood	GFP	4	TRAV6-7-DV9.TRAJ42.TRAC_TRBV17.NA.TRBJ1-1.TRBC1	TGTGCTCTGAGTGATCGGTCTGGAGGAAGCAATGCAAAGCTAACCTTC_TGTGCTAGCAGCACCGGGAGGGGGAACACAGAAGTCTTCTTT	CALSDRSGGSNAKLTF_CASSTGRGNTEVFF	9	Medium (5 < X <= 20)
Blood.GFP_GCTGCAGGTTCAGTAC-1	Blood	GFP	0	TRAV19.TRAJ56.TRAC_TRBV12-2+TRBV13-2.NA.TRBJ2-5.TRBC2	TGCGCAGCAGGTGCTCCTGGAGGCAATAATAAGCTGACTTTT_TGTGCCAGCGGTGATGCGCTGGGGGCGGACACCCAGTACTTT	CAAGAPGGNNKLTF_CASGDALGADTQYF	2	Small (1 < X <= 5)
Blood.GFP_GGACGTCAGGAATTAC-1	Blood	GFP	4	TRAV6-7-DV9.TRAJ42.TRAC_TRBV17.NA.TRBJ1-1.TRBC1	TGTGCTCTGAGTGATCGGTCTGGAGGAAGCAATGCAAAGCTAACCTTC_TGTGCTAGCAGCACCGGGAGGGGGAACACAGAAGTCTTCTTT	CALSDRSGGSNAKLTF_CASSTGRGNTEVFF	9	Medium (5 < X <= 20)
Blood.GFP_GGGTCTGTCCTTGGTC-1	Blood	GFP	4	TRAV14N-1.TRAJ47.TRAC_TRBV14.TRBD2.TRBJ2-7.TRBC2	TGTGCACCCATGGACTATGCAAACAAGATGATCTTT_TGTGCCAGCAGTTTCTGGCTGGGGGGGCGTAGCTCCTATGAACAGTACTTC	CAPMDYANKMIF_CASSFWLGGRSSYEQYF	2	Small (1 < X <= 5)
Blood.GFP_GGGTTGCGTTCCACAA-1	Blood	GFP	4	TRAV7-4.TRAJ34.TRAC_TRBV16.TRBD1.TRBJ1-3.TRBC1	TGTGCAGCTAGTGACGGCAACAAAGTCGTCTTT_TGTGCAAGCAGCTTAGGTGGACAGGGTGGAAATACGCTCTATTTT	CAASDGNKVVF_CASSLGGQGGNTLYF	18	Medium (5 < X <= 20)
Blood.GFP_GGTGAAGCACAGACTT-1	Blood	GFP	4	TRAV7-4.TRAJ34.TRAC_TRBV16.TRBD1.TRBJ1-3.TRBC1	TGTGCAGCTAGTGACGGCAACAAAGTCGTCTTT_TGTGCAAGCAGCTTAGGTGGACAGGGTGGAAATACGCTCTATTTT	CAASDGNKVVF_CASSLGGQGGNTLYF	18	Medium (5 < X <= 20)
Blood.GFP_GGTGAAGTCCTCAACC-1	Blood	GFP	4	TRAV8D-2.TRAJ9.TRAC_TRBV5.NA.TRBJ1-3.TRBC1	TGTGCTACCTCCCCCATGGGCTACAAACTTACCTTC_TGTGCCAGCAGCCAAGAAAGGGAGGCTGGAAATACGCTCTATTTT	CATSPMGYKLTF_CASSQEREAGNTLYF	4	Small (1 < X <= 5)
Blood.GFP_GGTGAAGTCTCGTATT-1	Blood	GFP	0	TRAV4-4-DV10.TRAJ37.TRAC_TRBV19.NA.TRBJ2-1.TRBC2	TGTGCTGCTGAGGCTGCAGGCAATACCGGAAAACTCATCTTT_TGTGCCAGCAGTTGGGGGGGCTATGCTGAGCAGTTCTTC	CAAEAAGNTGKLIF_CASSWGGYAEQFF	2	Small (1 < X <= 5)
Blood.GFP_GGTGTTAAGAATCTCC-1	Blood	GFP	4	TRAV6-7-DV9.TRAJ42.TRAC_TRBV17.NA.TRBJ1-1.TRBC1	TGTGCTCTGAGTGATCGGTCTGGAGGAAGCAATGCAAAGCTAACCTTC_TGTGCTAGCAGCACCGGGAGGGGGAACACAGAAGTCTTCTTT	CALSDRSGGSNAKLTF_CASSTGRGNTEVFF	9	Medium (5 < X <= 20)
Blood.GFP_GTACGTAGTTCGCTAA-1	Blood	GFP	4	TRAV6-7-DV9.TRAJ42.TRAC_TRBV17.NA.TRBJ1-1.TRBC1	TGTGCTCTGAGTGATCGGTCTGGAGGAAGCAATGCAAAGCTAACCTTC_TGTGCTAGCAGCACCGGGAGGGGGAACACAGAAGTCTTCTTT	CALSDRSGGSNAKLTF_CASSTGRGNTEVFF	9	Medium (5 < X <= 20)
Blood.GFP_GTATCTTGTCGACTAT-1	Blood	GFP	4	TRAV16D-DV11.TRAJ11.TRAC_TRBV1.NA.TRBJ1-3.TRBC1	TGTGCTATGAGAGATGACTCGGGATACAACAAACTCACTTTT_TGCACCTGCAGTGCAGATCCCCTTTCTGGAAATACGCTCTATTTT	CAMRDDSGYNKLTF_CTCSADPLSGNTLYF	3	Small (1 < X <= 5)
Blood.GFP_GTCTTCGGTTCAGCGC-1	Blood	GFP	4	TRAV7-4.TRAJ34.TRAC_TRBV16.TRBD1.TRBJ1-3.TRBC1	TGTGCAGCTAGTGACGGCAACAAAGTCGTCTTT_TGTGCAAGCAGCTTAGGTGGACAGGGTGGAAATACGCTCTATTTT	CAASDGNKVVF_CASSLGGQGGNTLYF	18	Medium (5 < X <= 20)
Blood.GFP_GTTAAGCGTCACCTAA-1	Blood	GFP	4	TRAV17.TRAJ52.TRAC_TRBV19.NA.TRBJ2-7.TRBC2	TGTGCACTGGAGGAAACTGGAGCTAACACTGGAAAGCTCACGTTT_TGTGCCAGCAGCCCTTTATATGAACAGTACTTC	CALEETGANTGKLTF_CASSPLYEQYF	2	Small (1 < X <= 5)
Blood.GFP_TACACGAAGACTAGGC-1	Blood	GFP	4	TRAV8D-2.TRAJ9.TRAC_TRBV5.NA.TRBJ1-3.TRBC1	TGTGCTACCTCCCCCATGGGCTACAAACTTACCTTC_TGTGCCAGCAGCCAAGAAAGGGAGGCTGGAAATACGCTCTATTTT	CATSPMGYKLTF_CASSQEREAGNTLYF	4	Small (1 < X <= 5)
Blood.GFP_TACCTATTCGCCCTTA-1	Blood	GFP	2	TRAV8D-2.TRAJ9.TRAC_TRBV5.NA.TRBJ1-3.TRBC1	TGTGCTACCTCCCCCATGGGCTACAAACTTACCTTC_TGTGCCAGCAGCCAAGAAAGGGAGGCTGGAAATACGCTCTATTTT	CATSPMGYKLTF_CASSQEREAGNTLYF	4	Small (1 < X <= 5)
Blood.GFP_TACTTGTTCCTCAACC-1	Blood	GFP	4	TRAV12-3.TRAJ32.TRAC_TRBV5.NA.TRBJ2-3.TRBC2	TGTGCTCTGAGAGGGAGCAGTGGCAACAAGCTCATCTTT_TGTGCCAGCAGCCAACTGGGGTTCGCAGAAACGCTGTATTTT	CALRGSSGNKLIF_CASSQLGFAETLYF	5	Small (1 < X <= 5)
Blood.GFP_TATGCCCCACGCGAAA-1	Blood	GFP	4	TRAV7-4.TRAJ34.TRAC_TRBV16.TRBD1.TRBJ1-3.TRBC1	TGTGCAGCTAGTGACGGCAACAAAGTCGTCTTT_TGTGCAAGCAGCTTAGGTGGACAGGGTGGAAATACGCTCTATTTT	CAASDGNKVVF_CASSLGGQGGNTLYF	18	Medium (5 < X <= 20)
Blood.GFP_TCAATCTCAAGCGATG-1	Blood	GFP	4	TRAV7-4.TRAJ34.TRAC_TRBV16.TRBD1.TRBJ1-3.TRBC1	TGTGCAGCTAGTGACGGCAACAAAGTCGTCTTT_TGTGCAAGCAGCTTAGGTGGACAGGGTGGAAATACGCTCTATTTT	CAASDGNKVVF_CASSLGGQGGNTLYF	18	Medium (5 < X <= 20)
Blood.GFP_TCAATCTTCTACTTAC-1	Blood	GFP	4	TRAV4-4-DV10.TRAJ48.TRAC_TRBV12-2+TRBV13-2.NA.TRBJ2-3.TRBC2	TGTGCTGCCCCCTCCAACTATGGAAATGAGAAAATAACTTTT_TGTGCCAGCGGTGATCTGGTCAGTGCAGAAACGCTGTATTTT	CAAPSNYGNEKITF_CASGDLVSAETLYF	2	Small (1 < X <= 5)
Blood.GFP_TCAGCAACAGATGGGT-1	Blood	GFP	4	TRAV7-4.TRAJ34.TRAC_TRBV16.TRBD1.TRBJ1-3.TRBC1	TGTGCAGCTAGTGACGGCAACAAAGTCGTCTTT_TGTGCAAGCAGCTTAGGTGGACAGGGTGGAAATACGCTCTATTTT	CAASDGNKVVF_CASSLGGQGGNTLYF	18	Medium (5 < X <= 20)
Blood.GFP_TCAGCTCGTTCGTCTC-1	Blood	GFP	4	TRAV14N-1.TRAJ47.TRAC_TRBV14.TRBD2.TRBJ2-7.TRBC2	TGTGCACCCATGGACTATGCAAACAAGATGATCTTT_TGTGCCAGCAGTTTCTGGCTGGGGGGGCGTAGCTCCTATGAACAGTACTTC	CAPMDYANKMIF_CASSFWLGGRSSYEQYF	2	Small (1 < X <= 5)
Blood.GFP_TCAGGATAGGATGCGT-1	Blood	GFP	4	TRAV9-4.TRAJ39.TRAC_TRBV13-3.NA.TRBJ2-7.TRBC2	TGTGCTGTGGATAATGCAGGTGCCAAGCTCACATTC_TGTGCCAGCAGTGCTTATGAACAGTACTTC	CAVDNAGAKLTF_CASSAYEQYF	4	Small (1 < X <= 5)
Blood.GFP_TCTCATAAGAGACTAT-1	Blood	GFP	4	TRAV7D-2.TRAJ22.TRAC_TRBV13-3.TRBD1.TRBJ2-3.TRBC2	TGTGCAGCAAGCAGAGGGACTTCTGGCAGCTGGCAACTCATCTTT_TGTGCCAGCCTGGGGGGACAGGGGTATGCAGAAACGCTGTATTTT	CAASRGTSGSWQLIF_CASLGGQGYAETLYF	15	Medium (5 < X <= 20)
Blood.GFP_TCTGGAATCGGTCTAA-1	Blood	GFP	4	TRAV7D-2.TRAJ22.TRAC_TRBV13-3.TRBD1.TRBJ2-3.TRBC2	TGTGCAGCAAGCAGAGGGACTTCTGGCAGCTGGCAACTCATCTTT_TGTGCCAGCCTGGGGGGACAGGGGTATGCAGAAACGCTGTATTTT	CAASRGTSGSWQLIF_CASLGGQGYAETLYF	15	Medium (5 < X <= 20)
Blood.GFP_TGAAAGAAGTGCGTGA-1	Blood	GFP	0	TRAV12-2.TRAJ37.TRAC_TRBV26.NA.TRBJ2-7.TRBC2	TGTGCTTTGAGTGAGACAGGCAATACCGGAAAACTCATCTTT_TGTGCCAGCAGTCCTGAGGGGCTGGAACAGTACTTC	CALSETGNTGKLIF_CASSPEGLEQYF	2	Small (1 < X <= 5)
Blood.GFP_TGACGGCGTTCAGGCC-1	Blood	GFP	4	TRAV7D-2.TRAJ22.TRAC_TRBV13-3.TRBD1.TRBJ2-3.TRBC2	TGTGCAGCAAGCAGAGGGACTTCTGGCAGCTGGCAACTCATCTTT_TGTGCCAGCCTGGGGGGACAGGGGTATGCAGAAACGCTGTATTTT	CAASRGTSGSWQLIF_CASLGGQGYAETLYF	15	Medium (5 < X <= 20)
Blood.GFP_TGCCCTATCTCGGACG-1	Blood	GFP	4	TRAV7-4.TRAJ34.TRAC_TRBV16.TRBD1.TRBJ1-3.TRBC1	TGTGCAGCTAGTGACGGCAACAAAGTCGTCTTT_TGTGCAAGCAGCTTAGGTGGACAGGGTGGAAATACGCTCTATTTT	CAASDGNKVVF_CASSLGGQGGNTLYF	18	Medium (5 < X <= 20)
Blood.GFP_TGGCGCACATGAAGTA-1	Blood	GFP	4	TRAV7D-2.TRAJ22.TRAC_TRBV13-3.TRBD1.TRBJ2-3.TRBC2	TGTGCAGCAAGCAGAGGGACTTCTGGCAGCTGGCAACTCATCTTT_TGTGCCAGCCTGGGGGGACAGGGGTATGCAGAAACGCTGTATTTT	CAASRGTSGSWQLIF_CASLGGQGYAETLYF	15	Medium (5 < X <= 20)
Blood.GFP_TGTGGTATCGCCCTTA-1	Blood	GFP	4	TRAV6-7-DV9.TRAJ42.TRAC_TRBV17.NA.TRBJ1-1.TRBC1	TGTGCTCTGAGTGATCGGTCTGGAGGAAGCAATGCAAAGCTAACCTTC_TGTGCTAGCAGCACCGGGAGGGGGAACACAGAAGTCTTCTTT	CALSDRSGGSNAKLTF_CASSTGRGNTEVFF	9	Medium (5 < X <= 20)
Blood.GFP_TGTGTTTCAGGCAGTA-1	Blood	GFP	4	TRAV12-3.TRAJ32.TRAC_TRBV5.NA.TRBJ2-3.TRBC2	TGTGCTCTGAGAGGGAGCAGTGGCAACAAGCTCATCTTT_TGTGCCAGCAGCCAACTGGGGTTCGCAGAAACGCTGTATTTT	CALRGSSGNKLIF_CASSQLGFAETLYF	5	Small (1 < X <= 5)
Blood.GFP_TTAACTCTCCGGGTGT-1	Blood	GFP	4	TRAV7-4.TRAJ34.TRAC_TRBV16.TRBD1.TRBJ1-3.TRBC1	TGTGCAGCTAGTGACGGCAACAAAGTCGTCTTT_TGTGCAAGCAGCTTAGGTGGACAGGGTGGAAATACGCTCTATTTT	CAASDGNKVVF_CASSLGGQGGNTLYF	18	Medium (5 < X <= 20)
Blood.GFP_TTAGGCATCTGGTGTA-1	Blood	GFP	0	TRAV4-4-DV10.TRAJ37.TRAC_TRBV19.NA.TRBJ2-1.TRBC2	TGTGCTGCTGCAGGCAATACCGGAAAACTCATCTTT_TGTGCCAGCAGTTCTGGGTCCTATGCTGAGCAGTTCTTC	CAAAGNTGKLIF_CASSSGSYAEQFF	2	Small (1 < X <= 5)
Blood.GFP_TTCCCAGCAATCCGAT-1	Blood	GFP	4	TRAV7D-2.TRAJ22.TRAC_TRBV13-3.TRBD1.TRBJ2-3.TRBC2	TGTGCAGCAAGCAGAGGGACTTCTGGCAGCTGGCAACTCATCTTT_TGTGCCAGCCTGGGGGGACAGGGGTATGCAGAAACGCTGTATTTT	CAASRGTSGSWQLIF_CASLGGQGYAETLYF	15	Medium (5 < X <= 20)
Blood.GFP_TTCTCAACAGGTCGTC-1	Blood	GFP	4	TRAV6-7-DV9.TRAJ42.TRAC_TRBV17.NA.TRBJ1-1.TRBC1	TGTGCTCTGAGTGATCGGTCTGGAGGAAGCAATGCAAAGCTAACCTTC_TGTGCTAGCAGCACCGGGAGGGGGAACACAGAAGTCTTCTTT	CALSDRSGGSNAKLTF_CASSTGRGNTEVFF	9	Medium (5 < X <= 20)
Blood.GFP_TTCTCCTTCCTGTAGA-1	Blood	GFP	4	TRAV15D-1-DV6D-1.TRAJ2.TRAC_TRBV13-1.NA.TRBJ1-1.TRBC1	TGTGCTCTCTGGGAGCTGGGGGATACTGGAGGACTAAGTGGTAAATTAACATTC_TGTGCCAGCAGTGATTACAGGGGAAACACAGAAGTCTTCTTT	CALWELGDTGGLSGKLTF_CASSDYRGNTEVFF	2	Small (1 < X <= 5)
Blood.GFP.PD1_AACGTTGAGAAGAAGC-1	Blood	GFP.PD1	4	TRAV14N-1.TRAJ45.TRAC_TRBV13-3.NA.TRBJ2-7.TRBC2	TGTGCAGAAGAAGGTGCAGATAGACTCACCTTT_TGTGCCAGCAGTGGGTATGAACAGTACTTC	CAEEGADRLTF_CASSGYEQYF	2	Small (1 < X <= 5)
Blood.GFP.PD1_AAGCCGCGTACAGTGG-1	Blood	GFP.PD1	4	TRAV7-4.TRAJ15.TRAC_TRBV12-2+TRBV13-2.NA.TRBJ1-3.TRBC1	TGTGCAGCTAGTGATTGGCAGGGAGGCAGAGCTCTGATATTT_TGTGCCAGCGGTGATGTCCGGGGACCTTCTGGAAATACGCTCTATTTT	CAASDWQGGRALIF_CASGDVRGPSGNTLYF	5	Small (1 < X <= 5)
Blood.GFP.PD1_AATCCAGGTTAGATGA-1	Blood	GFP.PD1	3	TRAV4-4-DV10.TRAJ48.TRAC_TRBV12-2+TRBV13-2.NA.TRBJ2-7.TRBC2	TGTGCTGCTGAGGCCAACTATGGAAATGAGAAAATAACTTTT_TGTGCCAGCGGCAAGGACAGGAGTTCCTATGAACAGTACTTC	CAAEANYGNEKITF_CASGKDRSSYEQYF	3	Small (1 < X <= 5)
Blood.GFP.PD1_ACACCCTCATGGAATA-1	Blood	GFP.PD1	0	TRAV6-7-DV9.TRAJ53.TRAC_TRBV19.NA.TRBJ2-1.TRBC2	TGTGCTCTGAGTGGGGATAGTGGAGGCAGCAATTACAAACTGACATTT_TGTGCCAGCAGTATGCTGGGTCACTATGCTGAGCAGTTCTTC	CALSGDSGGSNYKLTF_CASSMLGHYAEQFF	2	Small (1 < X <= 5)
Blood.GFP.PD1_ACAGCTATCACCTCGT-1	Blood	GFP.PD1	4	TRAV5-1.TRAJ26.TRAC_TRBV13-3.NA.TRBJ2-5.TRBC2	TGCTCAGCAAATTATGCCCAGGGATTAACCTTC_TGTGCCAGCAGTGATGCAAAAGACACCCAGTACTTT	CSANYAQGLTF_CASSDAKDTQYF	4	Small (1 < X <= 5)
Blood.GFP.PD1_ACATACGAGGTGATTA-1	Blood	GFP.PD1	4	TRAV6N-7.TRAJ49.TRAC_TRBV5.NA.TRBJ1-1.TRBC1	TGTGCTCTGGGTGAAATCCCGGGTTACCAGAACTTCTATTTT_TGTGCCAGCAGCCACACAGGGGGTGACACAGAAGTCTTCTTT	CALGEIPGYQNFYF_CASSHTGGDTEVFF	3	Small (1 < X <= 5)
Blood.GFP.PD1_ACATGGTAGAGACGAA-1	Blood	GFP.PD1	4	TRAV12D-3.TRAJ17.TRAC_TRBV13-3.NA.TRBJ1-1.TRBC1	TGTGCTCTGGACAGTGCAGGGAACAAGCTAACTTTT_TGTGCCAGCAGTTCAAACACAGAAGTCTTCTTT	CALDSAGNKLTF_CASSSNTEVFF	5	Small (1 < X <= 5)
Blood.GFP.PD1_ACATGGTGTTTGTTGG-1	Blood	GFP.PD1	4	TRAV7-4.TRAJ15.TRAC_TRBV13-2.NA.TRBJ1-3.TRBC1	TGTGCAGCTAGTGATTGGCAGGGAGGCAGAGCTCTGATATTT_TGTGCCAGCGGTGATGTCCGGGGACCTTCTGGAAATACGCTCTATTTT	CAASDWQGGRALIF_CASGDVRGPSGNTLYF	2	Small (1 < X <= 5)
Blood.GFP.PD1_ACCTTTAGTCTCTTAT-1	Blood	GFP.PD1	4	TRAV4N-4.TRAJ17.TRAC_TRBV10.NA.TRBJ2-7.TRBC2	TGTGCTGCTGAGGGACGTGCAGGGAACAAGCTAACTTTT_TGTGCCAGCAGCCGCAACACAGGGGATGAACAGTACTTC	CAAEGRAGNKLTF_CASSRNTGDEQYF	5	Small (1 < X <= 5)
Blood.GFP.PD1_ACGAGGACAGTTTACG-1	Blood	GFP.PD1	0	TRAV16N.TRAJ22.TRAC_TRBV10.NA.TRBJ2-1.TRBC2	TGTGCTATGAGAGAGGGCTCATCTTCTGGCAGCTGGCAACTCATCTTT_TGTGCCAGCAGCCAAGAGTCGGGGGTTAACTATGCTGAGCAGTTCTTC	CAMREGSSSGSWQLIF_CASSQESGVNYAEQFF	2	Small (1 < X <= 5)
Blood.GFP.PD1_ACGCCGAAGCGCTTAT-1	Blood	GFP.PD1	4	TRAV6-3.TRAJ13.TRAC_TRBV5.TRBD1.TRBJ1-1.TRBC1	TGTGCTATGAGAGATTCTGGGACTTACCAGAGGTTT_TGTGCCAGCAGCCACGGACAGGGGGGAAACACAGAAGTCTTCTTT	CAMRDSGTYQRF_CASSHGQGGNTEVFF	2	Small (1 < X <= 5)
Blood.GFP.PD1_ACGCCGAGTTCGTTGA-1	Blood	GFP.PD1	0	TRAV3N-3.TRAJ9.TRAC_TRBV13-1.NA.TRBJ1-2.TRBC1	TGCGCAGTCAGTCCTAGCAACATGGGCTACAAACTTACCTTC_TGTGCCAGCAGTGATCTCGCAAACTCCGACTACACCTTC	CAVSPSNMGYKLTF_CASSDLANSDYTF	2	Small (1 < X <= 5)
Blood.GFP.PD1_ACGGGCTAGAATTCCC-1	Blood	GFP.PD1	4	TRAV6-3.TRAJ13.TRAC_TRBV5.TRBD1.TRBJ1-1.TRBC1	TGTGCTATGAGAGATTCTGGGACTTACCAGAGGTTT_TGTGCCAGCAGCCACGGACAGGGGGGAAACACAGAAGTCTTCTTT	CAMRDSGTYQRF_CASSHGQGGNTEVFF	2	Small (1 < X <= 5)
Blood.GFP.PD1_ACGTCAAGTGTCCTCT-1	Blood	GFP.PD1	0	TRAV12D-3.TRAJ23.TRAC_TRBV17.NA.TRBJ1-2.TRBC1	TGTGCTCTGAGTGATAGGTATAACCAGGGGAAGCTTATCTTT_TGTGCTAGCAGTTCCGGGACAACAAACTCCGACTACACCTTC	CALSDRYNQGKLIF_CASSSGTTNSDYTF	2	Small (1 < X <= 5)
Blood.GFP.PD1_ACTGAGTGTTCTGAAC-1	Blood	GFP.PD1	4	TRAV8D-2.TRAJ38.TRAC_TRBV13-3.NA.TRBJ1-1.TRBC1	TGTGCTACAGATGATGTTGGTGACAACAGTAAGCTGATTTGG_TGTGCCAGCAGTGGGACATCAGAAGTCTTCTTT	CATDDVGDNSKLIW_CASSGTSEVFF	2	Small (1 < X <= 5)
Blood.GFP.PD1_ACTGCTCGTGCGAAAC-1	Blood	GFP.PD1	4	TRAV12-2.TRAJ34.TRAC_TRBV13-3.NA.TRBJ2-1.TRBC2	TGTGCTTTGACCAATACCAACAAAGTCGTCTTT_TGTGCCAGCAGTGATGGCGCTGAGCAGTTCTTC	CALTNTNKVVF_CASSDGAEQFF	5	Small (1 < X <= 5)
Blood.GFP.PD1_ACTTACTTCGAGAGCA-1	Blood	GFP.PD1	4	TRAV6D-6.TRAJ49.TRAC_TRBV13-3.TRBD1.TRBJ2-7.TRBC2	TGTGCTCTGGGTGATCCGGGGTTCGAAACGGGTTACCAGAACTTCTATTTT_TGTGCCAGCGAGGCAGGGGGGAATGAACAGTACTTC	CALGDPGFETGYQNFYF_CASEAGGNEQYF	4	Small (1 < X <= 5)
Blood.GFP.PD1_AGAGCGATCATAGCAC-1	Blood	GFP.PD1	4	TRAV14-2.TRAJ9.TRAC_TRBV20.TRBD2.TRBJ1-1.TRBC1	TGTGCAGCAAGTGCCATGGGCTACAAACTTACCTTC_TGTGGTGCTAGGGAAGGAGGGGGCACAGAAGTCTTCTTT	CAASAMGYKLTF_CGAREGGGTEVFF	3	Small (1 < X <= 5)
Blood.GFP.PD1_AGATCTGGTGTGAATA-1	Blood	GFP.PD1	2	TRAV4-4-DV10.TRAJ48.TRAC_TRBV12-2+TRBV13-2.NA.TRBJ2-7.TRBC2	TGTGCTGCTGAGGACAACTATGGAAATGAGAAAATAACTTTT_TGTGCCAGCGGTGATGCGGACTGGGATGAACAGTACTTC	CAAEDNYGNEKITF_CASGDADWDEQYF	3	Small (1 < X <= 5)
Blood.GFP.PD1_AGCAGCCAGAGTACAT-1	Blood	GFP.PD1	0	TRAV6-7-DV9.TRAJ53.TRAC_TRBV19.NA.TRBJ2-1.TRBC2	TGTGCTCTGAGTGCCAGTGGAGGCAGCAATTACAAACTGACATTT_TGTGCCAGCAGTATTTACAACTATGCTGAGCAGTTCTTC	CALSASGGSNYKLTF_CASSIYNYAEQFF	2	Small (1 < X <= 5)
Blood.GFP.PD1_AGCTTGATCTACCAGA-1	Blood	GFP.PD1	1	TRAV16D-DV11.TRAJ11.TRAC_TRBV1.NA.TRBJ1-3.TRBC1	TGTGCTATGAGAGATGACTCGGGATACAACAAACTCACTTTT_TGCACCTGCAGTGCAGATCCACTTTCTGGAAATACGCTCTATTTT	CAMRDDSGYNKLTF_CTCSADPLSGNTLYF	3	Small (1 < X <= 5)
Blood.GFP.PD1_AGGGATGGTAGTGAAT-1	Blood	GFP.PD1	4	TRAV3N-3.TRAJ11.TRAC_TRBV15.NA.TRBJ1-4.TRBC1	TGCGCAGTCAGTGGACCGGGATACAACAAACTCACTTTT_TGTGCCAGCAGGGGGGACCCCAACGAAAGATTATTTTTC	CAVSGPGYNKLTF_CASRGDPNERLFF	2	Small (1 < X <= 5)
Blood.GFP.PD1_AGTAGTCCAAGCCTAT-1	Blood	GFP.PD1	4	TRAV4N-4.TRAJ17.TRAC_TRBV10.NA.TRBJ2-7.TRBC2	TGTGCTGCTGAGGGACGTGCAGGGAACAAGCTAACTTTT_TGTGCCAGCAGCCGCAACACAGGGGATGAACAGTACTTC	CAAEGRAGNKLTF_CASSRNTGDEQYF	5	Small (1 < X <= 5)
Blood.GFP.PD1_ATCCGAACACCATGTA-1	Blood	GFP.PD1	4	TRAV6D-6.TRAJ49.TRAC_TRBV13-3.TRBD1.TRBJ2-7.TRBC2	TGTGCTCTGGGTGATCCGGGGTTCGAAACGGGTTACCAGAACTTCTATTTT_TGTGCCAGCGAGGCAGGGGGGAATGAACAGTACTTC	CALGDPGFETGYQNFYF_CASEAGGNEQYF	4	Small (1 < X <= 5)
Blood.GFP.PD1_ATCCGAAGTCTGCAAT-1	Blood	GFP.PD1	4	TRAV4N-4.TRAJ27.TRAC_TRBV14.NA.TRBJ1-3.TRBC1	TGTGCTGCTGAGGTTTATAACACCAATACAGGCAAATTAACCTTT_TGTGCCAGCAGTTTCCAGGGTTCTGGAAATACGCTCTATTTT	CAAEVYNTNTGKLTF_CASSFQGSGNTLYF	2	Small (1 < X <= 5)
Blood.GFP.PD1_ATCTGCCCACCATGTA-1	Blood	GFP.PD1	4	TRAV12D-3.TRAJ17.TRAC_TRBV13-3.NA.TRBJ1-1.TRBC1	TGTGCTCTGGACAGTGCAGGGAACAAGCTAACTTTT_TGTGCCAGCAGTTCAAACACAGAAGTCTTCTTT	CALDSAGNKLTF_CASSSNTEVFF	5	Small (1 < X <= 5)
Blood.GFP.PD1_ATTACTCGTTCCATGA-1	Blood	GFP.PD1	4	TRAV14-2.TRAJ9.TRAC_TRBV20.TRBD2.TRBJ1-1.TRBC1	TGTGCAGCAAGTGCCATGGGCTACAAACTTACCTTC_TGTGGTGCTAGGGAAGGAGGGGGCACAGAAGTCTTCTTT	CAASAMGYKLTF_CGAREGGGTEVFF	3	Small (1 < X <= 5)
Blood.GFP.PD1_ATTGGACGTATCTGCA-1	Blood	GFP.PD1	4	TRAV7-4.TRAJ15.TRAC_TRBV12-2+TRBV13-2.NA.TRBJ1-3.TRBC1	TGTGCAGCTAGTGATTGGCAGGGAGGCAGAGCTCTGATATTT_TGTGCCAGCGGTGATGTCCGGGGACCTTCTGGAAATACGCTCTATTTT	CAASDWQGGRALIF_CASGDVRGPSGNTLYF	5	Small (1 < X <= 5)
Blood.GFP.PD1_ATTTCTGGTGACCAAG-1	Blood	GFP.PD1	4	TRAV6N-7.TRAJ12.TRAC_TRBV13-3.NA.TRBJ2-4.TRBC2	TGTGCTCTGGGTGAGGTTGGAGGCTATAAAGTGGTCTTT_TGTGCCAGCAGTGATGCAAGGGACACCTTGTACTTT	CALGEVGGYKVVF_CASSDARDTLYF	4	Small (1 < X <= 5)
Blood.GFP.PD1_CAAGAAAGTTAAAGAC-1	Blood	GFP.PD1	4	TRAV3N-3.TRAJ11.TRAC_TRBV15.NA.TRBJ1-4.TRBC1	TGCGCAGTCAGTGGACCGGGATACAACAAACTCACTTTT_TGTGCCAGCAGGGGGGACCCCAACGAAAGATTATTTTTC	CAVSGPGYNKLTF_CASRGDPNERLFF	2	Small (1 < X <= 5)
Blood.GFP.PD1_CACACCTTCGCACTCT-1	Blood	GFP.PD1	4	TRAV14-2.TRAJ9.TRAC_TRBV20.TRBD2.TRBJ1-1.TRBC1	TGTGCAGCAAGTGCCATGGGCTACAAACTTACCTTC_TGTGGTGCTAGGGAAGGAGGGGGCACAGAAGTCTTCTTT	CAASAMGYKLTF_CGAREGGGTEVFF	3	Small (1 < X <= 5)
Blood.GFP.PD1_CACCTTGAGCAGCCTC-1	Blood	GFP.PD1	4	TRAV9-2.TRAJ45.TRAC_TRBV5.NA.TRBJ2-7.TRBC2	TGTGTTTTGAGCGATGGGACAGAAGGTGCAGATAGACTCACCTTT_TGTGCCAGCAGCCTCAGGGACTGGGGAGAACAGTACTTC	CVLSDGTEGADRLTF_CASSLRDWGEQYF	2	Small (1 < X <= 5)
Blood.GFP.PD1_CACCTTGTCCGCAAGC-1	Blood	GFP.PD1	4	TRAV6N-7.TRAJ49.TRAC_TRBV5.NA.TRBJ1-1.TRBC1	TGTGCTCTGGGTGAAATCCCGGGTTACCAGAACTTCTATTTT_TGTGCCAGCAGCCACACAGGGGGTGACACAGAAGTCTTCTTT	CALGEIPGYQNFYF_CASSHTGGDTEVFF	3	Small (1 < X <= 5)
Blood.GFP.PD1_CAGAATCCACTGCCAG-1	Blood	GFP.PD1	4	TRAV6D-6.TRAJ49.TRAC_TRBV13-3.TRBD1.TRBJ2-7.TRBC2	TGTGCTCTGGGTGATCCGGGGTTCGAAACGGGTTACCAGAACTTCTATTTT_TGTGCCAGCGAGGCAGGGGGGAATGAACAGTACTTC	CALGDPGFETGYQNFYF_CASEAGGNEQYF	4	Small (1 < X <= 5)
Blood.GFP.PD1_CAGAATCTCAGTTCGA-1	Blood	GFP.PD1	0	TRAV7-4.TRAJ42.TRAC_TRBV5.NA.TRBJ2-7.TRBC2	TGTGCAGCTAGTGCCAGAGGAAGCAATGCAAAGCTAACCTTC_TGTGCCAGCAGCCAAGACTGGGATAGCTCCTATGAACAGTACTTC	CAASARGSNAKLTF_CASSQDWDSSYEQYF	2	Small (1 < X <= 5)
Blood.GFP.PD1_CAGCGACGTCTAGCGC-1	Blood	GFP.PD1	4	TRAV7-4.TRAJ15.TRAC_TRBV12-2+TRBV13-2.NA.TRBJ1-3.TRBC1	TGTGCAGCTAGTGATTGGCAGGGAGGCAGAGCTCTGATATTT_TGTGCCAGCGGTGATGTCCGGGGACCTTCTGGAAATACGCTCTATTTT	CAASDWQGGRALIF_CASGDVRGPSGNTLYF	5	Small (1 < X <= 5)
Blood.GFP.PD1_CATCAGAGTCAGTGGA-1	Blood	GFP.PD1	4	TRAV6N-7.TRAJ12.TRAC_TRBV13-3.NA.TRBJ2-4.TRBC2	TGTGCTCTGGGTGAGGTTGGAGGCTATAAAGTGGTCTTT_TGTGCCAGCAGTGATGCAAGGGACACCTTGTACTTT	CALGEVGGYKVVF_CASSDARDTLYF	4	Small (1 < X <= 5)
Blood.GFP.PD1_CATTATCGTTCTGTTT-1	Blood	GFP.PD1	4	TRAV12-3.TRAJ23.TRAC_TRBV1.NA.TRBJ1-3.TRBC1	TGTGCTCTGAATTATAACCAGGGGAAGCTTATCTTT_TGCACCTGCAGGGGGGGGTTTTCTGGAAATACGCTCTATTTT	CALNYNQGKLIF_CTCRGGFSGNTLYF	2	Small (1 < X <= 5)
Blood.GFP.PD1_CATTCGCTCAGTGCAT-1	Blood	GFP.PD1	2	TRAV4-4-DV10.TRAJ48.TRAC_TRBV12-2+TRBV13-2.NA.TRBJ2-7.TRBC2	TGTGCTGCTGAGGCCAACTATGGAAATGAGAAAATAACTTTT_TGTGCCAGCGGTAAGGACAGGAGCTCCTATGAACAGTACTTC	CAAEANYGNEKITF_CASGKDRSSYEQYF	3	Small (1 < X <= 5)
Blood.GFP.PD1_CCGGTAGAGGGCTCTC-1	Blood	GFP.PD1	4	TRAV7-4.TRAJ15.TRAC_TRBV13-2.NA.TRBJ1-3.TRBC1	TGTGCAGCTAGTGATTGGCAGGGAGGCAGAGCTCTGATATTT_TGTGCCAGCGGTGATGTCCGGGGACCTTCTGGAAATACGCTCTATTTT	CAASDWQGGRALIF_CASGDVRGPSGNTLYF	2	Small (1 < X <= 5)
Blood.GFP.PD1_CCGTACTAGTGTTTGC-1	Blood	GFP.PD1	4	TRAV14N-1.TRAJ45.TRAC_TRBV13-3.NA.TRBJ2-7.TRBC2	TGTGCAGAAGAAGGTGCAGATAGACTCACCTTT_TGTGCCAGCAGTGGGTATGAACAGTACTTC	CAEEGADRLTF_CASSGYEQYF	2	Small (1 < X <= 5)
Blood.GFP.PD1_CCTAAAGGTTATCCGA-1	Blood	GFP.PD1	4	TRAV16N.TRAJ17.TRAC_TRBV10.NA.TRBJ2-7.TRBC2	TGTGCTATGAGAGAGACTAACAGTGCAGGGAACAAGCTAACTTTT_TGTGCCAGCAGCCGCAACACAGGGGATGAACAGTACTTC	CAMRETNSAGNKLTF_CASSRNTGDEQYF	3	Small (1 < X <= 5)
Blood.GFP.PD1_CGAATGTAGGGATACC-1	Blood	GFP.PD1	4	TRAV9-4.TRAJ27.TRAC_TRBV12-1.NA.TRBJ2-5.TRBC2	TGTGCTGTGAGCTATAACACCAATACAGGCAAATTAACCTTT_TGTGCCAGCTCTCTGGACAGGTCGGACACCCAGTACTTT	CAVSYNTNTGKLTF_CASSLDRSDTQYF	2	Small (1 < X <= 5)
Blood.GFP.PD1_CGATCGGTCTACCAGA-1	Blood	GFP.PD1	4	TRAV6N-7.TRAJ49.TRAC_TRBV5.NA.TRBJ1-1.TRBC1	TGTGCTCTGGGTGAAATCCCGGGTTACCAGAACTTCTATTTT_TGTGCCAGCAGCCACACAGGGGGTGACACAGAAGTCTTCTTT	CALGEIPGYQNFYF_CASSHTGGDTEVFF	3	Small (1 < X <= 5)
Blood.GFP.PD1_CGCTGGAAGGATATAC-1	Blood	GFP.PD1	4	TRAV16D-DV11.TRAJ11.TRAC_TRBV1.NA.TRBJ1-3.TRBC1	TGTGCTATGAGAGATGACTCGGGATACAACAAACTCACTTTT_TGCACCTGCAGTGCAGATCCACTTTCTGGAAATACGCTCTATTTT	CAMRDDSGYNKLTF_CTCSADPLSGNTLYF	3	Small (1 < X <= 5)
Blood.GFP.PD1_CGCTGGACACGGCGTT-1	Blood	GFP.PD1	4	TRAV6D-6.TRAJ32.TRAC_TRBV30.TRBD1.TRBJ2-7.TRBC2	TGTGCTCTGGGTGATAATTATGGGAGCAGTGGCAACAAGCTCATCTTT_TGTAGTTCTAGAGACAGGGGGGCATATGAACAGTACTTC	CALGDNYGSSGNKLIF_CSSRDRGAYEQYF	2	Small (1 < X <= 5)
Blood.GFP.PD1_CGTGAGCCATTCGACA-1	Blood	GFP.PD1	4	TRAV12D-3.TRAJ17.TRAC_TRBV13-3.NA.TRBJ1-1.TRBC1	TGTGCTCTGGACAGTGCAGGGAACAAGCTAACTTTT_TGTGCCAGCAGTTCAAACACAGAAGTCTTCTTT	CALDSAGNKLTF_CASSSNTEVFF	5	Small (1 < X <= 5)
Blood.GFP.PD1_CGTGAGCGTTTAAGCC-1	Blood	GFP.PD1	4	TRAV12-2.TRAJ34.TRAC_TRBV13-3.NA.TRBJ2-1.TRBC2	TGTGCTTTGACCAATACCAACAAAGTCGTCTTT_TGTGCCAGCAGTGATGGCGCTGAGCAGTTCTTC	CALTNTNKVVF_CASSDGAEQFF	5	Small (1 < X <= 5)
Blood.GFP.PD1_CTACATTGTCTAAAGA-1	Blood	GFP.PD1	0	TRAV6-3.TRAJ30.TRAC_TRBV13-3.NA.TRBJ2-4.TRBC2	TGTGCTATGACCCATGACACAAATGCTTACAAAGTCATCTTT_TGTGCCAGCAGCTTGGGGGGTCAAAACACCTTGTACTTT	CAMTHDTNAYKVIF_CASSLGGQNTLYF	2	Small (1 < X <= 5)
Blood.GFP.PD1_CTAGCCTGTAGGAGTC-1	Blood	GFP.PD1	0	TRAV7-4.TRAJ42.TRAC_TRBV5.NA.TRBJ2-7.TRBC2	TGTGCAGCTAGACCTGGAGGAAGCAATGCAAAGCTAACCTTC_TGTGCCAGCAGCCACGGGGGGGAACAGTACTTC	CAARPGGSNAKLTF_CASSHGGEQYF	2	Small (1 < X <= 5)
Blood.GFP.PD1_CTCGGAGAGACCTAGG-1	Blood	GFP.PD1	4	TRAV4N-4.TRAJ17.TRAC_TRBV10.NA.TRBJ2-7.TRBC2	TGTGCTGCTGAGGGACGTGCAGGGAACAAGCTAACTTTT_TGTGCCAGCAGCCGCAACACAGGGGATGAACAGTACTTC	CAAEGRAGNKLTF_CASSRNTGDEQYF	5	Small (1 < X <= 5)
Blood.GFP.PD1_CTGAAGTCATTCCTCG-1	Blood	GFP.PD1	4	TRAV4N-4.TRAJ17.TRAC_TRBV10.NA.TRBJ2-7.TRBC2	TGTGCTGCTGAGGGACGTGCAGGGAACAAGCTAACTTTT_TGTGCCAGCAGCCGCAACACAGGGGATGAACAGTACTTC	CAAEGRAGNKLTF_CASSRNTGDEQYF	5	Small (1 < X <= 5)
Blood.GFP.PD1_CTGAAGTGTCCTCCAT-1	Blood	GFP.PD1	2	TRAV4N-4.TRAJ27.TRAC_TRBV14.NA.TRBJ1-3.TRBC1	TGTGCTGCTGAGGTTTATAACACCAATACAGGCAAATTAACCTTT_TGTGCCAGCAGTTTCCAGGGTTCTGGAAATACGCTCTATTTT	CAAEVYNTNTGKLTF_CASSFQGSGNTLYF	2	Small (1 < X <= 5)
Blood.GFP.PD1_CTGCCTAGTTGTACAC-1	Blood	GFP.PD1	0	TRAV12D-3.TRAJ15.TRAC_TRBV13-1.NA.TRBJ2-5.TRBC2	TGTGCTCTGATCCGCCAGGGAGGCAGAGCTCTGATATTT_TGTGCCAGCAGTGATCAGGGGAACCAAGACACCCAGTACTTT	CALIRQGGRALIF_CASSDQGNQDTQYF	2	Small (1 < X <= 5)
Blood.GFP.PD1_CTGCTGTAGGGTTTCT-1	Blood	GFP.PD1	0	TRAV12D-3.TRAJ15.TRAC_TRBV13-1.NA.TRBJ2-5.TRBC2	TGTGCTCTGAGTGGGGGGCAGGGAGGCAGAGCTCTGATATTT_TGTGCCAGCAGTGATGCTGGGGGTAACCAAGACACCCAGTACTTT	CALSGGQGGRALIF_CASSDAGGNQDTQYF	2	Small (1 < X <= 5)
Blood.GFP.PD1_CTGTTTATCCGGCACA-1	Blood	GFP.PD1	4	TRAV5-4.TRAJ32.TRAC_TRBV15.NA.TRBJ2-1.TRBC2	TGTGCTGCAAGGCCGAATTATGGGAGCAGTGGCAACAAGCTCATCTTT_TGTGCCAGCAGCGACTGGGGGAGGTATGCTGAGCAGTTCTTC	CAARPNYGSSGNKLIF_CASSDWGRYAEQFF	2	Small (1 < X <= 5)
Blood.GFP.PD1_GAACATCTCACCAGGC-1	Blood	GFP.PD1	4	TRAV5N-4.TRAJ12.TRAC_TRBV13-3.NA.TRBJ2-4.TRBC2	TGTGCTGCAAGTGAAGCTGGAGGCTATAAAGTGGTCTTT_TGTGCCAGCAGTGATGCAAGGGACACCTTGTACTTT	CAASEAGGYKVVF_CASSDARDTLYF	2	Small (1 < X <= 5)
Blood.GFP.PD1_GAAGCAGAGCGCTCCA-1	Blood	GFP.PD1	4	TRAV12-2.TRAJ34.TRAC_TRBV13-3.NA.TRBJ2-1.TRBC2	TGTGCTTTGACCAATACCAACAAAGTCGTCTTT_TGTGCCAGCAGTGATGGCGCTGAGCAGTTCTTC	CALTNTNKVVF_CASSDGAEQFF	5	Small (1 < X <= 5)
Blood.GFP.PD1_GACACGCTCATCGCTC-1	Blood	GFP.PD1	0	TRAV6D-6.TRAJ56.TRAC_TRBV19.NA.TRBJ2-1.TRBC2	TGTGCTCTGGGCCAACCTACTGGAGGCAATAATAAGCTGACTTTT_TGTGCCAGCAGTCTGGGCTATGCTGAGCAGTTCTTC	CALGQPTGGNNKLTF_CASSLGYAEQFF	2	Small (1 < X <= 5)
Blood.GFP.PD1_GACAGAGCAGCTCGCA-1	Blood	GFP.PD1	4	TRAV16D-DV11.TRAJ11.TRAC_TRBV1.NA.TRBJ1-3.TRBC1	TGTGCTATGAGAGATGACTCGGGATACAACAAACTCACTTTT_TGCACCTGCAGTGCAGATCCACTTTCTGGAAATACGCTCTATTTT	CAMRDDSGYNKLTF_CTCSADPLSGNTLYF	3	Small (1 < X <= 5)
Blood.GFP.PD1_GACCAATTCATGTAGC-1	Blood	GFP.PD1	4	TRAV9N-3.TRAJ7.TRAC_TRBV13-1.NA.TRBJ1-2.TRBC1	TGTGCTGTGAGCCCGTACAGCAACAACAGACTTACTTTG_TGTGCCAGCAGCCTTGGCAGTGCAAACTCCGACTACACCTTC	CAVSPYSNNRLTL_CASSLGSANSDYTF	2	Small (1 < X <= 5)
Blood.GFP.PD1_GAGGTGACAAACCTAC-1	Blood	GFP.PD1	4	TRAV12-2.TRAJ34.TRAC_TRBV13-3.NA.TRBJ2-1.TRBC2	TGTGCTTTGACCAATACCAACAAAGTCGTCTTT_TGTGCCAGCAGTGATGGCGCTGAGCAGTTCTTC	CALTNTNKVVF_CASSDGAEQFF	5	Small (1 < X <= 5)
Blood.GFP.PD1_GATCTAGTCACATAGC-1	Blood	GFP.PD1	4	TRAV16N.TRAJ27.TRAC_TRBV20.NA.TRBJ2-7.TRBC2	TGTGCTATGAGAGAGGGCTGGGGCACCAATACAGGCAAATTAACCTTT_TGTGGTGCTAGGCAAAATTATGAACAGTACTTC	CAMREGWGTNTGKLTF_CGARQNYEQYF	2	Small (1 < X <= 5)
Blood.GFP.PD1_GCACTCTAGATGAGAG-1	Blood	GFP.PD1	4	TRAV4N-4.TRAJ17.TRAC_TRBV10.NA.TRBJ2-7.TRBC2	TGTGCTGCTGAGGGACGTGCAGGGAACAAGCTAACTTTT_TGTGCCAGCAGCCGCAACACAGGGGATGAACAGTACTTC	CAAEGRAGNKLTF_CASSRNTGDEQYF	5	Small (1 < X <= 5)
Blood.GFP.PD1_GCGCAGTTCAACGAAA-1	Blood	GFP.PD1	4	TRAV12-2.TRAJ48.TRAC_TRBV13-3.TRBD1.TRBJ2-5.TRBC2	TGTGCTTTGAGTGATCTGAACTATGGAAATGAGAAAATAACTTTT_TGTGCCAGCAGTCTGACTGGGGGCTTTAACCAAGACACCCAGTACTTT	CALSDLNYGNEKITF_CASSLTGGFNQDTQYF	2	Small (1 < X <= 5)
Blood.GFP.PD1_GCGCGATCAGTCGTGC-1	Blood	GFP.PD1	4	TRAV8D-2.TRAJ38.TRAC_TRBV13-3.NA.TRBJ1-1.TRBC1	TGTGCTACAGATGATGTTGGTGACAACAGTAAGCTGATTTGG_TGTGCCAGCAGTGGGACATCAGAAGTCTTCTTT	CATDDVGDNSKLIW_CASSGTSEVFF	2	Small (1 < X <= 5)
Blood.GFP.PD1_GCTCCTAGTATATGGA-1	Blood	GFP.PD1	0	TRAV4-3.TRAJ47.TRAC_TRBV3.NA.TRBJ2-1.TRBC2	TGTGCTGCTGGGATGGACTATGCAAACAAGATGATCTTT_TGTGCCAGCAGCTTCAGGGGGCTGGCTGAGCAGTTCTTC	CAAGMDYANKMIF_CASSFRGLAEQFF	2	Small (1 < X <= 5)
Blood.GFP.PD1_GGCCGATCAGCTGTGC-1	Blood	GFP.PD1	4	TRAV5N-4.TRAJ12.TRAC_TRBV13-3.NA.TRBJ2-4.TRBC2	TGTGCTGCAAGTGAAGCTGGAGGCTATAAAGTGGTCTTT_TGTGCCAGCAGTGATGCAAGGGACACCTTGTACTTT	CAASEAGGYKVVF_CASSDARDTLYF	2	Small (1 < X <= 5)
Blood.GFP.PD1_GGGAGATCACAGGAGT-1	Blood	GFP.PD1	4	TRAV6D-6.TRAJ49.TRAC_TRBV13-3.TRBD1.TRBJ2-7.TRBC2	TGTGCTCTGGGTGATCCGGGGTTCGAAACGGGTTACCAGAACTTCTATTTT_TGTGCCAGCGAGGCAGGGGGGAATGAACAGTACTTC	CALGDPGFETGYQNFYF_CASEAGGNEQYF	4	Small (1 < X <= 5)
Blood.GFP.PD1_GGGAGATTCGGATGGA-1	Blood	GFP.PD1	4	TRAV12-2.TRAJ34.TRAC_TRBV13-3.NA.TRBJ2-1.TRBC2	TGTGCTTTGACCAATACCAACAAAGTCGTCTTT_TGTGCCAGCAGTGATGGCGCTGAGCAGTTCTTC	CALTNTNKVVF_CASSDGAEQFF	5	Small (1 < X <= 5)
Blood.GFP.PD1_GGTATTGTCCTTTCGG-1	Blood	GFP.PD1	4	TRAV6N-7.TRAJ12.TRAC_TRBV13-3.NA.TRBJ2-4.TRBC2	TGTGCTCTGGGTGAGGTTGGAGGCTATAAAGTGGTCTTT_TGTGCCAGCAGTGATGCAAGGGACACCTTGTACTTT	CALGEVGGYKVVF_CASSDARDTLYF	4	Small (1 < X <= 5)
Blood.GFP.PD1_GTCCTCATCGCCGTGA-1	Blood	GFP.PD1	4	TRAV9-2.TRAJ45.TRAC_TRBV5.NA.TRBJ2-7.TRBC2	TGTGTTTTGAGCGATGGGACAGAAGGTGCAGATAGACTCACCTTT_TGTGCCAGCAGCCTCAGGGACTGGGGAGAACAGTACTTC	CVLSDGTEGADRLTF_CASSLRDWGEQYF	2	Small (1 < X <= 5)
Blood.GFP.PD1_GTGCTTCTCAAAGTAG-1	Blood	GFP.PD1	4	TRAV12-2.TRAJ42.TRAC_TRBV5.NA.TRBJ2-7.TRBC2	TGTGCTTTGAGTGGAGGAAGCAATGCAAAGCTAACCTTC_TGTGCCAGCAGCCAAGACTTATATGAACAGTACTTC	CALSGGSNAKLTF_CASSQDLYEQYF	2	Small (1 < X <= 5)
Blood.GFP.PD1_TACCTTACACAGACTT-1	Blood	GFP.PD1	4	TRAV7-4.TRAJ15.TRAC_TRBV12-2+TRBV13-2.NA.TRBJ1-3.TRBC1	TGTGCAGCTAGTGATTGGCAGGGAGGCAGAGCTCTGATATTT_TGTGCCAGCGGTGATGTCCGGGGACCTTCTGGAAATACGCTCTATTTT	CAASDWQGGRALIF_CASGDVRGPSGNTLYF	5	Small (1 < X <= 5)
Blood.GFP.PD1_TACCTTATCAACACGT-1	Blood	GFP.PD1	4	TRAV6D-6.TRAJ32.TRAC_TRBV30.TRBD1.TRBJ2-7.TRBC2	TGTGCTCTGGGTGATAATTATGGGAGCAGTGGCAACAAGCTCATCTTT_TGTAGTTCTAGAGACAGGGGGGCATATGAACAGTACTTC	CALGDNYGSSGNKLIF_CSSRDRGAYEQYF	2	Small (1 < X <= 5)
Blood.GFP.PD1_TACGGGCCATGGAATA-1	Blood	GFP.PD1	4	TRAV12-2.TRAJ48.TRAC_TRBV13-3.TRBD1.TRBJ2-5.TRBC2	TGTGCTTTGAGTGATCTGAACTATGGAAATGAGAAAATAACTTTT_TGTGCCAGCAGTCTGACTGGGGGCTTTAACCAAGACACCCAGTACTTT	CALSDLNYGNEKITF_CASSLTGGFNQDTQYF	2	Small (1 < X <= 5)
Blood.GFP.PD1_TACTCGCTCACCGTAA-1	Blood	GFP.PD1	4	TRAV6N-7.TRAJ12.TRAC_TRBV13-3.NA.TRBJ2-4.TRBC2	TGTGCTCTGGGTGAGGTTGGAGGCTATAAAGTGGTCTTT_TGTGCCAGCAGTGATGCAAGGGACACCTTGTACTTT	CALGEVGGYKVVF_CASSDARDTLYF	4	Small (1 < X <= 5)
Blood.GFP.PD1_TAGGCATCAGCGTTCG-1	Blood	GFP.PD1	0	TRAV4-3.TRAJ47.TRAC_TRBV3.NA.TRBJ2-1.TRBC2	TGTGCTGCTGGGATGGACTATGCAAACAAGATGATCTTT_TGTGCCAGCAGCGACAGGGGGCGGGCTGAGCAGTTCTTC	CAAGMDYANKMIF_CASSDRGRAEQFF	2	Small (1 < X <= 5)
Blood.GFP.PD1_TCAATCTTCATCTGCC-1	Blood	GFP.PD1	0	TRAV12-2.TRAJ31.TRAC_TRBV29.NA.TRBJ2-5.TRBC2	TGTGCTTTGAGCAAAGATAGCAATAACAGAATCTTCTTT_TGTGCTAGCAGTCCAGGGGACACCCAGTACTTT	CALSKDSNNRIFF_CASSPGDTQYF	2	Small (1 < X <= 5)
Blood.GFP.PD1_TCCACACGTGTTTGTG-1	Blood	GFP.PD1	4	TRAV5-1.TRAJ26.TRAC_TRBV13-3.NA.TRBJ2-5.TRBC2	TGCTCAGCAAATTATGCCCAGGGATTAACCTTC_TGTGCCAGCAGTGATGCAAAAGACACCCAGTACTTT	CSANYAQGLTF_CASSDAKDTQYF	4	Small (1 < X <= 5)
Blood.GFP.PD1_TCTCATATCACATACG-1	Blood	GFP.PD1	4	TRAV5-1.TRAJ26.TRAC_TRBV13-3.NA.TRBJ2-5.TRBC2	TGCTCAGCAAATTATGCCCAGGGATTAACCTTC_TGTGCCAGCAGTGATGCAAAAGACACCCAGTACTTT	CSANYAQGLTF_CASSDAKDTQYF	4	Small (1 < X <= 5)
Blood.GFP.PD1_TCTTTCCGTAATTGGA-1	Blood	GFP.PD1	4	TRAV9N-3.TRAJ7.TRAC_TRBV13-1.NA.TRBJ1-2.TRBC1	TGTGCTGTGAGCCCGTACAGCAACAACAGACTTACTTTG_TGTGCCAGCAGCCTTGGCAGTGCAAACTCCGACTACACCTTC	CAVSPYSNNRLTL_CASSLGSANSDYTF	2	Small (1 < X <= 5)
Blood.GFP.PD1_TGACTAGAGGTTCCTA-1	Blood	GFP.PD1	4	TRAV12-3.TRAJ23.TRAC_TRBV1.NA.TRBJ1-3.TRBC1	TGTGCTCTGAATTATAACCAGGGGAAGCTTATCTTT_TGCACCTGCAGGGGGGGGTTTTCTGGAAATACGCTCTATTTT	CALNYNQGKLIF_CTCRGGFSGNTLYF	2	Small (1 < X <= 5)
Blood.GFP.PD1_TGATTTCCATAAGACA-1	Blood	GFP.PD1	4	TRAV9-4.TRAJ27.TRAC_TRBV12-1.NA.TRBJ2-5.TRBC2	TGTGCTGTGAGCTTTAACACCAATACAGGCAAATTAACCTTT_TGTGCCAGCTCCCCGGACAGGGGAGACACCCAGTACTTT	CAVSFNTNTGKLTF_CASSPDRGDTQYF	2	Small (1 < X <= 5)
Blood.GFP.PD1_TGCCCATAGATCTGAA-1	Blood	GFP.PD1	4	TRAV12-2.TRAJ42.TRAC_TRBV5.NA.TRBJ2-7.TRBC2	TGTGCTTTGAGTGGAGGAAGCAATGCAAAGCTAACCTTC_TGTGCCAGCAGCCAAGACTTATATGAACAGTACTTC	CALSGGSNAKLTF_CASSQDLYEQYF	2	Small (1 < X <= 5)
Blood.GFP.PD1_TGCCCTAGTTCAGACT-1	Blood	GFP.PD1	0	TRAV16N.TRAJ22.TRAC_TRBV10.NA.TRBJ2-1.TRBC2	TGTGCTATGAGAGAGGGAGGCAGCTGGCAACTCATCTTT_TGTGCCAGCAGAAGCGGGGGGGGCTATGCTGAGCAGTTCTTC	CAMREGGSWQLIF_CASRSGGGYAEQFF	2	Small (1 < X <= 5)
Blood.GFP.PD1_TGCGCAGCAGCGTCCA-1	Blood	GFP.PD1	0	TRAV6-3.TRAJ30.TRAC_TRBV13-3.NA.TRBJ2-4.TRBC2	TGTGCTATGACCCATGACACAAATGCTTACAAAGTCATCTTT_TGTGCCAGCAGCTTGGGGGGTCAAAACACCTTGTACTTT	CAMTHDTNAYKVIF_CASSLGGQNTLYF	2	Small (1 < X <= 5)
Blood.GFP.PD1_TGCGTGGGTAGTGAAT-1	Blood	GFP.PD1	4	TRAV5-4.TRAJ32.TRAC_TRBV15.NA.TRBJ2-1.TRBC2	TGTGCTGCAAGGCCGAATTATGGGAGCAGTGGCAACAAGCTCATCTTT_TGTGCCAGCAGCGACTGGGGGAGGTATGCTGAGCAGTTCTTC	CAARPNYGSSGNKLIF_CASSDWGRYAEQFF	2	Small (1 < X <= 5)
Blood.GFP.PD1_TGGCTGGGTTGTGGCC-1	Blood	GFP.PD1	0	TRAV3N-3.TRAJ9.TRAC_TRBV13-1.NA.TRBJ1-2.TRBC1	TGCGCAGTCAGTGAGGACATGGGCTACAAACTTACCTTC_TGTGCCAGCAGTGATCGTACAGCAAACTCCGACTACACCTTC	CAVSEDMGYKLTF_CASSDRTANSDYTF	2	Small (1 < X <= 5)
Blood.GFP.PD1_TGGGCGTGTACCCAAT-1	Blood	GFP.PD1	4	TRAV16N.TRAJ17.TRAC_TRBV10.NA.TRBJ2-7.TRBC2	TGTGCTATGAGAGAGACTAACAGTGCAGGGAACAAGCTAACTTTT_TGTGCCAGCAGCCGCAACACAGGGGATGAACAGTACTTC	CAMRETNSAGNKLTF_CASSRNTGDEQYF	3	Small (1 < X <= 5)
Blood.GFP.PD1_TGTATTCGTTAGATGA-1	Blood	GFP.PD1	0	TRAV12-2.TRAJ31.TRAC_TRBV29.NA.TRBJ2-5.TRBC2	TGTGCTTTGAGTGACAATAACAGAATCTTCTTT_TGTGCTAGCAGTCGGGACAGGGGAGACACCCAGTACTTT	CALSDNNRIFF_CASSRDRGDTQYF	2	Small (1 < X <= 5)
Blood.GFP.PD1_TGTATTCTCGAATGCT-1	Blood	GFP.PD1	4	TRAV5-1.TRAJ26.TRAC_TRBV13-3.NA.TRBJ2-5.TRBC2	TGCTCAGCAAATTATGCCCAGGGATTAACCTTC_TGTGCCAGCAGTGATGCAAAAGACACCCAGTACTTT	CSANYAQGLTF_CASSDAKDTQYF	4	Small (1 < X <= 5)
Blood.GFP.PD1_TGTCCCAGTCGATTGT-1	Blood	GFP.PD1	4	TRAV12D-3.TRAJ17.TRAC_TRBV13-3.NA.TRBJ1-1.TRBC1	TGTGCTCTGGACAGTGCAGGGAACAAGCTAACTTTT_TGTGCCAGCAGTTCAAACACAGAAGTCTTCTTT	CALDSAGNKLTF_CASSSNTEVFF	5	Small (1 < X <= 5)
Blood.GFP.PD1_TTAACTCTCTCGCTTG-1	Blood	GFP.PD1	4	TRAV12-2.TRAJ21.TRAC_TRBV1.TRBD1.TRBJ1-4.TRBC1	TGTGCTTCTAATTACAACGTGCTTTACTTC_TGCACCTGCAGTGCAGGGACAGGGAACGAAAGATTATTTTTC	CASNYNVLYF_CTCSAGTGNERLFF	2	Small (1 < X <= 5)
Blood.GFP.PD1_TTCGGTCGTCACACGC-1	Blood	GFP.PD1	4	TRAV12-2.TRAJ21.TRAC_TRBV1.TRBD1.TRBJ1-4.TRBC1	TGTGCTTCTAATTACAACGTGCTTTACTTC_TGCACCTGCAGTGCAGGGACAGGGAACGAAAGATTATTTTTC	CASNYNVLYF_CTCSAGTGNERLFF	2	Small (1 < X <= 5)
Blood.GFP.PD1_TTCTACAAGAAGCCCA-1	Blood	GFP.PD1	4	TRAV16N.TRAJ27.TRAC_TRBV20.NA.TRBJ2-7.TRBC2	TGTGCTATGAGAGAGGGCTGGGGCACCAATACAGGCAAATTAACCTTT_TGTGGTGCTAGGCAAAATTATGAACAGTACTTC	CAMREGWGTNTGKLTF_CGARQNYEQYF	2	Small (1 < X <= 5)
Blood.GFP.PD1_TTCTCAAGTATCACCA-1	Blood	GFP.PD1	4	TRAV7-4.TRAJ15.TRAC_TRBV12-2+TRBV13-2.NA.TRBJ1-3.TRBC1	TGTGCAGCTAGTGATTGGCAGGGAGGCAGAGCTCTGATATTT_TGTGCCAGCGGTGATGTCCGGGGACCTTCTGGAAATACGCTCTATTTT	CAASDWQGGRALIF_CASGDVRGPSGNTLYF	5	Small (1 < X <= 5)
Blood.GFP.PD1_TTGGAACAGGAATGGA-1	Blood	GFP.PD1	4	TRAV12D-3.TRAJ17.TRAC_TRBV13-3.NA.TRBJ1-1.TRBC1	TGTGCTCTGGACAGTGCAGGGAACAAGCTAACTTTT_TGTGCCAGCAGTTCAAACACAGAAGTCTTCTTT	CALDSAGNKLTF_CASSSNTEVFF	5	Small (1 < X <= 5)
Blood.GFP.PD1_TTGGAACAGGAGTCTG-1	Blood	GFP.PD1	4	TRAV16N.TRAJ17.TRAC_TRBV10.NA.TRBJ2-7.TRBC2	TGTGCTATGAGAGAGACTAACAGTGCAGGGAACAAGCTAACTTTT_TGTGCCAGCAGCCGCAACACAGGGGATGAACAGTACTTC	CAMRETNSAGNKLTF_CASSRNTGDEQYF	3	Small (1 < X <= 5)
Blood.GFP.PD1_TTTATGCAGTGGCACA-1	Blood	GFP.PD1	0	TRAV12D-3.TRAJ23.TRAC_TRBV17.NA.TRBJ1-2.TRBC1	TGTGCTCTGAGTGAGCATTATAACCAGGGGAAGCTTATCTTT_TGTGCTAGCAGGGGACAAAACTCCGACTACACCTTC	CALSEHYNQGKLIF_CASRGQNSDYTF	2	Small (1 < X <= 5)
Blood.PIB_AAACGGGGTCATATCG-1	Blood	PIB	4	TRAV16D-DV11.TRAJ23.TRAC_TRBV10.NA.TRBJ2-7.TRBC2	TGTGCTATGAGAGAATATAACCAGGGGAAGCTTATCTTT_TGTGCCAGCAGCTGGGCCGGGACTGGGGGGTATGAACAGTACTTC	CAMREYNQGKLIF_CASSWAGTGGYEQYF	4	Small (1 < X <= 5)
Blood.PIB_AAAGATGAGCTCTCGG-1	Blood	PIB	0	TRAV13-1.TRAJ57.TRAC_TRBV12-1.NA.TRBJ2-1.TRBC2	TGTGCTTTGGAAGAGGAGGGTCAAGGAGGGTCTGCGAAGCTCATCTTT_TGTGCCAGCTCTCTCTGGGGAGGGGCTGAGCAGTTCTTC	CALEEEGQGGSAKLIF_CASSLWGGAEQFF	2	Small (1 < X <= 5)
Blood.PIB_AAAGATGCATTCTTAC-1	Blood	PIB	4	TRAV6D-4.TRAJ11.TRAC_TRBV13-3.TRBD1.TRBJ1-1.TRBC1	TGTGCTCTGGTTGACTCGGGATACAACAAACTCACTTTT_TGTGCCAGCAGTGATCCAGGGGGCAACACAGAAGTCTTCTTT	CALVDSGYNKLTF_CASSDPGGNTEVFF	16	Medium (5 < X <= 20)
Blood.PIB_AACCGCGCATCGATTG-1	Blood	PIB	4	TRAV13N-2.TRAJ17.TRAC_TRBV2.NA.TRBJ2-1.TRBC2	TGTGCTATAGAGACTAACAGTGCAGGGAACAAGCTAACTTTT_TGTGCCAGCAGCCAAGAGGGGAGTAACTATGCTGAGCAGTTCTTC	CAIETNSAGNKLTF_CASSQEGSNYAEQFF	3	Small (1 < X <= 5)
Blood.PIB_AACTCTTAGACGCAAC-1	Blood	PIB	4	TRAV12-2.TRAJ30.TRAC_TRBV10.NA.TRBJ2-7.TRBC2	TGTGCTTGTGGGGGCACAAATGCTTACAAAGTCATCTTT_TGTGCCAGCAGCAGGGACTGGGGGTACTCCTATGAACAGTACTTC	CACGGTNAYKVIF_CASSRDWGYSYEQYF	5	Small (1 < X <= 5)
Blood.PIB_AACTCTTGTGATAAAC-1	Blood	PIB	4	TRAV16D-DV11.TRAJ23.TRAC_TRBV10.NA.TRBJ2-7.TRBC2	TGTGCTATGAGAGAATATAACCAGGGGAAGCTTATCTTT_TGTGCCAGCAGCTGGGCCGGGACTGGGGGGTATGAACAGTACTTC	CAMREYNQGKLIF_CASSWAGTGGYEQYF	4	Small (1 < X <= 5)
Blood.PIB_AACTGGTGTCCTCTTG-1	Blood	PIB	0	TRAV8N-2.TRAJ40.TRAC_TRBV5.TRBD1.TRBJ2-5.TRBC2	TGTGCTACTGGGGGAAACTACAAATACGTCTTT_TGTGCCAGCAGCCCCCGACAGGGGGACACCCAGTACTTT	CATGGNYKYVF_CASSPRQGDTQYF	2	Small (1 < X <= 5)
Blood.PIB_AATCCAGGTAGCTTGT-1	Blood	PIB	4	TRAV7D-2.TRAJ32.TRAC_TRBV10.NA.TRBJ1-6.TRBC1	TGTGCAGCAGGGGTTTATGGGAGCAGTGGCAACAAGCTCATCTTT_TGTGCCAGCAGCTCTGGACAGTCCTATAATTCGCCCCTCTACTTT	CAAGVYGSSGNKLIF_CASSSGQSYNSPLYF	8	Medium (5 < X <= 20)
Blood.PIB_AATCGGTTCTGACCTC-1	Blood	PIB	0	TRAV13N-2.TRAJ6.TRAC_TRBV20.NA.TRBJ2-7.TRBC2	TGTGCTATAGCCAAAACCTCAGGAGGAAACTACAAACCTACGTTT_TGTGGTGCTAGAAGGCAGAGCTCCTATGAACAGTACTTC	CAIAKTSGGNYKPTF_CGARRQSSYEQYF	2	Small (1 < X <= 5)
Blood.PIB_ACACCAAAGACTAGGC-1	Blood	PIB	0	TRAV13-1.TRAJ26.TRAC_TRBV19.NA.TRBJ2-7.TRBC2	TGTGCTTTGGACTATGCCCAGGGATTAACCTTC_TGTGCCAGCAGTCCTCGGCTGGGGGGAGATGAACAGTACTTC	CALDYAQGLTF_CASSPRLGGDEQYF	2	Small (1 < X <= 5)
Blood.PIB_ACACCAACACCAGTTA-1	Blood	PIB	0	TRAV8N-2.TRAJ40.TRAC_TRBV5.TRBD1.TRBJ2-5.TRBC2	TGTGCTACTGGGGGAAACTACAAATACGTCTTT_TGTGCCAGCAGCCCCCGACAGGGGGACACCCAGTACTTT	CATGGNYKYVF_CASSPRQGDTQYF	2	Small (1 < X <= 5)
Blood.PIB_ACAGCCGAGCGTTCCG-1	Blood	PIB	2	TRAV4-4-DV10.TRAJ48.TRAC_TRBV12-2+TRBV13-2.TRBD2.TRBJ2-1.TRBC2	TGTGCTGCCCCCTCCAACTATGGAAATGAGAAAATAACTTTT_TGTGCCAGCGGACTGGGGGGGTATGCTGAGCAGTTCTTC	CAAPSNYGNEKITF_CASGLGGYAEQFF	2	Small (1 < X <= 5)
Blood.PIB_ACATCAGAGACTGGGT-1	Blood	PIB	4	TRAV14N-1.TRAJ22.TRAC_TRBV17.NA.TRBJ2-7.TRBC2	TGTGCAGCCGGTGCATCTTCTGGCAGCTGGCAACTCATCTTT_TGTGCTAGCAGTAGAAGACAAAGCTCCTATGAACAGTACTTC	CAAGASSGSWQLIF_CASSRRQSSYEQYF	7	Medium (5 < X <= 20)
Blood.PIB_ACATCAGTCAAAGACA-1	Blood	PIB	4	TRAV12N-2.TRAJ12.TRAC_TRBV13-3.TRBD1.TRBJ1-1.TRBC1	TGTGCTTTGAGAGGGACTGGAGGCTATAAAGTGGTCTTT_TGTGCCAGCAGTGATCCAGGGGGCAACACAGAAGTCTTCTTT	CALRGTGGYKVVF_CASSDPGGNTEVFF	32	Large (20 < X <= 100)
Blood.PIB_ACCTTTATCTCGCTTG-1	Blood	PIB	0	TRAV12D-3.TRAJ31.TRAC_TRBV26.NA.TRBJ2-7.TRBC2	TGTGCTCTGAATAGCAATAACAGAATCTTCTTT_TGTGCCAGCAGTCTGGGGGCCTCCTATGAACAGTACTTC	CALNSNNRIFF_CASSLGASYEQYF	2	Small (1 < X <= 5)
Blood.PIB_ACGAGGAAGGTGTGGT-1	Blood	PIB	4	TRAV6N-7.TRAJ22.TRAC_TRBV17.NA.TRBJ2-4.TRBC2	TGTGCTCTGGGTGGATCTTCTGGCAGCTGGCAACTCATCTTT_TGTGCTAGCAGTAGAGTCCGACAGGGGAGTCAAAACACCTTGTACTTT	CALGGSSGSWQLIF_CASSRVRQGSQNTLYF	4	Small (1 < X <= 5)
Blood.PIB_ACGATACGTGCGGTAA-1	Blood	PIB	0	TRAV14N-1.TRAJ26.TRAC_TRBV5.NA.TRBJ2-3.TRBC2	TGTGCAGCAAGTGATAACTATGCCCAGGGATTAACCTTC_TGTGCCAGCAGCCATCAACTGGGGCCTAGTGCAGAAACGCTGTATTTT	CAASDNYAQGLTF_CASSHQLGPSAETLYF	2	Small (1 < X <= 5)
Blood.PIB_ACGCCGACAGATGGCA-1	Blood	PIB	4	TRAV6D-4.TRAJ7.TRAC_TRBV10.NA.TRBJ2-7.TRBC2	TGTGCTCTGGTTGACGACTACAGCAACAACAGACTTACTTTG_TGTGCCAGCAGCTGGGCCGGGACTGGGGGGTATGAACAGTACTTC	CALVDDYSNNRLTL_CASSWAGTGGYEQYF	8	Medium (5 < X <= 20)
Blood.PIB_ACTGAACCATAGGATA-1	Blood	PIB	0	TRAV12D-3.TRAJ22.TRAC_TRBV26.NA.TRBJ2-7.TRBC2	TGTGCTCTGAGTGATGGCTCTTCTGGCAGCTGGCAACTCATCTTT_TGTGCCAGCAGTCAGGACGGATATGAACAGTACTTC	CALSDGSSGSWQLIF_CASSQDGYEQYF	2	Small (1 < X <= 5)
Blood.PIB_ACTGATGAGATGTGGC-1	Blood	PIB	4	TRAV14N-2.TRAJ23.TRAC_TRBV10.NA.TRBJ2-1.TRBC2	TGTGCAGCAAACGTGGGTTATAACCAGGGGAAGCTTATCTTT_TGTGCCAGCAGCTGGGGGGCGCCTGAGCAGTTCTTC	CAANVGYNQGKLIF_CASSWGAPEQFF	2	Small (1 < X <= 5)
Blood.PIB_ACTGCTCTCGTGGGAA-1	Blood	PIB	0	TRAV11.TRAJ18.TRAC_TRBV12-2+TRBV13-2.TRBD1.TRBJ1-1.TRBC1	TGTGTGGTGGGTGATAGAGGTTCAGCCTTAGGGAGGCTGCATTTT_TGTGCCAGCGGTGAGGACAGGGGGCGCAACACAGAAGTCTTCTTT	CVVGDRGSALGRLHF_CASGEDRGRNTEVFF	2	Small (1 < X <= 5)
Blood.PIB_ACTTGTTGTAATTGGA-1	Blood	PIB	4	TRAV3N-3.TRAJ13.TRAC_TRBV31.TRBD1.TRBJ1-1.TRBC1	TGCGCAGTCGGGTCTGGGACTTACCAGAGGTTT_TGTGCCTGGGCAGGGGGGAACACAGAAGTCTTCTTT	CAVGSGTYQRF_CAWAGGNTEVFF	2	Small (1 < X <= 5)
Blood.PIB_AGACGTTAGCAGGTCA-1	Blood	PIB	4	TRAV7D-2.TRAJ32.TRAC_TRBV10.NA.TRBJ1-6.TRBC1	TGTGCAGCAGGGGTTTATGGGAGCAGTGGCAACAAGCTCATCTTT_TGTGCCAGCAGCTCTGGACAGTCCTATAATTCGCCCCTCTACTTT	CAAGVYGSSGNKLIF_CASSSGQSYNSPLYF	8	Medium (5 < X <= 20)
Blood.PIB_AGACGTTAGGGCTTGA-1	Blood	PIB	4	TRAV12N-2.TRAJ12.TRAC_TRBV13-3.TRBD1.TRBJ1-1.TRBC1	TGTGCTTTGAGAGGGACTGGAGGCTATAAAGTGGTCTTT_TGTGCCAGCAGTGATCCAGGGGGCAACACAGAAGTCTTCTTT	CALRGTGGYKVVF_CASSDPGGNTEVFF	32	Large (20 < X <= 100)
Blood.PIB_AGAGCTTCATTATCTC-1	Blood	PIB	4	TRAV13N-2.TRAJ17.TRAC_TRBV2.NA.TRBJ2-1.TRBC2	TGTGCCCTGGGGGCTAACAGTGCAGGGAACAAGCTAACTTTT_TGTGCCAGCAGCCAAGAGTCCAGTAACTATGCTGAGCAGTTCTTC	CALGANSAGNKLTF_CASSQESSNYAEQFF	3	Small (1 < X <= 5)
Blood.PIB_AGAGTGGAGGGTATCG-1	Blood	PIB	4	TRAV7D-2.TRAJ32.TRAC_TRBV10.NA.TRBJ1-6.TRBC1	TGTGCAGCAGGGGTTTATGGGAGCAGTGGCAACAAGCTCATCTTT_TGTGCCAGCAGCTCTGGACAGTCCTATAATTCGCCCCTCTACTTT	CAAGVYGSSGNKLIF_CASSSGQSYNSPLYF	8	Medium (5 < X <= 20)
Blood.PIB_AGCATACGTTTCGCTC-1	Blood	PIB	4	TRAV12N-2.TRAJ12.TRAC_TRBV13-3.TRBD1.TRBJ1-1.TRBC1	TGTGCTTTGAGAGGGACTGGAGGCTATAAAGTGGTCTTT_TGTGCCAGCAGTGATCCAGGGGGCAACACAGAAGTCTTCTTT	CALRGTGGYKVVF_CASSDPGGNTEVFF	32	Large (20 < X <= 100)
Blood.PIB_AGCGGTCTCAAACAAG-1	Blood	PIB	4	TRAV4-4-DV10.TRAJ32.TRAC_TRBV26.NA.TRBJ2-5.TRBC2	TGTGCTGCTGAAATTTTGGATTATGGGAGCAGTGGCAACAAGCTCATCTTT_TGTGCCAGCAGTCAGGGAATCCAAGACACCCAGTACTTT	CAAEILDYGSSGNKLIF_CASSQGIQDTQYF	3	Small (1 < X <= 5)
Blood.PIB_AGTGAGGAGTGAATTG-1	Blood	PIB	4	TRAV12N-2.TRAJ12.TRAC_TRBV13-3.NA.TRBJ1-1.TRBC1	TGTGCTTTGAGGGGGACTGGAGGCTATAAAGTGGTCTTT_TGTGCCAGCAGTGATCCAGGGGGGAACACAGAAGTCTTCTTT	CALRGTGGYKVVF_CASSDPGGNTEVFF	3	Small (1 < X <= 5)
Blood.PIB_ATAACGCCACCAGCAC-1	Blood	PIB	4	TRAV12N-2.TRAJ12.TRAC_TRBV13-3.TRBD1.TRBJ1-1.TRBC1	TGTGCTTTGAGAGGGACTGGAGGCTATAAAGTGGTCTTT_TGTGCCAGCAGTGATCCAGGGGGCAACACAGAAGTCTTCTTT	CALRGTGGYKVVF_CASSDPGGNTEVFF	32	Large (20 < X <= 100)
Blood.PIB_ATAAGAGCATTAGCCA-1	Blood	PIB	4	TRAV7D-4.TRAJ13.TRAC_TRBV19.NA.TRBJ2-2.TRBC2	TGTGCAGCTAGTGAGAATTCTGGGACTTACCAGAGGTTT_TGTGCCAGCAGTATCTGGGGGCGCGACACCGGGCAGCTCTACTTT	CAASENSGTYQRF_CASSIWGRDTGQLYF	9	Medium (5 < X <= 20)
Blood.PIB_ATCACGAAGACGACGT-1	Blood	PIB	4	TRAV7D-2.TRAJ32.TRAC_TRBV10.NA.TRBJ1-6.TRBC1	TGTGCAGCAGGGGTTTATGGGAGCAGTGGCAACAAGCTCATCTTT_TGTGCCAGCAGCTCTGGACAGTCCTATAATTCGCCCCTCTACTTT	CAAGVYGSSGNKLIF_CASSSGQSYNSPLYF	8	Medium (5 < X <= 20)
Blood.PIB_ATCATCTGTTCGGGCT-1	Blood	PIB	0	TRAV13-1.TRAJ49.TRAC_TRBV1.NA.TRBJ2-5.TRBC2	TGTGCGTCGAACACGGGTTACCAGAACTTCTATTTT_TGCACCTGCAGTGCAGACTGGGGCCAAGACACCCAGTACTTT	CASNTGYQNFYF_CTCSADWGQDTQYF	2	Small (1 < X <= 5)
Blood.PIB_ATGAGGGAGCTAGTGG-1	Blood	PIB	4	TRAV4-4-DV10.TRAJ48.TRAC_TRBV14.NA.TRBJ2-5.TRBC2	TGTGCTGCTGAGGCCAACTATGGAAATGAGAAAATAACTTTT_TGTGCCAGCAGTTTCGCAGAGCAAGACACCCAGTACTTT	CAAEANYGNEKITF_CASSFAEQDTQYF	2	Small (1 < X <= 5)
Blood.PIB_ATTACTCCACATTAGC-1	Blood	PIB	4	TRAV6D-4.TRAJ11.TRAC_TRBV13-3.TRBD1.TRBJ1-1.TRBC1	TGTGCTCTGGTTGACTCGGGATACAACAAACTCACTTTT_TGTGCCAGCAGTGATCCAGGGGGCAACACAGAAGTCTTCTTT	CALVDSGYNKLTF_CASSDPGGNTEVFF	16	Medium (5 < X <= 20)
Blood.PIB_CAACCAACAACAACCT-1	Blood	PIB	0	TRAV7-3.TRAJ22.TRAC_TRBV10.NA.TRBJ2-2.TRBC2	TGTGCAGTGAGGGGGTCTTCTGGCAGCTGGCAACTCATCTTT_TGTGCCAGCAGCCCGACAGGGGTTTCAAACACCGGGCAGCTCTACTTT	CAVRGSSGSWQLIF_CASSPTGVSNTGQLYF	2	Small (1 < X <= 5)
Blood.PIB_CAACCAAGTTACAGAA-1	Blood	PIB	4	TRAV12-1.TRAJ32.TRAC_TRBV10.NA.TRBJ1-6.TRBC1	TGTGCTCTCGGGAGCAGTGGCAACAAGCTCATCTTT_TGTGCCAGCAGCTCTGGACAGTCCTATAATTCGCCCCTCTACTTT	CALGSSGNKLIF_CASSSGQSYNSPLYF	6	Medium (5 < X <= 20)
Blood.PIB_CAACCAATCCGTCAAA-1	Blood	PIB	4	TRAV12N-2.TRAJ6.TRAC_TRBV16.NA.TRBJ2-4.TRBC2	TGTGCTTTGAGCTCAGGAGGAAACTACAAACCTACGTTT_TGTGCAAGCAGCTTAGATGACTGGGGGATTAGTCAAAACACCTTGTACTTT	CALSSGGNYKPTF_CASSLDDWGISQNTLYF	2	Small (1 < X <= 5)
Blood.PIB_CAACTAGCAATAACGA-1	Blood	PIB	2	TRAV6D-4.TRAJ11.TRAC_TRBV13-3.TRBD1.TRBJ1-1.TRBC1	TGTGCTCTGGTTGACTCGGGATACAACAAACTCACTTTT_TGTGCCAGCAGTGATCCAGGGGGCAACACAGAAGTCTTCTTT	CALVDSGYNKLTF_CASSDPGGNTEVFF	16	Medium (5 < X <= 20)
Blood.PIB_CAACTAGTCATGCATG-1	Blood	PIB	4	TRAV7D-4.TRAJ13.TRAC_TRBV19.NA.TRBJ2-2.TRBC2	TGTGCAGCTAGTGAGAATTCTGGGACTTACCAGAGGTTT_TGTGCCAGCAGTATCTGGGGGCGCGACACCGGGCAGCTCTACTTT	CAASENSGTYQRF_CASSIWGRDTGQLYF	9	Medium (5 < X <= 20)
Blood.PIB_CACAAACAGTAGGCCA-1	Blood	PIB	4	TRAV12-2.TRAJ30.TRAC_TRBV10.NA.TRBJ2-7.TRBC2	TGTGCTTGTGGGGGCACAAATGCTTACAAAGTCATCTTT_TGTGCCAGCAGCAGGGACTGGGGGTACTCCTATGAACAGTACTTC	CACGGTNAYKVIF_CASSRDWGYSYEQYF	5	Small (1 < X <= 5)
Blood.PIB_CACACTCTCTACTATC-1	Blood	PIB	4	TRAV6D-4.TRAJ11.TRAC_TRBV13-3.TRBD1.TRBJ1-1.TRBC1	TGTGCTCTGGTTGACTCGGGATACAACAAACTCACTTTT_TGTGCCAGCAGTGATCCAGGGGGCAACACAGAAGTCTTCTTT	CALVDSGYNKLTF_CASSDPGGNTEVFF	16	Medium (5 < X <= 20)
Blood.PIB_CACATTTAGTGGTAGC-1	Blood	PIB	4	TRAV6D-4.TRAJ11.TRAC_TRBV13-3.TRBD1.TRBJ1-1.TRBC1	TGTGCTCTGGTTGACTCGGGATACAACAAACTCACTTTT_TGTGCCAGCAGTGATCCAGGGGGCAACACAGAAGTCTTCTTT	CALVDSGYNKLTF_CASSDPGGNTEVFF	16	Medium (5 < X <= 20)
Blood.PIB_CACATTTCACCGGAAA-1	Blood	PIB	0	TRAV16N.TRAJ18.TRAC_TRBV12-2.NA.TRBJ2-7.TRBC2	TGTGCTATGAGAGAGACGAGAGGTTCAGCCTTAGGGAGGCTGCATTTT_TGTGCCAGCTCTTCCTCGGACTGGGGGAGTTATGAACAGTACTTC	CAMRETRGSALGRLHF_CASSSSDWGSYEQYF	2	Small (1 < X <= 5)
Blood.PIB_CACTCCATCGCAGGCT-1	Blood	PIB	4	TRAV17.TRAJ56.TRAC_TRBV12-2+TRBV13-2.NA.TRBJ2-3.TRBC2	TGTGCACTGGAGGAGGGGGCTACTGGAGGCAATAATAAGCTGACTTTT_TGTGCCAGCGGGGACAATAGTGCAGAAACGCTGTATTTT	CALEEGATGGNNKLTF_CASGDNSAETLYF	2	Small (1 < X <= 5)
Blood.PIB_CAGAGAGAGCGATAGC-1	Blood	PIB	4	TRAV12N-2.TRAJ12.TRAC_TRBV13-3.TRBD1.TRBJ1-1.TRBC1	TGTGCTTTGAGAGGGACTGGAGGCTATAAAGTGGTCTTT_TGTGCCAGCAGTGATCCAGGGGGCAACACAGAAGTCTTCTTT	CALRGTGGYKVVF_CASSDPGGNTEVFF	32	Large (20 < X <= 100)
Blood.PIB_CAGCAGCTCGTCTGCT-1	Blood	PIB	4	TRAV12N-2.TRAJ12.TRAC_TRBV13-3.TRBD1.TRBJ1-1.TRBC1	TGTGCTTTGAGAGGGACTGGAGGCTATAAAGTGGTCTTT_TGTGCCAGCAGTGATCCAGGGGGCAACACAGAAGTCTTCTTT	CALRGTGGYKVVF_CASSDPGGNTEVFF	32	Large (20 < X <= 100)
Blood.PIB_CAGCGACAGGGATCTG-1	Blood	PIB	4	TRAV12N-2.TRAJ12.TRAC_TRBV13-3.TRBD1.TRBJ1-1.TRBC1	TGTGCTTTGAGAGGGACTGGAGGCTATAAAGTGGTCTTT_TGTGCCAGCAGTGATCCAGGGGGCAACACAGAAGTCTTCTTT	CALRGTGGYKVVF_CASSDPGGNTEVFF	32	Large (20 < X <= 100)
Blood.PIB_CAGGTGCAGAATTCCC-1	Blood	PIB	4	TRAV12N-2.TRAJ12.TRAC_TRBV13-3.TRBD1.TRBJ1-1.TRBC1	TGTGCTTTGAGAGGGACTGGAGGCTATAAAGTGGTCTTT_TGTGCCAGCAGTGATCCAGGGGGCAACACAGAAGTCTTCTTT	CALRGTGGYKVVF_CASSDPGGNTEVFF	32	Large (20 < X <= 100)
Blood.PIB_CATCGAAAGCCAACAG-1	Blood	PIB	4	TRAV6D-4.TRAJ11.TRAC_TRBV13-3.TRBD1.TRBJ1-1.TRBC1	TGTGCTCTGGTTGACTCGGGATACAACAAACTCACTTTT_TGTGCCAGCAGTGATCCAGGGGGCAACACAGAAGTCTTCTTT	CALVDSGYNKLTF_CASSDPGGNTEVFF	16	Medium (5 < X <= 20)
Blood.PIB_CATGACAAGGGATACC-1	Blood	PIB	4	TRAV14N-1.TRAJ22.TRAC_TRBV17.NA.TRBJ2-7.TRBC2	TGTGCAGCCGGTGCATCTTCTGGCAGCTGGCAACTCATCTTT_TGTGCTAGCAGTAGAAGACAAAGCTCCTATGAACAGTACTTC	CAAGASSGSWQLIF_CASSRRQSSYEQYF	7	Medium (5 < X <= 20)
Blood.PIB_CCACCTATCCACGTTC-1	Blood	PIB	4	TRAV4-4-DV10.TRAJ32.TRAC_TRBV26.NA.TRBJ2-5.TRBC2	TGTGCTGCTGAAATTTTGGATTATGGGAGCAGTGGCAACAAGCTCATCTTT_TGTGCCAGCAGTCAGGGAATCCAAGACACCCAGTACTTT	CAAEILDYGSSGNKLIF_CASSQGIQDTQYF	3	Small (1 < X <= 5)
Blood.PIB_CCGGGATCATCGACGC-1	Blood	PIB	4	TRAV7D-2.TRAJ32.TRAC_TRBV10.NA.TRBJ1-6.TRBC1	TGTGCAGCAGGGGTTTATGGGAGCAGTGGCAACAAGCTCATCTTT_TGTGCCAGCAGCTCTGGACAGTCCTATAATTCGCCCCTCTACTTT	CAAGVYGSSGNKLIF_CASSSGQSYNSPLYF	8	Medium (5 < X <= 20)
Blood.PIB_CCGGTAGGTAAATACG-1	Blood	PIB	4	TRAV12N-2.TRAJ12.TRAC_TRBV13-3.TRBD1.TRBJ1-1.TRBC1	TGTGCTTTGAGAGGGACTGGAGGCTATAAAGTGGTCTTT_TGTGCCAGCAGTGATCCAGGGGGCAACACAGAAGTCTTCTTT	CALRGTGGYKVVF_CASSDPGGNTEVFF	32	Large (20 < X <= 100)
Blood.PIB_CCTACACGTCACACGC-1	Blood	PIB	4	TRAV12N-2.TRAJ12.TRAC_TRBV13-3.TRBD1.TRBJ1-1.TRBC1	TGTGCTTTGAGAGGGACTGGAGGCTATAAAGTGGTCTTT_TGTGCCAGCAGTGATCCAGGGGGCAACACAGAAGTCTTCTTT	CALRGTGGYKVVF_CASSDPGGNTEVFF	32	Large (20 < X <= 100)
Blood.PIB_CCTACCACATCCTTGC-1	Blood	PIB	4	TRAV6N-7.TRAJ22.TRAC_TRBV17.NA.TRBJ2-4.TRBC2	TGTGCTCTGGGTGGATCTTCTGGCAGCTGGCAACTCATCTTT_TGTGCTAGCAGTAGAGTCCGACAGGGGAGTCAAAACACCTTGTACTTT	CALGGSSGSWQLIF_CASSRVRQGSQNTLYF	4	Small (1 < X <= 5)
Blood.PIB_CGACTTCGTGAGTGAC-1	Blood	PIB	0	TRAV12D-3.TRAJ15.TRAC_TRBV13-1.NA.TRBJ1-5.TRBC1	TGTGCTCTGATCCAGGGAGGCAGAGCTCTGATATTT_TGTGCCAGCAGTGATTACGGTAACAACCAGGCTCCGCTTTTT	CALIQGGRALIF_CASSDYGNNQAPLF	2	Small (1 < X <= 5)
Blood.PIB_CGAGAAGAGTTGCAGG-1	Blood	PIB	4	TRAV6D-4.TRAJ7.TRAC_TRBV10.NA.TRBJ2-7.TRBC2	TGTGCTCTGGTTGACGACTACAGCAACAACAGACTTACTTTG_TGTGCCAGCAGCTGGGCCGGGACTGGGGGGTATGAACAGTACTTC	CALVDDYSNNRLTL_CASSWAGTGGYEQYF	8	Medium (5 < X <= 20)
Blood.PIB_CGAGAAGCAACACCCG-1	Blood	PIB	4	TRAV12-1.TRAJ32.TRAC_TRBV10.NA.TRBJ1-6.TRBC1	TGTGCTCTCGGGAGCAGTGGCAACAAGCTCATCTTT_TGTGCCAGCAGCTCTGGACAGTCCTATAATTCGCCCCTCTACTTT	CALGSSGNKLIF_CASSSGQSYNSPLYF	6	Medium (5 < X <= 20)
Blood.PIB_CGATTGACAATAAGCA-1	Blood	PIB	4	TRAV12-2.TRAJ30.TRAC_TRBV10.NA.TRBJ2-7.TRBC2	TGTGCTTGTGGGGGCACAAATGCTTACAAAGTCATCTTT_TGTGCCAGCAGCAGGGACTGGGGGTACTCCTATGAACAGTACTTC	CACGGTNAYKVIF_CASSRDWGYSYEQYF	5	Small (1 < X <= 5)
Blood.PIB_CGCGTTTCACTTAACG-1	Blood	PIB	4	TRAV12N-2.TRAJ12.TRAC_TRBV13-3.TRBD1.TRBJ1-1.TRBC1	TGTGCTTTGAGAGGGACTGGAGGCTATAAAGTGGTCTTT_TGTGCCAGCAGTGATCCAGGGGGCAACACAGAAGTCTTCTTT	CALRGTGGYKVVF_CASSDPGGNTEVFF	32	Large (20 < X <= 100)
Blood.PIB_CGCTTCAAGTGGTCCC-1	Blood	PIB	2	TRAV12-2.TRAJ30.TRAC_TRBV10.NA.TRBJ2-7.TRBC2	TGTGCTTGTGGGGGCACAAATGCTTACAAAGTCATCTTT_TGTGCCAGCAGCAGGGACTGGGGGTACTCCTATGAACAGTACTTC	CACGGTNAYKVIF_CASSRDWGYSYEQYF	5	Small (1 < X <= 5)
Blood.PIB_CGGAGCTTCTCAACTT-1	Blood	PIB	4	TRAV12-1.TRAJ32.TRAC_TRBV10.NA.TRBJ1-6.TRBC1	TGTGCTCTCGGGAGCAGTGGCAACAAGCTCATCTTT_TGTGCCAGCAGCTCTGGACAGTCCTATAATTCGCCCCTCTACTTT	CALGSSGNKLIF_CASSSGQSYNSPLYF	6	Medium (5 < X <= 20)
Blood.PIB_CGTAGCGGTCGGGTCT-1	Blood	PIB	4	TRAV6D-4.TRAJ11.TRAC_TRBV13-3.TRBD1.TRBJ1-1.TRBC1	TGTGCTCTGGTTGACTCGGGATACAACAAACTCACTTTT_TGTGCCAGCAGTGATCCAGGGGGCAACACAGAAGTCTTCTTT	CALVDSGYNKLTF_CASSDPGGNTEVFF	16	Medium (5 < X <= 20)
Blood.PIB_CGTAGGCTCAATAAGG-1	Blood	PIB	4	TRAV12N-2.TRAJ12.TRAC_TRBV13-3.TRBD1.TRBJ1-1.TRBC1	TGTGCTTTGAGAGGGACTGGAGGCTATAAAGTGGTCTTT_TGTGCCAGCAGTGATCCAGGGGGCAACACAGAAGTCTTCTTT	CALRGTGGYKVVF_CASSDPGGNTEVFF	32	Large (20 < X <= 100)
Blood.PIB_CGTCACTGTCATGCCG-1	Blood	PIB	4	TRAV12N-2.TRAJ6.TRAC_TRBV16.NA.TRBJ2-4.TRBC2	TGTGCTTTGAGCTCAGGAGGAAACTACAAACCTACGTTT_TGTGCAAGCAGCTTAGATGACTGGGGGATTAGTCAAAACACCTTGTACTTT	CALSSGGNYKPTF_CASSLDDWGISQNTLYF	2	Small (1 < X <= 5)
Blood.PIB_CGTGTCTCAAGTTAAG-1	Blood	PIB	4	TRAV12N-2.TRAJ12.TRAC_TRBV13-3.TRBD1.TRBJ1-1.TRBC1	TGTGCTTTGAGAGGGACTGGAGGCTATAAAGTGGTCTTT_TGTGCCAGCAGTGATCCAGGGGGCAACACAGAAGTCTTCTTT	CALRGTGGYKVVF_CASSDPGGNTEVFF	32	Large (20 < X <= 100)
Blood.PIB_CTACACCGTCCGAACC-1	Blood	PIB	2	TRAV3N-3.TRAJ13.TRAC_TRBV31.TRBD1.TRBJ1-1.TRBC1	TGCGCAGTCGGGTCTGGGACTTACCAGAGGTTT_TGTGCCTGGGCAGGGGGGAACACAGAAGTCTTCTTT	CAVGSGTYQRF_CAWAGGNTEVFF	2	Small (1 < X <= 5)
Blood.PIB_CTCGAAAAGCTCCTTC-1	Blood	PIB	4	TRAV6D-4.TRAJ11.TRAC_TRBV13-3.TRBD1.TRBJ1-1.TRBC1	TGTGCTCTGGTTGACTCGGGATACAACAAACTCACTTTT_TGTGCCAGCAGTGATCCAGGGGGCAACACAGAAGTCTTCTTT	CALVDSGYNKLTF_CASSDPGGNTEVFF	16	Medium (5 < X <= 20)
Blood.PIB_CTCGGGAAGAAGGTTT-1	Blood	PIB	4	TRAV12N-2.TRAJ12.TRAC_TRBV13-3.TRBD1.TRBJ1-1.TRBC1	TGTGCTTTGAGAGGGACTGGAGGCTATAAAGTGGTCTTT_TGTGCCAGCAGTGATCCAGGGGGCAACACAGAAGTCTTCTTT	CALRGTGGYKVVF_CASSDPGGNTEVFF	32	Large (20 < X <= 100)
Blood.PIB_CTCTGGTGTGCAGACA-1	Blood	PIB	4	TRAV14N-1.TRAJ22.TRAC_TRBV17.NA.TRBJ2-7.TRBC2	TGTGCAGCCGGTGCATCTTCTGGCAGCTGGCAACTCATCTTT_TGTGCTAGCAGTAGAAGACAAAGCTCCTATGAACAGTACTTC	CAAGASSGSWQLIF_CASSRRQSSYEQYF	7	Medium (5 < X <= 20)
Blood.PIB_CTGAAGTAGCCGATTT-1	Blood	PIB	4	TRAV7D-4.TRAJ13.TRAC_TRBV19.NA.TRBJ2-2.TRBC2	TGTGCAGCTAGTGAGAATTCTGGGACTTACCAGAGGTTT_TGTGCCAGCAGTATCTGGGGGCGCGACACCGGGCAGCTCTACTTT	CAASENSGTYQRF_CASSIWGRDTGQLYF	9	Medium (5 < X <= 20)
Blood.PIB_CTGCGGAAGGCTAGGT-1	Blood	PIB	4	TRAV7D-4.TRAJ13.TRAC_TRBV19.NA.TRBJ2-2.TRBC2	TGTGCAGCTAGTGAGAATTCTGGGACTTACCAGAGGTTT_TGTGCCAGCAGTATCTGGGGGCGCGACACCGGGCAGCTCTACTTT	CAASENSGTYQRF_CASSIWGRDTGQLYF	9	Medium (5 < X <= 20)
Blood.PIB_CTGGTCTGTACAGCAG-1	Blood	PIB	4	TRAV6D-4.TRAJ11.TRAC_TRBV13-3.TRBD1.TRBJ1-1.TRBC1	TGTGCTCTGGTTGACTCGGGATACAACAAACTCACTTTT_TGTGCCAGCAGTGATCCAGGGGGCAACACAGAAGTCTTCTTT	CALVDSGYNKLTF_CASSDPGGNTEVFF	16	Medium (5 < X <= 20)
Blood.PIB_CTTAACTGTGCGAAAC-1	Blood	PIB	4	TRAV7D-4.TRAJ13.TRAC_TRBV19.NA.TRBJ2-2.TRBC2	TGTGCAGCTAGTGAGAATTCTGGGACTTACCAGAGGTTT_TGTGCCAGCAGTATCTGGGGGCGCGACACCGGGCAGCTCTACTTT	CAASENSGTYQRF_CASSIWGRDTGQLYF	9	Medium (5 < X <= 20)
Blood.PIB_CTTACCGCAGCTGCTG-1	Blood	PIB	4	TRAV12N-2.TRAJ12.TRAC_TRBV13-3.TRBD1.TRBJ1-1.TRBC1	TGTGCTTTGAGAGGGACTGGAGGCTATAAAGTGGTCTTT_TGTGCCAGCAGTGATCCAGGGGGCAACACAGAAGTCTTCTTT	CALRGTGGYKVVF_CASSDPGGNTEVFF	32	Large (20 < X <= 100)
Blood.PIB_CTTCTCTAGGGTCGAT-1	Blood	PIB	4	TRAV7-5.TRAJ27.TRAC_TRBV12-1.NA.TRBJ1-2.TRBC1	TGTGCAGTGAGGGACACCAATACAGGCAAATTAACCTTT_TGTGCCAGCTCTCGGGGGAACTCCGACTACACCTTC	CAVRDTNTGKLTF_CASSRGNSDYTF	2	Small (1 < X <= 5)
Blood.PIB_CTTTGCGAGGATGGAA-1	Blood	PIB	0	TRAV12-3.TRAJ33.TRAC_TRBV29.NA.TRBJ2-3.TRBC2	TGTGCTCTGAGTAGCAACTATCAGTTGATCTGG_TGTGCTAGCAGTTTGGGACAATCAGAAACGCTGTATTTT	CALSSNYQLIW_CASSLGQSETLYF	2	Small (1 < X <= 5)
Blood.PIB_GAACATCGTCCGACGT-1	Blood	PIB	4	TRAV12N-2.TRAJ12.TRAC_TRBV13-3.TRBD1.TRBJ1-1.TRBC1	TGTGCTTTGAGAGGGACTGGAGGCTATAAAGTGGTCTTT_TGTGCCAGCAGTGATCCAGGGGGCAACACAGAAGTCTTCTTT	CALRGTGGYKVVF_CASSDPGGNTEVFF	32	Large (20 < X <= 100)
Blood.PIB_GAACGGATCTCGCATC-1	Blood	PIB	4	TRAV14N-1.TRAJ22.TRAC_TRBV17.NA.TRBJ2-7.TRBC2	TGTGCAGCCGGTGCATCTTCTGGCAGCTGGCAACTCATCTTT_TGTGCTAGCAGTAGAAGACAAAGCTCCTATGAACAGTACTTC	CAAGASSGSWQLIF_CASSRRQSSYEQYF	7	Medium (5 < X <= 20)
Blood.PIB_GACACGCGTCATACTG-1	Blood	PIB	4	TRAV12N-2.TRAJ12.TRAC_TRBV13-3.TRBD1.TRBJ1-1.TRBC1	TGTGCTTTGAGAGGGACTGGAGGCTATAAAGTGGTCTTT_TGTGCCAGCAGTGATCCAGGGGGCAACACAGAAGTCTTCTTT	CALRGTGGYKVVF_CASSDPGGNTEVFF	32	Large (20 < X <= 100)
Blood.PIB_GACAGAGGTCTGATCA-1	Blood	PIB	0	TRAV12-3.TRAJ33.TRAC_TRBV29.NA.TRBJ2-3.TRBC2	TGTGCTCTGAGTGATCGAAGCAACTATCAGTTGATCTGG_TGTGCTAGCAGTTTAGGGGGGTCTAGTGCAGAAACGCTGTATTTT	CALSDRSNYQLIW_CASSLGGSSAETLYF	2	Small (1 < X <= 5)
Blood.PIB_GACCAATAGGATGTAT-1	Blood	PIB	4	TRAV7D-4.TRAJ13.TRAC_TRBV19.NA.TRBJ2-2.TRBC2	TGTGCAGCTAGTGAGAATTCTGGGACTTACCAGAGGTTT_TGTGCCAGCAGTATCTGGGGGCGCGACACCGGGCAGCTCTACTTT	CAASENSGTYQRF_CASSIWGRDTGQLYF	9	Medium (5 < X <= 20)
Blood.PIB_GACCTGGAGTTGCAGG-1	Blood	PIB	0	TRAV12D-3.TRAJ15.TRAC_TRBV13-1.NA.TRBJ1-5.TRBC1	TGTGCTCTGAGTGCCTACCAGGGAGGCAGAGCTCTGATATTT_TGTGCCAGCAGTGAAATGGGGAACCAGGCTCCGCTTTTT	CALSAYQGGRALIF_CASSEMGNQAPLF	2	Small (1 < X <= 5)
Blood.PIB_GACGTTAGTGAGTATA-1	Blood	PIB	4	TRAV4N-3.TRAJ17.TRAC_TRBV2.NA.TRBJ2-1.TRBC2	TGTGCTGCTGAAACTAACAGTGCAGGGAACAAGCTAACTTTT_TGTGCCAGCAGCCAAGAGGACAGTAACTATGCTGAGCAGTTCTTC	CAAETNSAGNKLTF_CASSQEDSNYAEQFF	2	Small (1 < X <= 5)
Blood.PIB_GACTAACCAGTGAGTG-1	Blood	PIB	0	TRAV12D-3.TRAJ22.TRAC_TRBV26.NA.TRBJ2-7.TRBC2	TGTGCTCTGAGTGGGTCTGGCAGCTGGCAACTCATCTTT_TGTGCCAGCAGTCTGGGCATCTATGAACAGTACTTC	CALSGSGSWQLIF_CASSLGIYEQYF	2	Small (1 < X <= 5)
Blood.PIB_GACTAACGTTTCGCTC-1	Blood	PIB	4	TRAV6D-4.TRAJ11.TRAC_TRBV13-3.TRBD1.TRBJ1-1.TRBC1	TGTGCTCTGGTTGACTCGGGATACAACAAACTCACTTTT_TGTGCCAGCAGTGATCCAGGGGGCAACACAGAAGTCTTCTTT	CALVDSGYNKLTF_CASSDPGGNTEVFF	16	Medium (5 < X <= 20)
Blood.PIB_GACTACAAGCAATATG-1	Blood	PIB	0	TRAV11.TRAJ18.TRAC_TRBV12-2+TRBV13-2.TRBD1.TRBJ1-1.TRBC1	TGTGTGGTGGGAGATAGAGGTTCAGCCTTAGGGAGGCTGCATTTT_TGTGCCAGCGGTGCTAGGACAGGGGGTAACACAGAAGTCTTCTTT	CVVGDRGSALGRLHF_CASGARTGGNTEVFF	2	Small (1 < X <= 5)
Blood.PIB_GACTACAAGTGTTGAA-1	Blood	PIB	4	TRAV12N-2.TRAJ12.TRAC_TRBV13-3.TRBD1.TRBJ1-1.TRBC1	TGTGCTTTGAGAGGGACTGGAGGCTATAAAGTGGTCTTT_TGTGCCAGCAGTGATCCAGGGGGCAACACAGAAGTCTTCTTT	CALRGTGGYKVVF_CASSDPGGNTEVFF	32	Large (20 < X <= 100)
Blood.PIB_GACTGCGAGCGTTCCG-1	Blood	PIB	4	TRAV4N-3.TRAJ17.TRAC_TRBV2.NA.TRBJ2-1.TRBC2	TGTGCTGCTGAAACTAACAGTGCAGGGAACAAGCTAACTTTT_TGTGCCAGCAGCCAAGAGGACAGTAACTATGCTGAGCAGTTCTTC	CAAETNSAGNKLTF_CASSQEDSNYAEQFF	2	Small (1 < X <= 5)
Blood.PIB_GACTGCGCAATGGAGC-1	Blood	PIB	0	TRAV13N-2.TRAJ6.TRAC_TRBV20.NA.TRBJ2-7.TRBC2	TGTGCTATAGCCAAAACCTCAGGAGGAAACTACAAACCTACGTTT_TGTGGTGCTAGAAGGCAGAGCTCCTATGAACAGTACTTC	CAIAKTSGGNYKPTF_CGARRQSSYEQYF	2	Small (1 < X <= 5)
Blood.PIB_GAGTCCGTCCTACAGA-1	Blood	PIB	0	TRAV7-4.TRAJ31.TRAC_TRBV13-3.NA.TRBJ2-5.TRBC2	TGTGCAGCTAGTGAGCATAGCAATAACAGAATCTTCTTT_TGTGCCAGCAGTGATGCGGACTGGCAAGACACCCAGTACTTT	CAASEHSNNRIFF_CASSDADWQDTQYF	2	Small (1 < X <= 5)
Blood.PIB_GATCTAGTCCTGTAGA-1	Blood	PIB	0	TRAV12D-3.TRAJ31.TRAC_TRBV26.NA.TRBJ2-7.TRBC2	TGTGCTCTGAGTGGCAGCAATAACAGAATCTTCTTT_TGTGCCAGCAGTCGGGGAACCTATGAACAGTACTTC	CALSGSNNRIFF_CASSRGTYEQYF	2	Small (1 < X <= 5)
Blood.PIB_GATGCTAGTTCCACTC-1	Blood	PIB	4	TRAV12N-2.TRAJ12.TRAC_TRBV13-3.TRBD1.TRBJ1-1.TRBC1	TGTGCTTTGAGAGGGACTGGAGGCTATAAAGTGGTCTTT_TGTGCCAGCAGTGATCCAGGGGGCAACACAGAAGTCTTCTTT	CALRGTGGYKVVF_CASSDPGGNTEVFF	32	Large (20 < X <= 100)
Blood.PIB_GCAATCACAATGGAGC-1	Blood	PIB	4	TRAV6D-4.TRAJ7.TRAC_TRBV10.NA.TRBJ2-7.TRBC2	TGTGCTCTGGTTGACGACTACAGCAACAACAGACTTACTTTG_TGTGCCAGCAGCTGGGCCGGGACTGGGGGGTATGAACAGTACTTC	CALVDDYSNNRLTL_CASSWAGTGGYEQYF	8	Medium (5 < X <= 20)
Blood.PIB_GCACTCTGTCTCTCTG-1	Blood	PIB	0	TRAV13-1.TRAJ49.TRAC_TRBV1.NA.TRBJ2-5.TRBC2	TGTGCTTTGGGCACGGGTTACCAGAACTTCTATTTT_TGCACCTGCAGTGCAGATCAGGGGACTAACCAAGACACCCAGTACTTT	CALGTGYQNFYF_CTCSADQGTNQDTQYF	2	Small (1 < X <= 5)
Blood.PIB_GCATACAAGTCGCCGT-1	Blood	PIB	0	TRAV12-2.TRAJ23.TRAC_TRBV12-2+TRBV13-2.NA.TRBJ1-2.TRBC1	TGTGCTTTGAGTGATCTGAATTATAACCAGGGGAAGCTTATCTTT_TGTGCCAGCGGTGATGTGAGGGACACCGACTACACCTTC	CALSDLNYNQGKLIF_CASGDVRDTDYTF	2	Small (1 < X <= 5)
Blood.PIB_GCATACATCGCTTGTC-1	Blood	PIB	2	TRAV6N-7.TRAJ22.TRAC_TRBV17.NA.TRBJ2-4.TRBC2	TGTGCTCTGGGTGGATCTTCTGGCAGCTGGCAACTCATCTTT_TGTGCTAGCAGTAGAGTCCGACAGGGGAGTCAAAACACCTTGTACTTT	CALGGSSGSWQLIF_CASSRVRQGSQNTLYF	4	Small (1 < X <= 5)
Blood.PIB_GCATGATAGTAAGTAC-1	Blood	PIB	4	TRAV12N-2.TRAJ12.TRAC_TRBV13-3.TRBD1.TRBJ1-1.TRBC1	TGTGCTTTGAGAGGGACTGGAGGCTATAAAGTGGTCTTT_TGTGCCAGCAGTGATCCAGGGGGCAACACAGAAGTCTTCTTT	CALRGTGGYKVVF_CASSDPGGNTEVFF	32	Large (20 < X <= 100)
Blood.PIB_GCCAAATGTTAGATGA-1	Blood	PIB	4	TRAV16D-DV11.TRAJ23.TRAC_TRBV10.NA.TRBJ2-7.TRBC2	TGTGCTATGAGAGAATATAACCAGGGGAAGCTTATCTTT_TGTGCCAGCAGCTGGGCCGGGACTGGGGGGTATGAACAGTACTTC	CAMREYNQGKLIF_CASSWAGTGGYEQYF	4	Small (1 < X <= 5)
Blood.PIB_GCGCGATAGGCTACGA-1	Blood	PIB	4	TRAV6D-4.TRAJ11.TRAC_TRBV13-3.TRBD1.TRBJ1-1.TRBC1	TGTGCTCTGGTTGACTCGGGATACAACAAACTCACTTTT_TGTGCCAGCAGTGATCCAGGGGGCAACACAGAAGTCTTCTTT	CALVDSGYNKLTF_CASSDPGGNTEVFF	16	Medium (5 < X <= 20)
Blood.PIB_GCTCCTATCTTGTACT-1	Blood	PIB	4	TRAV6D-4.TRAJ7.TRAC_TRBV10.NA.TRBJ2-7.TRBC2	TGTGCTCTGGTTGACGACTACAGCAACAACAGACTTACTTTG_TGTGCCAGCAGCTGGGCCGGGACTGGGGGGTATGAACAGTACTTC	CALVDDYSNNRLTL_CASSWAGTGGYEQYF	8	Medium (5 < X <= 20)
Blood.PIB_GCTGCAGTCCTTCAAT-1	Blood	PIB	0	TRAV13-1.TRAJ26.TRAC_TRBV19.NA.TRBJ2-7.TRBC2	TGTGCTTTGGAACGTTATAACTATGCCCAGGGATTAACCTTC_TGTGCCAGCAGCCCCGGGACAGATTCCTATGAACAGTACTTC	CALERYNYAQGLTF_CASSPGTDSYEQYF	2	Small (1 < X <= 5)
Blood.PIB_GCTGCGACACTACAGT-1	Blood	PIB	4	TRAV6D-4.TRAJ7.TRAC_TRBV10.NA.TRBJ2-7.TRBC2	TGTGCTCTGGTTGACGACTACAGCAACAACAGACTTACTTTG_TGTGCCAGCAGCTGGGCCGGGACTGGGGGGTATGAACAGTACTTC	CALVDDYSNNRLTL_CASSWAGTGGYEQYF	8	Medium (5 < X <= 20)
Blood.PIB_GCTTGAAGTACTCTCC-1	Blood	PIB	4	TRAV14N-1.TRAJ22.TRAC_TRBV17.NA.TRBJ2-7.TRBC2	TGTGCAGCCGGTGCATCTTCTGGCAGCTGGCAACTCATCTTT_TGTGCTAGCAGTAGAAGACAAAGCTCCTATGAACAGTACTTC	CAAGASSGSWQLIF_CASSRRQSSYEQYF	7	Medium (5 < X <= 20)
Blood.PIB_GGAACTTCAGGTCGTC-1	Blood	PIB	4	TRAV12N-2.TRAJ12.TRAC_TRBV13-3.TRBD1.TRBJ1-1.TRBC1	TGTGCTTTGAGAGGGACTGGAGGCTATAAAGTGGTCTTT_TGTGCCAGCAGTGATCCAGGGGGCAACACAGAAGTCTTCTTT	CALRGTGGYKVVF_CASSDPGGNTEVFF	32	Large (20 < X <= 100)
Blood.PIB_GGAATAAAGTCCTCCT-1	Blood	PIB	2	TRAV4-4-DV10.TRAJ48.TRAC_TRBV12-2+TRBV13-2.TRBD2.TRBJ2-1.TRBC2	TGTGCTGCCCCCTCCAACTATGGAAATGAGAAAATAACTTTT_TGTGCCAGCGGACTGGGGGGGTATGCTGAGCAGTTCTTC	CAAPSNYGNEKITF_CASGLGGYAEQFF	2	Small (1 < X <= 5)
Blood.PIB_GGACATTCAGCCTTTC-1	Blood	PIB	4	TRAV12N-2.TRAJ12.TRAC_TRBV13-3.TRBD1.TRBJ1-1.TRBC1	TGTGCTTTGAGAGGGACTGGAGGCTATAAAGTGGTCTTT_TGTGCCAGCAGTGATCCAGGGGGCAACACAGAAGTCTTCTTT	CALRGTGGYKVVF_CASSDPGGNTEVFF	32	Large (20 < X <= 100)
Blood.PIB_GGCCGATCATCCTTGC-1	Blood	PIB	4	TRAV12N-2.TRAJ12.TRAC_TRBV13-3.TRBD1.TRBJ1-1.TRBC1	TGTGCTTTGAGAGGGACTGGAGGCTATAAAGTGGTCTTT_TGTGCCAGCAGTGATCCAGGGGGCAACACAGAAGTCTTCTTT	CALRGTGGYKVVF_CASSDPGGNTEVFF	32	Large (20 < X <= 100)
Blood.PIB_GGGAATGAGTAGCCGA-1	Blood	PIB	4	TRAV7D-2.TRAJ32.TRAC_TRBV10.NA.TRBJ1-6.TRBC1	TGTGCAGCAGGGGTTTATGGGAGCAGTGGCAACAAGCTCATCTTT_TGTGCCAGCAGCTCTGGACAGTCCTATAATTCGCCCCTCTACTTT	CAAGVYGSSGNKLIF_CASSSGQSYNSPLYF	8	Medium (5 < X <= 20)
Blood.PIB_GGGAATGAGTGAAGAG-1	Blood	PIB	4	TRAV16D-DV11.TRAJ23.TRAC_TRBV10.NA.TRBJ2-7.TRBC2	TGTGCTATGAGAGAATATAACCAGGGGAAGCTTATCTTT_TGTGCCAGCAGCTGGGCCGGGACTGGGGGGTATGAACAGTACTTC	CAMREYNQGKLIF_CASSWAGTGGYEQYF	4	Small (1 < X <= 5)
Blood.PIB_GGTATTGGTCATCGGC-1	Blood	PIB	4	TRAV7D-4.TRAJ13.TRAC_TRBV19.NA.TRBJ2-2.TRBC2	TGTGCAGCTAGTGAGAATTCTGGGACTTACCAGAGGTTT_TGTGCCAGCAGTATCTGGGGGCGCGACACCGGGCAGCTCTACTTT	CAASENSGTYQRF_CASSIWGRDTGQLYF	9	Medium (5 < X <= 20)
Blood.PIB_GGTGCGTCAGTATCTG-1	Blood	PIB	4	TRAV7D-4.TRAJ13.TRAC_TRBV19.NA.TRBJ2-2.TRBC2	TGTGCAGCTAGTGAGAATTCTGGGACTTACCAGAGGTTT_TGTGCCAGCAGTATCTGGGGGCGCGACACCGGGCAGCTCTACTTT	CAASENSGTYQRF_CASSIWGRDTGQLYF	9	Medium (5 < X <= 20)
Blood.PIB_GTCACAAGTGCTTCTC-1	Blood	PIB	2	TRAV4-4-DV10.TRAJ48.TRAC_TRBV14.NA.TRBJ2-5.TRBC2	TGTGCTGCTGAGGCCAACTATGGAAATGAGAAAATAACTTTT_TGTGCCAGCAGTTTCGCAGAGCAAGACACCCAGTACTTT	CAAEANYGNEKITF_CASSFAEQDTQYF	2	Small (1 < X <= 5)
Blood.PIB_GTCACGGCATAAAGGT-1	Blood	PIB	4	TRAV14N-2.TRAJ23.TRAC_TRBV10.NA.TRBJ2-1.TRBC2	TGTGCAGCAAACGTGGGTTATAACCAGGGGAAGCTTATCTTT_TGTGCCAGCAGCTGGGGGGCGCCTGAGCAGTTCTTC	CAANVGYNQGKLIF_CASSWGAPEQFF	2	Small (1 < X <= 5)
Blood.PIB_GTCACGGCATCAGTAC-1	Blood	PIB	0	TRAV12-2.TRAJ52.TRAC_TRBV3.NA.TRBJ2-5.TRBC2	TGTGCTTTGACTGGAGCTAACACTGGAAAGCTCACGTTT_TGTGCCAGCAGCTTAGGAGACACCCAGTACTTT	CALTGANTGKLTF_CASSLGDTQYF	2	Small (1 < X <= 5)
Blood.PIB_GTCATTTCACGGACAA-1	Blood	PIB	4	TRAV6D-4.TRAJ7.TRAC_TRBV10.NA.TRBJ2-7.TRBC2	TGTGCTCTGGTTGACGACTACAGCAACAACAGACTTACTTTG_TGTGCCAGCAGCTGGGCCGGGACTGGGGGGTATGAACAGTACTTC	CALVDDYSNNRLTL_CASSWAGTGGYEQYF	8	Medium (5 < X <= 20)
Blood.PIB_GTCCTCACACGAAATA-1	Blood	PIB	4	TRAV7D-2.TRAJ32.TRAC_TRBV10.NA.TRBJ1-6.TRBC1	TGTGCAGCAGGGGTTTATGGGAGCAGTGGCAACAAGCTCATCTTT_TGTGCCAGCAGCTCTGGACAGTCCTATAATTCGCCCCTCTACTTT	CAAGVYGSSGNKLIF_CASSSGQSYNSPLYF	8	Medium (5 < X <= 20)
Blood.PIB_GTCTTCGAGGAATTAC-1	Blood	PIB	4	TRAV12N-2.TRAJ12.TRAC_TRBV13-3.TRBD1.TRBJ1-1.TRBC1	TGTGCTTTGAGAGGGACTGGAGGCTATAAAGTGGTCTTT_TGTGCCAGCAGTGATCCAGGGGGCAACACAGAAGTCTTCTTT	CALRGTGGYKVVF_CASSDPGGNTEVFF	32	Large (20 < X <= 100)
Blood.PIB_GTGAAGGGTAAAGTCA-1	Blood	PIB	4	TRAV7-5.TRAJ27.TRAC_TRBV12-1.NA.TRBJ1-2.TRBC1	TGTGCAGTGAGGGACACCAATACAGGCAAATTAACCTTT_TGTGCCAGCTCTCGGGGGAACTCCGACTACACCTTC	CAVRDTNTGKLTF_CASSRGNSDYTF	2	Small (1 < X <= 5)
Blood.PIB_GTGTGCGCAGGATCGA-1	Blood	PIB	4	TRAV9N-3.TRAJ43.TRAC_TRBV2.NA.TRBJ1-1.TRBC1	TGTGCTGTGAGCATTGGGAACAACAATGCCCCACGATTT_TGTGCCAGCAGCCAAGATCGGGGCCTAAACACAGAAGTCTTCTTT	CAVSIGNNNAPRF_CASSQDRGLNTEVFF	2	Small (1 < X <= 5)
Blood.PIB_GTTCATTCATGAGCGA-1	Blood	PIB	2	TRAV12N-2.TRAJ12.TRAC_TRBV13-3.NA.TRBJ1-1.TRBC1	TGTGCTTTGAGGGGGACTGGAGGCTATAAAGTGGTCTTT_TGTGCCAGCAGTGATCCAGGGGGGAACACAGAAGTCTTCTTT	CALRGTGGYKVVF_CASSDPGGNTEVFF	3	Small (1 < X <= 5)
Blood.PIB_GTTCTCGAGCGATCCC-1	Blood	PIB	4	TRAV7D-4.TRAJ13.TRAC_TRBV19.NA.TRBJ2-2.TRBC2	TGTGCAGCTAGTGAGAATTCTGGGACTTACCAGAGGTTT_TGTGCCAGCAGTATCTGGGGGCGCGACACCGGGCAGCTCTACTTT	CAASENSGTYQRF_CASSIWGRDTGQLYF	9	Medium (5 < X <= 20)
Blood.PIB_GTTTCTACATTTGCTT-1	Blood	PIB	4	TRAV7D-2.TRAJ32.TRAC_TRBV10.NA.TRBJ1-6.TRBC1	TGTGCAGCAGGGGTTTATGGGAGCAGTGGCAACAAGCTCATCTTT_TGTGCCAGCAGCTCTGGACAGTCCTATAATTCGCCCCTCTACTTT	CAAGVYGSSGNKLIF_CASSSGQSYNSPLYF	8	Medium (5 < X <= 20)
Blood.PIB_TACTCATGTCTCTTTA-1	Blood	PIB	4	TRAV4-4-DV10.TRAJ32.TRAC_TRBV26.NA.TRBJ2-5.TRBC2	TGTGCTGCTGAAATTTTGGATTATGGGAGCAGTGGCAACAAGCTCATCTTT_TGTGCCAGCAGTCAGGGAATCCAAGACACCCAGTACTTT	CAAEILDYGSSGNKLIF_CASSQGIQDTQYF	3	Small (1 < X <= 5)
Blood.PIB_TAGGCATCACTTCTGC-1	Blood	PIB	4	TRAV6D-4.TRAJ11.TRAC_TRBV13-3.TRBD1.TRBJ1-1.TRBC1	TGTGCTCTGGTTGACTCGGGATACAACAAACTCACTTTT_TGTGCCAGCAGTGATCCAGGGGGCAACACAGAAGTCTTCTTT	CALVDSGYNKLTF_CASSDPGGNTEVFF	16	Medium (5 < X <= 20)
Blood.PIB_TATCTCAGTCTGCGGT-1	Blood	PIB	4	TRAV12N-2.TRAJ12.TRAC_TRBV13-3.TRBD1.TRBJ1-1.TRBC1	TGTGCTTTGAGAGGGACTGGAGGCTATAAAGTGGTCTTT_TGTGCCAGCAGTGATCCAGGGGGCAACACAGAAGTCTTCTTT	CALRGTGGYKVVF_CASSDPGGNTEVFF	32	Large (20 < X <= 100)
Blood.PIB_TCATTACGTACCGTAT-1	Blood	PIB	0	TRAV12-2.TRAJ52.TRAC_TRBV3.NA.TRBJ2-5.TRBC2	TGTGCTTTGACTGGAGCTAACACTGGAAAGCTCACGTTT_TGTGCCAGCAGCTTAGGAGACACCCAGTACTTT	CALTGANTGKLTF_CASSLGDTQYF	2	Small (1 < X <= 5)
Blood.PIB_TCGCGAGCAGTAAGAT-1	Blood	PIB	4	TRAV6D-4.TRAJ7.TRAC_TRBV10.NA.TRBJ2-7.TRBC2	TGTGCTCTGGTTGACGACTACAGCAACAACAGACTTACTTTG_TGTGCCAGCAGCTGGGCCGGGACTGGGGGGTATGAACAGTACTTC	CALVDDYSNNRLTL_CASSWAGTGGYEQYF	8	Medium (5 < X <= 20)
Blood.PIB_TCGCGTTCAGTCACTA-1	Blood	PIB	2	TRAV6D-4.TRAJ11.TRAC_TRBV13-3.TRBD1.TRBJ1-1.TRBC1	TGTGCTCTGGTTGACTCGGGATACAACAAACTCACTTTT_TGTGCCAGCAGTGATCCAGGGGGCAACACAGAAGTCTTCTTT	CALVDSGYNKLTF_CASSDPGGNTEVFF	16	Medium (5 < X <= 20)
Blood.PIB_TCTGGAAAGGCTACGA-1	Blood	PIB	4	TRAV12N-2.TRAJ12.TRAC_TRBV13-3.TRBD1.TRBJ1-1.TRBC1	TGTGCTTTGAGAGGGACTGGAGGCTATAAAGTGGTCTTT_TGTGCCAGCAGTGATCCAGGGGGCAACACAGAAGTCTTCTTT	CALRGTGGYKVVF_CASSDPGGNTEVFF	32	Large (20 < X <= 100)
Blood.PIB_TGACAACCAAAGCAAT-1	Blood	PIB	4	TRAV6D-4.TRAJ7.TRAC_TRBV10.NA.TRBJ2-7.TRBC2	TGTGCTCTGGTTGACGACTACAGCAACAACAGACTTACTTTG_TGTGCCAGCAGCTGGGCCGGGACTGGGGGGTATGAACAGTACTTC	CALVDDYSNNRLTL_CASSWAGTGGYEQYF	8	Medium (5 < X <= 20)
Blood.PIB_TGCCAAACACGGTGTC-1	Blood	PIB	4	TRAV13N-2.TRAJ17.TRAC_TRBV2.NA.TRBJ2-1.TRBC2	TGTGCCCTGGGGGCTAACAGTGCAGGGAACAAGCTAACTTTT_TGTGCCAGCAGCCAAGAGTCCAGTAACTATGCTGAGCAGTTCTTC	CALGANSAGNKLTF_CASSQESSNYAEQFF	3	Small (1 < X <= 5)
Blood.PIB_TGCCCATGTAATAGCA-1	Blood	PIB	4	TRAV12N-2.TRAJ12.TRAC_TRBV13-3.TRBD1.TRBJ1-1.TRBC1	TGTGCTTTGAGAGGGACTGGAGGCTATAAAGTGGTCTTT_TGTGCCAGCAGTGATCCAGGGGGCAACACAGAAGTCTTCTTT	CALRGTGGYKVVF_CASSDPGGNTEVFF	32	Large (20 < X <= 100)
Blood.PIB_TGCCCATGTGTGAATA-1	Blood	PIB	4	TRAV6D-4.TRAJ11.TRAC_TRBV13-3.TRBD1.TRBJ1-1.TRBC1	TGTGCTCTGGTTGACTCGGGATACAACAAACTCACTTTT_TGTGCCAGCAGTGATCCAGGGGGCAACACAGAAGTCTTCTTT	CALVDSGYNKLTF_CASSDPGGNTEVFF	16	Medium (5 < X <= 20)
Blood.PIB_TGCCCTACAAGAGGCT-1	Blood	PIB	2	TRAV12N-2.TRAJ12.TRAC_TRBV13-3.NA.TRBJ1-1.TRBC1	TGTGCTTTGAGGGGGACTGGAGGCTATAAAGTGGTCTTT_TGTGCCAGCAGTGATCCAGGGGGGAACACAGAAGTCTTCTTT	CALRGTGGYKVVF_CASSDPGGNTEVFF	3	Small (1 < X <= 5)
Blood.PIB_TGCGGGTCAGCTGGCT-1	Blood	PIB	0	TRAV16N.TRAJ18.TRAC_TRBV12-2.NA.TRBJ2-7.TRBC2	TGTGCTATGAGAGAGGGCGATTCAGCCTTAGGGAGGCTGCATTTT_TGTGCCAGCTCTCTGGGGGCGCGGGAACAGTACTTC	CAMREGDSALGRLHF_CASSLGAREQYF	2	Small (1 < X <= 5)
Blood.PIB_TGCGTGGGTCGTTGTA-1	Blood	PIB	4	TRAV12N-2.TRAJ12.TRAC_TRBV13-3.TRBD1.TRBJ1-1.TRBC1	TGTGCTTTGAGAGGGACTGGAGGCTATAAAGTGGTCTTT_TGTGCCAGCAGTGATCCAGGGGGCAACACAGAAGTCTTCTTT	CALRGTGGYKVVF_CASSDPGGNTEVFF	32	Large (20 < X <= 100)
Blood.PIB_TGGCCAGCAGCTGTAT-1	Blood	PIB	4	TRAV14N-1.TRAJ22.TRAC_TRBV17.NA.TRBJ2-7.TRBC2	TGTGCAGCCGGTGCATCTTCTGGCAGCTGGCAACTCATCTTT_TGTGCTAGCAGTAGAAGACAAAGCTCCTATGAACAGTACTTC	CAAGASSGSWQLIF_CASSRRQSSYEQYF	7	Medium (5 < X <= 20)
Blood.PIB_TGGGAAGGTAGAAAGG-1	Blood	PIB	4	TRAV12-1.TRAJ32.TRAC_TRBV10.NA.TRBJ1-6.TRBC1	TGTGCTCTCGGGAGCAGTGGCAACAAGCTCATCTTT_TGTGCCAGCAGCTCTGGACAGTCCTATAATTCGCCCCTCTACTTT	CALGSSGNKLIF_CASSSGQSYNSPLYF	6	Medium (5 < X <= 20)
Blood.PIB_TGGGCGTAGAGAACAG-1	Blood	PIB	4	TRAV17.TRAJ56.TRAC_TRBV12-2+TRBV13-2.NA.TRBJ2-3.TRBC2	TGTGCACTGGAGGAGGGGGCTACTGGAGGCAATAATAAGCTGACTTTT_TGTGCCAGCGGGGACAATAGTGCAGAAACGCTGTATTTT	CALEEGATGGNNKLTF_CASGDNSAETLYF	2	Small (1 < X <= 5)
Blood.PIB_TGGTTCCAGATGTAAC-1	Blood	PIB	4	TRAV12-1.TRAJ32.TRAC_TRBV10.NA.TRBJ1-6.TRBC1	TGTGCTCTCGGGAGCAGTGGCAACAAGCTCATCTTT_TGTGCCAGCAGCTCTGGACAGTCCTATAATTCGCCCCTCTACTTT	CALGSSGNKLIF_CASSSGQSYNSPLYF	6	Medium (5 < X <= 20)
Blood.PIB_TGTGGTACACGGACAA-1	Blood	PIB	4	TRAV12N-2.TRAJ12.TRAC_TRBV13-3.TRBD1.TRBJ1-1.TRBC1	TGTGCTTTGAGAGGGACTGGAGGCTATAAAGTGGTCTTT_TGTGCCAGCAGTGATCCAGGGGGCAACACAGAAGTCTTCTTT	CALRGTGGYKVVF_CASSDPGGNTEVFF	32	Large (20 < X <= 100)
Blood.PIB_TGTGGTAGTTTGTTGG-1	Blood	PIB	4	TRAV7-3.TRAJ22.TRAC_TRBV10.NA.TRBJ2-2.TRBC2	TGTGCAGTGAGGGGGTCTTCTGGCAGCTGGCAACTCATCTTT_TGTGCCAGCAGCCCGACAGGGGTTTCAAACACCGGGCAGCTCTACTTT	CAVRGSSGSWQLIF_CASSPTGVSNTGQLYF	2	Small (1 < X <= 5)
Blood.PIB_TGTGGTATCAACTCTT-1	Blood	PIB	4	TRAV6D-4.TRAJ11.TRAC_TRBV13-3.TRBD1.TRBJ1-1.TRBC1	TGTGCTCTGGTTGACTCGGGATACAACAAACTCACTTTT_TGTGCCAGCAGTGATCCAGGGGGCAACACAGAAGTCTTCTTT	CALVDSGYNKLTF_CASSDPGGNTEVFF	16	Medium (5 < X <= 20)
Blood.PIB_TTAGTTCAGACAATAC-1	Blood	PIB	4	TRAV14N-1.TRAJ22.TRAC_TRBV17.NA.TRBJ2-7.TRBC2	TGTGCAGCCGGTGCATCTTCTGGCAGCTGGCAACTCATCTTT_TGTGCTAGCAGTAGAAGACAAAGCTCCTATGAACAGTACTTC	CAAGASSGSWQLIF_CASSRRQSSYEQYF	7	Medium (5 < X <= 20)
Blood.PIB_TTCGAAGTCACTCCTG-1	Blood	PIB	4	TRAV7-4.TRAJ31.TRAC_TRBV13-3.NA.TRBJ2-5.TRBC2	TGTGCAGCTAGTGAGCATAGCAATAACAGAATCTTCTTT_TGTGCCAGCAGTGATGCGGACTGGCAAGACACCCAGTACTTT	CAASEHSNNRIFF_CASSDADWQDTQYF	2	Small (1 < X <= 5)
Blood.PIB_TTCGGTCTCGGATGTT-1	Blood	PIB	4	TRAV6D-4.TRAJ11.TRAC_TRBV13-3.TRBD1.TRBJ1-1.TRBC1	TGTGCTCTGGTTGACTCGGGATACAACAAACTCACTTTT_TGTGCCAGCAGTGATCCAGGGGGCAACACAGAAGTCTTCTTT	CALVDSGYNKLTF_CASSDPGGNTEVFF	16	Medium (5 < X <= 20)
Blood.PIB_TTCTACATCTACTCAT-1	Blood	PIB	4	TRAV12N-2.TRAJ12.TRAC_TRBV13-3.TRBD1.TRBJ1-1.TRBC1	TGTGCTTTGAGAGGGACTGGAGGCTATAAAGTGGTCTTT_TGTGCCAGCAGTGATCCAGGGGGCAACACAGAAGTCTTCTTT	CALRGTGGYKVVF_CASSDPGGNTEVFF	32	Large (20 < X <= 100)
Blood.PIB_TTCTCCTCACATAACC-1	Blood	PIB	4	TRAV6N-7.TRAJ22.TRAC_TRBV17.NA.TRBJ2-4.TRBC2	TGTGCTCTGGGTGGATCTTCTGGCAGCTGGCAACTCATCTTT_TGTGCTAGCAGTAGAGTCCGACAGGGGAGTCAAAACACCTTGTACTTT	CALGGSSGSWQLIF_CASSRVRQGSQNTLYF	4	Small (1 < X <= 5)
Blood.PIB_TTGAACGAGAGGTACC-1	Blood	PIB	4	TRAV12-1.TRAJ32.TRAC_TRBV10.NA.TRBJ1-6.TRBC1	TGTGCTCTCGGGAGCAGTGGCAACAAGCTCATCTTT_TGTGCCAGCAGCTCTGGACAGTCCTATAATTCGCCCCTCTACTTT	CALGSSGNKLIF_CASSSGQSYNSPLYF	6	Medium (5 < X <= 20)
Blood.PIB_TTGACTTCAGGTTTCA-1	Blood	PIB	0	TRAV13-1.TRAJ57.TRAC_TRBV12-1.NA.TRBJ2-1.TRBC2	TGTGCTTTGGAACTTCAAGGAGGGTCTGCGAAGCTCATCTTT_TGTGCCAGCTCTCTTGATAACTATGCTGAGCAGTTCTTC	CALELQGGSAKLIF_CASSLDNYAEQFF	2	Small (1 < X <= 5)
Blood.PIB_TTGCGTCAGACAAGCC-1	Blood	PIB	1	TRAV12-2.TRAJ30.TRAC_TRBV10.NA.TRBJ2-7.TRBC2	TGTGCTTGTGGGGGCACAAATGCTTACAAAGTCATCTTT_TGTGCCAGCAGCAGGGACTGGGGGTACTCCTATGAACAGTACTTC	CACGGTNAYKVIF_CASSRDWGYSYEQYF	5	Small (1 < X <= 5)
Blood.PIB_TTGCGTCAGCTAGTGG-1	Blood	PIB	4	TRAV12N-2.TRAJ12.TRAC_TRBV13-3.TRBD1.TRBJ1-1.TRBC1	TGTGCTTTGAGAGGGACTGGAGGCTATAAAGTGGTCTTT_TGTGCCAGCAGTGATCCAGGGGGCAACACAGAAGTCTTCTTT	CALRGTGGYKVVF_CASSDPGGNTEVFF	32	Large (20 < X <= 100)
Blood.PIB_TTTATGCAGCCCTAAT-1	Blood	PIB	0	TRAV12-2.TRAJ23.TRAC_TRBV12-2+TRBV13-2.NA.TRBJ1-2.TRBC1	TGTGCTTTGAGTGATCTGAATTATAACCAGGGGAAGCTTATCTTT_TGTGCCAGCGGTGATGTGAGGGACACCGACTACACCTTC	CALSDLNYNQGKLIF_CASGDVRDTDYTF	2	Small (1 < X <= 5)
Blood.PIB_TTTGGTTGTAGCGATG-1	Blood	PIB	4	TRAV12N-2.TRAJ12.TRAC_TRBV13-3.TRBD1.TRBJ1-1.TRBC1	TGTGCTTTGAGAGGGACTGGAGGCTATAAAGTGGTCTTT_TGTGCCAGCAGTGATCCAGGGGGCAACACAGAAGTCTTCTTT	CALRGTGGYKVVF_CASSDPGGNTEVFF	32	Large (20 < X <= 100)
Blood.PIB_TTTGTCAAGATCCCGC-1	Blood	PIB	2	TRAV9N-3.TRAJ43.TRAC_TRBV2.NA.TRBJ1-1.TRBC1	TGTGCTGTGAGCATTGGGAACAACAATGCCCCACGATTT_TGTGCCAGCAGCCAAGATCGGGGCCTAAACACAGAAGTCTTCTTT	CAVSIGNNNAPRF_CASSQDRGLNTEVFF	2	Small (1 < X <= 5)
Blood.PIB_TTTGTCATCGTCGTTC-1	Blood	PIB	0	TRAV8N-2.TRAJ27.TRAC_TRBV15.NA.TRBJ2-7.TRBC2	TGTGCTACTGATAACACCAATACAGGCAAATTAACCTTT_TGTGCCAGCAGTTTGGGGAAGGATGAACAGTACTTC	CATDNTNTGKLTF_CASSLGKDEQYF	2	Small (1 < X <= 5)
Blood.PIB.PD1_ACAGCTAAGCAGGCTA-1	Blood	PIB.PD1	0	TRAV12D-3.TRAJ23.TRAC_TRBV14.NA.TRBJ1-2.TRBC1	TGTGCTCTGAGTGATCGATATAACCAGGGGAAGCTTATCTTT_TGTGCCAGCAGTGGGACAGCAAACTCCGACTACACCTTC	CALSDRYNQGKLIF_CASSGTANSDYTF	2	Small (1 < X <= 5)
Blood.PIB.PD1_ACGAGCCAGGCTCTTA-1	Blood	PIB.PD1	0	TRAV10D.TRAJ40.TRAC_TRBV16.NA.TRBJ2-1.TRBC2	TGTGCAGCAAGCAGAGATACAGGAAACTACAAATACGTCTTT_TGTGCAAGCAGCTTAGTCGTCTATGCTGAGCAGTTCTTC	CAASRDTGNYKYVF_CASSLVVYAEQFF	2	Small (1 < X <= 5)
Blood.PIB.PD1_AGAGCGAGTAGCGATG-1	Blood	PIB.PD1	0	TRAV4-4-DV10.TRAJ49.TRAC_TRBV3.NA.TRBJ2-7.TRBC2	TGTGCTGCCTACACGGGTTACCAGAACTTCTATTTT_TGTGCCAGCAGGGACAACTCCTATGAACAGTACTTC	CAAYTGYQNFYF_CASRDNSYEQYF	2	Small (1 < X <= 5)
Blood.PIB.PD1_AGTAGTCGTGCTCTTC-1	Blood	PIB.PD1	0	TRAV8D-1.TRAJ22.TRAC_TRBV13-3.NA.TRBJ1-2.TRBC1	TGTGCTACTGATGCTTCTTCTGGCAGCTGGCAACTCATCTTT_TGTGCCAGCAGTGTGGGGTCAAACTCCGACTACACCTTC	CATDASSGSWQLIF_CASSVGSNSDYTF	2	Small (1 < X <= 5)
Blood.PIB.PD1_ATCCACCGTTACCAGT-1	Blood	PIB.PD1	0	TRAV7D-2.TRAJ23.TRAC_TRBV12-1.NA.TRBJ2-7.TRBC2	TGTGCAGCAAAAATGAATTATAACCAGGGGAAGCTTATCTTT_TGTGCCAGCTCTGGCGGGACAGAATATGAACAGTACTTC	CAAKMNYNQGKLIF_CASSGGTEYEQYF	2	Small (1 < X <= 5)
Blood.PIB.PD1_CACCAGGTCAAACAAG-1	Blood	PIB.PD1	0	TRAV13-4-DV7.TRAJ49.TRAC_TRBV31.NA.TRBJ1-6.TRBC1	TGTGCTATGGCCTCGAACACGGGTTACCAGAACTTCTATTTT_TGTGCCTGGAGTCCCTTCGGAAATTCGCCCCTCTACTTT	CAMASNTGYQNFYF_CAWSPFGNSPLYF	2	Small (1 < X <= 5)
Blood.PIB.PD1_CGCCAAGAGGACGAAA-1	Blood	PIB.PD1	0	TRAV12D-3.TRAJ15.TRAC_TRBV14.NA.TRBJ2-7.TRBC2	TGTGCTCTGAGTGTCCAGGGAGGCAGAGCTCTGATATTT_TGTGCCAGCAGTTCCCAGGGGGTTTATGAACAGTACTTC	CALSVQGGRALIF_CASSSQGVYEQYF	2	Small (1 < X <= 5)
Blood.PIB.PD1_CGTAGCGGTTCATGGT-1	Blood	PIB.PD1	0	TRAV6N-7.TRAJ9.TRAC_TRBV23.TRBD1.TRBJ2-1.TRBC2	TGTGCTCTGGGCGACTCTAGCAACATGGGCTACAAACTTACCTTC_TGCTCCAGCAGTCAATCGTCAGGGGGCTATGCTGAGCAGTTCTTC	CALGDSSNMGYKLTF_CSSSQSSGGYAEQFF	2	Small (1 < X <= 5)
Blood.PIB.PD1_CGTCACTGTTCATGGT-1	Blood	PIB.PD1	0	TRAV6N-7.TRAJ9.TRAC_TRBV23.TRBD1.TRBJ2-1.TRBC2	TGTGCTCTGGGCGACTCTAGCAACATGGGCTACAAACTTACCTTC_TGCTCCAGCAGTCAATCGTCAGGGGGCTATGCTGAGCAGTTCTTC	CALGDSSNMGYKLTF_CSSSQSSGGYAEQFF	2	Small (1 < X <= 5)
Blood.PIB.PD1_GACCTGGAGGATTCGG-1	Blood	PIB.PD1	4	TRAV14N-1.TRAJ21.TRAC_TRBV15.TRBD2.TRBJ2-1.TRBC2	TGTGCAGCAAGTGTTTACAACGTGCTTTACTTC_TGTGCCAGCAGTTGGGACTGGGGGGGGGGCTATGCTGAGCAGTTCTTC	CAASVYNVLYF_CASSWDWGGGYAEQFF	2	Small (1 < X <= 5)
Blood.PIB.PD1_GCCTCTAGTGCTGTAT-1	Blood	PIB.PD1	4	TRAV10D.TRAJ15.TRAC_TRBV13-3.NA.TRBJ2-5.TRBC2	TGTGCAGCAAGACCCCAGGGAGGCAGAGCTCTGATATTT_TGTGCCAGCAGTGCTGGGGGGAGCCAAGACACCCAGTACTTT	CAARPQGGRALIF_CASSAGGSQDTQYF	2	Small (1 < X <= 5)
Blood.PIB.PD1_GCGACCAAGGGTCTCC-1	Blood	PIB.PD1	0	TRAV4-4-DV10.TRAJ49.TRAC_TRBV3.NA.TRBJ2-7.TRBC2	TGTGCTGCTGAGGCCGACACGGGTTACCAGAACTTCTATTTT_TGTGCCAGCAGCTCACAGGGGGGAGATTATGAACAGTACTTC	CAAEADTGYQNFYF_CASSSQGGDYEQYF	2	Small (1 < X <= 5)
Blood.PIB.PD1_GCTGCTTGTACAGTTC-1	Blood	PIB.PD1	4	TRAV12D-3.TRAJ15.TRAC_TRBV14.NA.TRBJ2-7.TRBC2	TGTGCTCTGATCTACCAGGGAGGCAGAGCTCTGATATTT_TGTGCCAGCAGTTTCGATGAGGGCTATGAACAGTACTTC	CALIYQGGRALIF_CASSFDEGYEQYF	2	Small (1 < X <= 5)
Blood.PIB.PD1_GGCAATTAGGTTACCT-1	Blood	PIB.PD1	4	TRAV7-3.TRAJ15.TRAC_TRBV19.NA.TRBJ2-5.TRBC2	TGTGCAGTGAGCCTCCAGGGAGGCAGAGCTCTGATATTT_TGTGCCAGCAGTCCTGGGACACACCAAGACACCCAGTACTTT	CAVSLQGGRALIF_CASSPGTHQDTQYF	2	Small (1 < X <= 5)
Blood.PIB.PD1_GGGAGATCAAATCCGT-1	Blood	PIB.PD1	4	TRAV7-3.TRAJ15.TRAC_TRBV19.NA.TRBJ2-5.TRBC2	TGTGCAGTGAGCCTCCAGGGAGGCAGAGCTCTGATATTT_TGTGCCAGCAGTCCTGGGACACACCAAGACACCCAGTACTTT	CAVSLQGGRALIF_CASSPGTHQDTQYF	2	Small (1 < X <= 5)
Blood.PIB.PD1_GGTATTGAGGACACCA-1	Blood	PIB.PD1	0	TRAV8D-1.TRAJ22.TRAC_TRBV13-3.NA.TRBJ1-2.TRBC1	TGTGCTACTGATGCATCTTCTGGCAGCTGGCAACTCATCTTT_TGTGCCAGCAGGGCAGCAAACTCCGACTACACCTTC	CATDASSGSWQLIF_CASRAANSDYTF	2	Small (1 < X <= 5)
Blood.PIB.PD1_GTATTCTAGATGTAAC-1	Blood	PIB.PD1	0	TRAV7D-2.TRAJ23.TRAC_TRBV12-1.NA.TRBJ2-7.TRBC2	TGTGCAGCAATCATGAATTATAACCAGGGGAAGCTTATCTTT_TGTGCCAGCTCTCTGGGCACACACTATGAACAGTACTTC	CAAIMNYNQGKLIF_CASSLGTHYEQYF	2	Small (1 < X <= 5)
Blood.PIB.PD1_GTTCTCGCAGCCTATA-1	Blood	PIB.PD1	0	TRAV13-4-DV7.TRAJ49.TRAC_TRBV31.NA.TRBJ1-6.TRBC1	TGTGCTATGGAACGTTCGCACACGGGTTACCAGAACTTCTATTTT_TGTGCCTGGAGTCTCGCAGGGGACTATAATTCGCCCCTCTACTTT	CAMERSHTGYQNFYF_CAWSLAGDYNSPLYF	2	Small (1 < X <= 5)
Blood.PIB.PD1_TATGCCCCAGGTCCAC-1	Blood	PIB.PD1	0	TRAV12D-3.TRAJ23.TRAC_TRBV14.NA.TRBJ1-2.TRBC1	TGTGCTCTGAGTGATAGGGATAACCAGGGGAAGCTTATCTTT_TGTGCCAGCAGTTTCGGACAAACAAACTCCGACTACACCTTC	CALSDRDNQGKLIF_CASSFGQTNSDYTF	2	Small (1 < X <= 5)
Blood.PIB.PD1_TCGTACCTCTACCTGC-1	Blood	PIB.PD1	4	TRAV14N-1.TRAJ21.TRAC_TRBV15.TRBD2.TRBJ2-1.TRBC2	TGTGCAGCAAGTGTTTACAACGTGCTTTACTTC_TGTGCCAGCAGTTGGGACTGGGGGGGGGGCTATGCTGAGCAGTTCTTC	CAASVYNVLYF_CASSWDWGGGYAEQFF	2	Small (1 < X <= 5)
Blood.PIB.PD1_TCTTTCCGTGGAAAGA-1	Blood	PIB.PD1	0	TRAV10D.TRAJ40.TRAC_TRBV16.NA.TRBJ2-1.TRBC2	TGTGCAGCAAGCAGAGATACAGGAAACTACAAATACGTCTTT_TGTGCAAGCAGCTTAGTCGTCTATGCTGAGCAGTTCTTC	CAASRDTGNYKYVF_CASSLVVYAEQFF	2	Small (1 < X <= 5)
Blood.PIB.PD1_TGGTTCCCAAACTGCT-1	Blood	PIB.PD1	0	TRAV10D.TRAJ15.TRAC_TRBV13-3.NA.TRBJ2-5.TRBC2	TGTGCAGCAAGACCCCAGGGAGGCAGAGCTCTGATATTT_TGTGCCAGCAGTGCTGGGGGGAGCCAAGACACCCAGTACTTT	CAARPQGGRALIF_CASSAGGSQDTQYF	2	Small (1 < X <= 5)
LN.GFP_AACACGTTCTTGGGTA-1	TdLN	GFP	0	TRAV9N-3.TRAJ21.TRAC_TRBV5.NA.TRBJ2-7.TRBC2	TGTGCTGTGAGGACTAATTACAACGTGCTTTACTTC_TGTGCCAGCAGCCAAGGGACAGGGGGGGGGGAACAGTACTTC	CAVRTNYNVLYF_CASSQGTGGGEQYF	2	Small (1 < X <= 5)
LN.GFP_ACACCCTCACCGGAAA-1	TdLN	GFP	0	TRAV12N-2.TRAJ37.TRAC_TRBV16.NA.TRBJ2-4.TRBC2	TGTGCTTTGAGTGATCTAGGGGGCAATACCGGAAAACTCATCTTT_TGTGCAAGCAGCTTTCACTGGGGACGTCAAAACACCTTGTACTTT	CALSDLGGNTGKLIF_CASSFHWGRQNTLYF	2	Small (1 < X <= 5)
LN.GFP_ACGTCAAGTATATGGA-1	TdLN	GFP	0	TRAV8-1.TRAJ40.TRAC_TRBV16.NA.TRBJ2-5.TRBC2	TGTGCTACTGATGTTAATACAGGAAACTACAAATACGTCTTT_TGTGCAAGCAGGGACAGACAAGACACCCAGTACTTT	CATDVNTGNYKYVF_CASRDRQDTQYF	2	Small (1 < X <= 5)
LN.GFP_ACTTTCACATCATCCC-1	TdLN	GFP	0	TRAV12D-3.TRAJ15.TRAC_TRBV12-1.NA.TRBJ2-7.TRBC2	TGTGCTCTGGACCAGGGAGGCAGAGCTCTGATATTT_TGTGCCAGCTCTCCGGGACTGGGGGGTGAGGAACAGTACTTC	CALDQGGRALIF_CASSPGLGGEEQYF	2	Small (1 < X <= 5)
LN.GFP_AGATTGCAGGGAAACA-1	TdLN	GFP	0	TRAV12N-2.TRAJ37.TRAC_TRBV16.NA.TRBJ2-4.TRBC2	TGTGCTTTGATAACAGGCAATACCGGAAAACTCATCTTT_TGTGCAAGCAGCTCCCCGGGAAGTCAAAACACCTTGTACTTT	CALITGNTGKLIF_CASSSPGSQNTLYF	2	Small (1 < X <= 5)
LN.GFP_AGCTCCTGTCTGGAGA-1	TdLN	GFP	0	TRAV12-2.TRAJ42.TRAC_TRBV16.NA.TRBJ1-1.TRBC1	TGTGCTTTGAGTGATCGGGGTGGAGGAAGCAATGCAAAGCTAACCTTC_TGTGCAAGCAGCTCCACAGGGGGGTACACAGAAGTCTTCTTT	CALSDRGGGSNAKLTF_CASSSTGGYTEVFF	2	Small (1 < X <= 5)
LN.GFP_AGTGAGGGTAAGAGAG-1	TdLN	GFP	0	TRAV13-4-DV7.TRAJ45.TRAC_TRBV12-2+TRBV13-2.NA.TRBJ1-1.TRBC1	TGTGCTATGGGAAATACAGAAGGTGCAGATAGACTCACCTTT_TGTGCCAGCGGTGACGTTAACACAGAAGTCTTCTTT	CAMGNTEGADRLTF_CASGDVNTEVFF	2	Small (1 < X <= 5)
LN.GFP_ATCATCTTCTTCGAGA-1	TdLN	GFP	0	TRAV4-4-DV10.TRAJ45.TRAC_TRBV16.NA.TRBJ2-5.TRBC2	TGTGCTGTTCATAATACAGAAGGTGCAGATAGACTCACCTTT_TGTGCAAGCAGCCAACCTCGACAGGGCCAAGACACCCAGTACTTT	CAVHNTEGADRLTF_CASSQPRQGQDTQYF	2	Small (1 < X <= 5)
LN.GFP_ATCTGCCTCGTGGGAA-1	TdLN	GFP	0	TRAV9N-3.TRAJ6.TRAC_TRBV12-1.NA.TRBJ2-7.TRBC2	TGTGCTGTGAAGATCTCAGGAGGAAACTACAAACCTACGTTT_TGTGCCAGCTCTCTGGACTTTTCCTATGAACAGTACTTC	CAVKISGGNYKPTF_CASSLDFSYEQYF	2	Small (1 < X <= 5)
LN.GFP_ATTATCCAGCGTAATA-1	TdLN	GFP	0	TRAV9N-3.TRAJ6.TRAC_TRBV12-1.NA.TRBJ2-7.TRBC2	TGTGCTGTGAGCAGCTCAGGAGGAAACTACAAACCTACGTTT_TGTGCCAGCTCTCGGGGGGGGGATGAACAGTACTTC	CAVSSSGGNYKPTF_CASSRGGDEQYF	2	Small (1 < X <= 5)
LN.GFP_ATTGGACTCATATCGG-1	TdLN	GFP	0	TRAV14N-2.TRAJ22.TRAC_TRBV12-2+TRBV13-2.NA.TRBJ2-7.TRBC2	TGTGCAGCCTCATCTTCTGGCAGCTGGCAACTCATCTTT_TGTGCCAGCGGTGCGGGGGGGAACTATGAACAGTACTTC	CAASSSGSWQLIF_CASGAGGNYEQYF	2	Small (1 < X <= 5)
LN.GFP_CAACTAGGTTAGTGGG-1	TdLN	GFP	0	TRAV6N-7.TRAJ18.TRAC_TRBV12-1.NA.TRBJ2-7.TRBC2	TGTGCTCTCAGGGGTTCAGCCTTAGGGAGGCTGCATTTT_TGTGCCAGCTCTGGACAGGGCTATGAACAGTACTTC	CALRGSALGRLHF_CASSGQGYEQYF	2	Small (1 < X <= 5)
LN.GFP_CAAGGCCAGTATGACA-1	TdLN	GFP	0	TRAV12N-2.TRAJ6.TRAC_TRBV19.NA.TRBJ2-1.TRBC2	TGTGCTTTGAGTGATCCCTCAGGAGGAAACTACAAACCTACGTTT_TGTGCCAGCAGTCTGGGGGGTTATGCTGAGCAGTTCTTC	CALSDPSGGNYKPTF_CASSLGGYAEQFF	2	Small (1 < X <= 5)
LN.GFP_CACCACTGTAGGCATG-1	TdLN	GFP	0	TRAV14N-2.TRAJ22.TRAC_TRBV12-2+TRBV13-2.NA.TRBJ2-7.TRBC2	TGTGCAGCATCTTCTGGCAGCTGGCAACTCATCTTT_TGTGCCAGCGGTGACCCGACAGCCTATGAACAGTACTTC	CAASSGSWQLIF_CASGDPTAYEQYF	2	Small (1 < X <= 5)
LN.GFP_CACCAGGGTAAGTGGC-1	TdLN	GFP	0	TRAV16.TRAJ40.TRAC_TRBV19.NA.TRBJ2-4.TRBC2	TGTGCTATGAGAGTAGTTAATACAGGAAACTACAAATACGTCTTT_TGTGCCAGCCGGACTGCTCAAAACACCTTGTACTTT	CAMRVVNTGNYKYVF_CASRTAQNTLYF	2	Small (1 < X <= 5)
LN.GFP_CACCTTGGTGATAAAC-1	TdLN	GFP	0	TRAV13-1.TRAJ43.TRAC_TRBV12-1.NA.TRBJ2-7.TRBC2	TGTGCTTTGGAACCTAACAACAATGCCCCACGATTT_TGTGCCAGCTCTCTTGGGAACTCCTATGAACAGTACTTC	CALEPNNNAPRF_CASSLGNSYEQYF	2	Small (1 < X <= 5)
LN.GFP_CAGCCGATCTCGCATC-1	TdLN	GFP	0	TRAV12D-3.TRAJ17.TRAC_TRBV15.NA.TRBJ2-7.TRBC2	TGTGCCTCCAACAGTGCAGGGAACAAGCTAACTTTT_TGTGCCAGCAGGGACAAATATGAACAGTACTTC	CASNSAGNKLTF_CASRDKYEQYF	2	Small (1 < X <= 5)
LN.GFP_CAGCGACCACGGTAAG-1	TdLN	GFP	2	TRAV12D-3.TRAJ23.TRAC_TRBV31.NA.TRBJ2-2.TRBC2	TGTGCTCTGAGTGATTATAACCAGGGGAAGCTTATCTTT_TGTGCCTGGAGCGCGGACTGGAGCACCGGGCAGCTCTACTTT	CALSDYNQGKLIF_CAWSADWSTGQLYF	3	Small (1 < X <= 5)
LN.GFP_CAGTAACGTACGCTGC-1	TdLN	GFP	0	TRAV13-4-DV7.TRAJ45.TRAC_TRBV12-2+TRBV13-2.NA.TRBJ1-1.TRBC1	TGTGCTATGGGAAATACAGAAGGTGCAGATAGACTCACCTTT_TGTGCCAGCGGTGACGTTAACACAGAAGTCTTCTTT	CAMGNTEGADRLTF_CASGDVNTEVFF	2	Small (1 < X <= 5)
LN.GFP_CAGTCCTTCATTTGGG-1	TdLN	GFP	0	TRAV13-1.TRAJ49.TRAC_TRBV26.NA.TRBJ2-2.TRBC2	TGTGCTTTGGAACAGGGTTACCAGAACTTCTATTTT_TGTGCCAGCAGTCTCCTGGGGGGGAACACCGGGCAGCTCTACTTT	CALEQGYQNFYF_CASSLLGGNTGQLYF	2	Small (1 < X <= 5)
LN.GFP_CATCGAATCAGGTTCA-1	TdLN	GFP	0	TRAV9-4.TRAJ31.TRAC_TRBV12-2+TRBV13-2.NA.TRBJ2-7.TRBC2	TGTGCTGTGAGCGTGAATAGCAATAACAGAATCTTCTTT_TGTGCCAGCGGTGATGCGGGGGAACAGTACTTC	CAVSVNSNNRIFF_CASGDAGEQYF	2	Small (1 < X <= 5)
LN.GFP_CATTATCCAAGGACTG-1	TdLN	GFP	0	TRAV12-2.TRAJ34.TRAC_TRBV5.NA.TRBJ2-5.TRBC2	TGTGCTTTGACCCCTTCCAATACCAACAAAGTCGTCTTT_TGTGCCAGCAGCCAATGGACTGGGGCACAAGACACCCAGTACTTT	CALTPSNTNKVVF_CASSQWTGAQDTQYF	2	Small (1 < X <= 5)
LN.GFP_CCCAGTTAGATGTGGC-1	TdLN	GFP	0	TRAV12D-3.TRAJ27.TRAC_TRBV13-3.NA.TRBJ2-7.TRBC2	TGTGCTCTGAGTGATAGAACCAATACAGGCAAATTAACCTTT_TGTGCCAGCAGTGATGGGGGATATGAACAGTACTTC	CALSDRTNTGKLTF_CASSDGGYEQYF	2	Small (1 < X <= 5)
LN.GFP_CCCATACCAAGTACCT-1	TdLN	GFP	0	TRAV6D-6.TRAJ22.TRAC_TRBV3.NA.TRBJ2-1.TRBC2	TGTGCTCTGGGTGATGCCGCTTCTGGCAGCTGGCAACTCATCTTT_TGTGCCAGCAGCCCTGGACAAAACTATGCTGAGCAGTTCTTC	CALGDAASGSWQLIF_CASSPGQNYAEQFF	2	Small (1 < X <= 5)
LN.GFP_CCGGGATAGAAACGCC-1	TdLN	GFP	0	TRAV13-1.TRAJ49.TRAC_TRBV26.NA.TRBJ2-2.TRBC2	TGTGCTTTGGAACAGGGTTACCAGAACTTCTATTTT_TGTGCCAGCAGTCTCCTGGGGGGGAACACCGGGCAGCTCTACTTT	CALEQGYQNFYF_CASSLLGGNTGQLYF	2	Small (1 < X <= 5)
LN.GFP_CCGTTCAAGACATAAC-1	TdLN	GFP	0	TRAV6N-7.TRAJ18.TRAC_TRBV12-1.NA.TRBJ2-7.TRBC2	TGTGCTCTGGGTGAGGGAGATAGAGGTTCAGCCTTAGGGAGGCTGCATTTT_TGTGCCAGCTCCCTCGACTGGGGTCCCTCCTATGAACAGTACTTC	CALGEGDRGSALGRLHF_CASSLDWGPSYEQYF	2	Small (1 < X <= 5)
LN.GFP_CCTACCATCTAACTCT-1	TdLN	GFP	0	TRAV16N.TRAJ31.TRAC_TRBV13-1.NA.TRBJ1-2.TRBC1	TGTGCTATGAGAGAGAGGAATAGCAATAACAGAATCTTCTTT_TGTGCCAGCAGCTCCGGGACAGCAAACTCCGACTACACCTTC	CAMRERNSNNRIFF_CASSSGTANSDYTF	2	Small (1 < X <= 5)
LN.GFP_CCTAGCTAGAGGTTGC-1	TdLN	GFP	0	TRAV6D-6.TRAJ22.TRAC_TRBV3.NA.TRBJ2-1.TRBC2	TGTGCTCTGGGTGATCAATCTTCTGGCAGCTGGCAACTCATCTTT_TGTGCCAGCAGCTTAACCGGGGGCGACTATGCTGAGCAGTTCTTC	CALGDQSSGSWQLIF_CASSLTGGDYAEQFF	2	Small (1 < X <= 5)
LN.GFP_CCTTCCCAGTGCAAGC-1	TdLN	GFP	0	TRAV9N-3.TRAJ31.TRAC_TRBV16.NA.TRBJ2-7.TRBC2	TGTGCTGTGAGCATGTCAGGCAATAACAGAATCTTCTTT_TGTGCAAGCAGCTCGACTGGGGGGAGGTCCTATGAACAGTACTTC	CAVSMSGNNRIFF_CASSSTGGRSYEQYF	2	Small (1 < X <= 5)
LN.GFP_CCTTCGACACCACCAG-1	TdLN	GFP	0	TRAV12-2.TRAJ42.TRAC_TRBV16.NA.TRBJ1-1.TRBC1	TGTGCTTCTGGAGGAAGCAATGCAAAGCTAACCTTC_TGTGCAAGCAGCCCCGGACCGAACACAGAAGTCTTCTTT	CASGGSNAKLTF_CASSPGPNTEVFF	2	Small (1 < X <= 5)
LN.GFP_CGCTTCATCTCGTTTA-1	TdLN	GFP	0	TRAV16N.TRAJ31.TRAC_TRBV13-1.NA.TRBJ1-2.TRBC1	TGTGCTATGAGAGAGGGGAGCAATAACAGAATCTTCTTT_TGTGCCAGCAGTGAGCCCGGGACAGCAAACTCCGACTACACCTTC	CAMREGSNNRIFF_CASSEPGTANSDYTF	2	Small (1 < X <= 5)
LN.GFP_CTACACCTCTTACCGC-1	TdLN	GFP	0	TRAV9N-3.TRAJ21.TRAC_TRBV5.NA.TRBJ2-7.TRBC2	TGTGCTGTGGGAATGTCTAATTACAACGTGCTTTACTTC_TGTGCCAGCAGCCAACAGGGACTGGGTGAACAGTACTTC	CAVGMSNYNVLYF_CASSQQGLGEQYF	2	Small (1 < X <= 5)
LN.GFP_CTCACACAGGTGCTAG-1	TdLN	GFP	0	TRAV16.TRAJ47.TRAC_TRBV16.NA.TRBJ2-7.TRBC2	TGTGCTATGAGAGAGGAAGACTATGCAAACAAGATGATCTTT_TGTGCAAGCAGCTTACCTGGGGGTTATGAACAGTACTTC	CAMREEDYANKMIF_CASSLPGGYEQYF	2	Small (1 < X <= 5)
LN.GFP_CTTTGCGAGGCTACGA-1	TdLN	GFP	0	TRAV12N-2.TRAJ6.TRAC_TRBV19.NA.TRBJ2-1.TRBC2	TGTGCTTTGAGTGATTCAGGAGGAAACTACAAACCTACGTTT_TGTGCCAGCAAAACTGGGGGGGGAATTAACTATGCTGAGCAGTTCTTC	CALSDSGGNYKPTF_CASKTGGGINYAEQFF	2	Small (1 < X <= 5)
LN.GFP_GAACATCAGCGTAGTG-1	TdLN	GFP	0	TRAV6D-6.TRAJ35.TRAC_TRBV12-1.NA.TRBJ1-2.TRBC1	TGTGCTCTGGCAGGCTTTGCAAGTGCGCTGACATTT_TGTGCCAGCTCCCTCGACAGGGCAAACTCCGACTACACCTTC	CALAGFASALTF_CASSLDRANSDYTF	2	Small (1 < X <= 5)
LN.GFP_GACGTGCCACCATGTA-1	TdLN	GFP	0	TRAV13-1.TRAJ43.TRAC_TRBV12-1.NA.TRBJ2-7.TRBC2	TGTGCTTTGGGCAATAACAACAATGCCCCACGATTT_TGTGCCAGCTCTCCCCCCGGGGAACAGTACTTC	CALGNNNNAPRF_CASSPPGEQYF	2	Small (1 < X <= 5)
LN.GFP_GACTGCGGTTCAACCA-1	TdLN	GFP	0	TRAV12D-3.TRAJ17.TRAC_TRBV15.NA.TRBJ2-7.TRBC2	TGTGCTCTTTTCAGTGCAGGGAACAAGCTAACTTTT_TGTGCCAGCAGTTCCCACAGCTCCTATGAACAGTACTTC	CALFSAGNKLTF_CASSSHSSYEQYF	2	Small (1 < X <= 5)
LN.GFP_GATCGATCACAAGTAA-1	TdLN	GFP	0	TRAV12D-3.TRAJ27.TRAC_TRBV13-3.NA.TRBJ2-7.TRBC2	TGTGCTCTGAGTGATCCCACCAATACAGGCAAATTAACCTTT_TGTGCCAGCAGTGAGGGGGTACACTACTTC	CALSDPTNTGKLTF_CASSEGVHYF	2	Small (1 < X <= 5)
LN.GFP_GCATGATGTCTAACGT-1	TdLN	GFP	0	TRAV12N-2.TRAJ22.TRAC_TRBV19.NA.TRBJ2-7.TRBC2	TGTGCTTTGAGCGCATCTTCTGGCAGCTGGCAACTCATCTTT_TGTGCCAGCAGTATAGGCTATGAACAGTACTTC	CALSASSGSWQLIF_CASSIGYEQYF	2	Small (1 < X <= 5)
LN.GFP_GGCGTGTTCAACCAAC-1	TdLN	GFP	0	TRAV12N-2.TRAJ22.TRAC_TRBV19.NA.TRBJ2-7.TRBC2	TGTGCTTTGAGTAAATCTTCTGGCAGCTGGCAACTCATCTTT_TGTGCCAGCAGTATTTGGGAGGGGGAACAGTACTTC	CALSKSSGSWQLIF_CASSIWEGEQYF	2	Small (1 < X <= 5)
LN.GFP_GGGACCTAGGGTATCG-1	TdLN	GFP	7	TRAV12-2.TRAJ34.TRAC_TRBV5.NA.TRBJ2-5.TRBC2	TGTGCTTTGAGGTCTTCCAATACCAACAAAGTCGTCTTT_TGTGCCAGCAGCCAGAACTGGGGGGAAGACACCCAGTACTTT	CALRSSNTNKVVF_CASSQNWGEDTQYF	2	Small (1 < X <= 5)
LN.GFP_GGGAGATTCATGTCCC-1	TdLN	GFP	0	TRAV9-4.TRAJ31.TRAC_TRBV12-2+TRBV13-2.NA.TRBJ2-7.TRBC2	TGTGCTGTGAGCGTGGATAGCAATAACAGAATCTTCTTT_TGTGCCAGCGGTGATGCGGGAGAACAGTACTTC	CAVSVDSNNRIFF_CASGDAGEQYF	2	Small (1 < X <= 5)
LN.GFP_GGGCACTGTCGCGGTT-1	TdLN	GFP	0	TRAV4-4-DV10.TRAJ45.TRAC_TRBV16.NA.TRBJ2-5.TRBC2	TGTGCTGCTGAGGGTACAGAAGGTGCAGATAGACTCACCTTT_TGTGCAAGCAGCCCAATACTGGGCCAAGACACCCAGTACTTT	CAAEGTEGADRLTF_CASSPILGQDTQYF	2	Small (1 < X <= 5)
LN.GFP_GGTGAAGAGAACTCGG-1	TdLN	GFP	0	TRAV8-1.TRAJ40.TRAC_TRBV16.NA.TRBJ2-5.TRBC2	TGTGCTACTGCCCAAGATAATACAGGAAACTACAAATACGTCTTT_TGTGCAAGCAGCTTAGGGGGCGACACCCAGTACTTT	CATAQDNTGNYKYVF_CASSLGGDTQYF	2	Small (1 < X <= 5)
LN.GFP_GTACTCCCAGACGCTC-1	TdLN	GFP	0	TRAV6-7-DV9.TRAJ33.TRAC_TRBV16.NA.TRBJ2-7.TRBC2	TGCGTCGGTAGCAACTATCAGTTGATCTGG_TGTGCAAGCAGCTTAGATCCGGGGGATTATGAACAGTACTTC	CVGSNYQLIW_CASSLDPGDYEQYF	2	Small (1 < X <= 5)
LN.GFP_GTACTTTAGTAGCGGT-1	TdLN	GFP	0	TRAV12-2.TRAJ31.TRAC_TRBV3.NA.TRBJ2-7.TRBC2	TGTGCTTTGAGTGATCTTAACAGCAATAACAGAATCTTCTTT_TGTGCCAGCAGCTTAGGGACTGGGGGGATTGAACAGTACTTC	CALSDLNSNNRIFF_CASSLGTGGIEQYF	2	Small (1 < X <= 5)
LN.GFP_GTCCTCATCTTCGGTC-1	TdLN	GFP	0	TRAV16.TRAJ40.TRAC_TRBV19.NA.TRBJ2-4.TRBC2	TGTGCTATGAGAGAGGATAATACAGGAAACTACAAATACGTCTTT_TGTGCCAGCAGTATAGAGGGACTGGGCGATCAAAACACCTTGTACTTT	CAMREDNTGNYKYVF_CASSIEGLGDQNTLYF	2	Small (1 < X <= 5)
LN.GFP_GTGCAGCCAATGGATA-1	TdLN	GFP	0	TRAV6-7-DV9.TRAJ33.TRAC_TRBV16.NA.TRBJ2-7.TRBC2	TGTGCTCTGAGTGATAGCAACTATCAGTTGATCTGG_TGTGCAAGCAGCTTAACTGGGGGAAGCTCCTATGAACAGTACTTC	CALSDSNYQLIW_CASSLTGGSSYEQYF	2	Small (1 < X <= 5)
LN.GFP_GTTCGGGAGGCCCTTG-1	TdLN	GFP	0	TRAV6D-6.TRAJ35.TRAC_TRBV12-1.NA.TRBJ1-2.TRBC1	TGTGCTCTGGGTGATCCGGGCTTTGCAAGTGCGCTGACATTT_TGTGCCAGCTCTCTGACGGGGAACTCCGACTACACCTTC	CALGDPGFASALTF_CASSLTGNSDYTF	2	Small (1 < X <= 5)
LN.GFP_TCCCGATGTACGCTGC-1	TdLN	GFP	0	TRAV16.TRAJ47.TRAC_TRBV16.NA.TRBJ2-7.TRBC2	TGTGCTATGAGAGAAATGGACTATGCAAACAAGATGATCTTT_TGTGCAAGCAGCCCCAGGACTGGGCCTGAACAGTACTTC	CAMREMDYANKMIF_CASSPRTGPEQYF	2	Small (1 < X <= 5)
LN.GFP_TCGCGAGTCGCCTGAG-1	TdLN	GFP	0	TRAV16.TRAJ49.TRAC_TRBV13-3.NA.TRBJ2-2.TRBC2	TGTGCTATGAGAGAGGGCACTCCCACGGGTTACCAGAACTTCTATTTT_TGTGCCAGCAGTGATCTGGGTGCAAACACCGGGCAGCTCTACTTT	CAMREGTPTGYQNFYF_CASSDLGANTGQLYF	2	Small (1 < X <= 5)
LN.GFP_TCTATTGCAATCGAAA-1	TdLN	GFP	0	TRAV14N-3.TRAJ22.TRAC_TRBV16.NA.TRBJ2-4.TRBC2	TGTGCAGCAGAGGGAACTTCTGGCAGCTGGCAACTCATCTTT_TGTGCAAGCAGCTTAGGGGGAAGTCAAAACACCTTGTACTTT	CAAEGTSGSWQLIF_CASSLGGSQNTLYF	2	Small (1 < X <= 5)
LN.GFP_TCTGAGAAGGGTGTGT-1	TdLN	GFP	0	TRAV12-3.TRAJ33.TRAC_TRBV13-1.NA.TRBJ2-7.TRBC2	TGTGCTCTGAGTGATCTGTGGGATAGCAACTATCAGTTGATCTGG_TGTGCCAGCAGTGGGACTGGGGGGTATGAACAGTACTTC	CALSDLWDSNYQLIW_CASSGTGGYEQYF	2	Small (1 < X <= 5)
LN.GFP_TGCCCTAAGCTCCTTC-1	TdLN	GFP	0	TRAV9N-3.TRAJ31.TRAC_TRBV16.NA.TRBJ2-7.TRBC2	TGTGCTGTGAGCATGGGGAATAACAGAATCTTCTTT_TGTGCAAGCAGCTTAGAAGGGGGGGGGCTCTATGAACAGTACTTC	CAVSMGNNRIFF_CASSLEGGGLYEQYF	2	Small (1 < X <= 5)
LN.GFP_TGCGGGTAGTTGCAGG-1	TdLN	GFP	0	TRAV12-3.TRAJ33.TRAC_TRBV13-1.NA.TRBJ2-7.TRBC2	TGTGCTCTGAGTGGGCGGGACTATCAGTTGATCTGG_TGTGCCAGCAGTGATGAGACAGAACAGTACTTC	CALSGRDYQLIW_CASSDETEQYF	2	Small (1 < X <= 5)
LN.GFP_TGTATTCGTATCTGCA-1	TdLN	GFP	4	TRAV12D-3.TRAJ23.TRAC_TRBV31.NA.TRBJ2-2.TRBC2	TGTGCTCTGAGTGATTATAACCAGGGGAAGCTTATCTTT_TGTGCCTGGAGCGCGGACTGGAGCACCGGGCAGCTCTACTTT	CALSDYNQGKLIF_CAWSADWSTGQLYF	3	Small (1 < X <= 5)
LN.GFP_TGTGTTTAGGGATCTG-1	TdLN	GFP	0	TRAV14N-3.TRAJ22.TRAC_TRBV16.NA.TRBJ2-4.TRBC2	TGTGCAGCAAGTGCTTCTGGCAGCTGGCAACTCATCTTT_TGTGCAAGCAGCCCTCTGACTGGGGGGAACACCTTGTACTTT	CAASASGSWQLIF_CASSPLTGGNTLYF	2	Small (1 < X <= 5)
LN.GFP_TTAGGCATCACATAGC-1	TdLN	GFP	0	TRAV12D-3.TRAJ15.TRAC_TRBV12-1.NA.TRBJ2-7.TRBC2	TGTGCTCTGAGGGGAGGCAGAGCTCTGATATTT_TGTGCCAGCTCACTAACAGGGACTGAACAGTACTTC	CALRGGRALIF_CASSLTGTEQYF	2	Small (1 < X <= 5)
LN.GFP.PD1_AAACCTGCACACCGAC-1	TdLN	GFP.PD1	0	TRAV16N.TRAJ22.TRAC_TRBV13-3.TRBD1.TRBJ1-2.TRBC1	TGTGCTATGAGAGAGCCAGCATCTTCTGGCAGCTGGCAACTCATCTTT_TGTGCCAGCAGTGACAGGGGAAACTCCGACTACACCTTC	CAMREPASSGSWQLIF_CASSDRGNSDYTF	2	Small (1 < X <= 5)
LN.GFP.PD1_AAACGGGCAGGTTTCA-1	TdLN	GFP.PD1	0	TRAV7-4.TRAJ43.TRAC_TRBV12-1.NA.TRBJ2-1.TRBC2	TGTGCAGCTAGCAATAACAACAATGCCCCACGATTT_TGTGCCAGCTCTCTCGAAGGGGGGAACTATGCTGAGCAGTTCTTC	CAASNNNNAPRF_CASSLEGGNYAEQFF	2	Small (1 < X <= 5)
LN.GFP.PD1_AACACGTAGAAAGTGG-1	TdLN	GFP.PD1	0	TRAV3N-3.TRAJ30.TRAC_TRBV13-3.NA.TRBJ2-4.TRBC2	TGCGCAGTCAGGAGCACAAATGCTTACAAAGTCATCTTT_TGTGCCAGCAGTACGGGACTGGGGGTTAGTCAAAACACCTTGTACTTT	CAVRSTNAYKVIF_CASSTGLGVSQNTLYF	2	Small (1 < X <= 5)
LN.GFP.PD1_AACACGTAGTGCGTGA-1	TdLN	GFP.PD1	0	TRAV16.TRAJ40.TRAC_TRBV16.NA.TRBJ2-5.TRBC2	TGTGCTATGAGAGAGGGCGATACAGGAAACTACAAATACGTCTTT_TGTGCAAGCAGCCCCAGGGTCCAAGACACCCAGTACTTT	CAMREGDTGNYKYVF_CASSPRVQDTQYF	2	Small (1 < X <= 5)
LN.GFP.PD1_AACTTTCGTAAGTAGT-1	TdLN	GFP.PD1	0	TRAV6N-7.TRAJ15.TRAC_TRBV13-3.NA.TRBJ2-7.TRBC2	TGTGCTCTGGGTGACCAGGGAGGCAGAGCTCTGATATTT_TGTGCCAGCAGTGGGGTTGAACAGTACTTC	CALGDQGGRALIF_CASSGVEQYF	2	Small (1 < X <= 5)
LN.GFP.PD1_AAGGCAGAGAGTCTGG-1	TdLN	GFP.PD1	0	TRAV9N-3.TRAJ7.TRAC_TRBV10.NA.TRBJ2-5.TRBC2	TGTGCTGTGAGCATGTTCTACAGCAACAACAGACTTACTTTG_TGTGCCAGCAGCTTTTTTAACCAAGACACCCAGTACTTT	CAVSMFYSNNRLTL_CASSFFNQDTQYF	2	Small (1 < X <= 5)
LN.GFP.PD1_ACATCAGCACCTGGTG-1	TdLN	GFP.PD1	0	TRAV10.TRAJ37.TRAC_TRBV29.NA.TRBJ2-1.TRBC2	TGTGCAGCAAGCTCGACAGGCAATACCGGAAAACTCATCTTT_TGTGCTAGCAGTTTATTCTGGGGCGCGGACTATGCTGAGCAGTTCTTC	CAASSTGNTGKLIF_CASSLFWGADYAEQFF	2	Small (1 < X <= 5)
LN.GFP.PD1_ACGGCCAAGCTATGCT-1	TdLN	GFP.PD1	0	TRAV9N-3.TRAJ7.TRAC_TRBV10.NA.TRBJ2-5.TRBC2	TGTGCTGTGAGCCCGGACTACAGCAACAACAGACTTACTTTG_TGTGCCAGCAGCTACCTGGGGGCTAACCAAGACACCCAGTACTTT	CAVSPDYSNNRLTL_CASSYLGANQDTQYF	2	Small (1 < X <= 5)
LN.GFP.PD1_ACTGAACTCGGTGTTA-1	TdLN	GFP.PD1	6	TRAV12-3.TRAJ23.TRAC_TRBV13-3.NA.TRBJ2-1.TRBC2	TGTGCTCTGAGTGACTATAACCAGGGGAAGCTTATCTTT_TGTGCCAGCAGTACCGGGACAAATGCTGAGCAGTTCTTC	CALSDYNQGKLIF_CASSTGTNAEQFF	3	Small (1 < X <= 5)
LN.GFP.PD1_ACTGCTCAGGCCCTTG-1	TdLN	GFP.PD1	0	TRAV16.TRAJ49.TRAC_TRBV29.NA.TRBJ1-4.TRBC1	TGTGCTATGAGAGAGAACACGGGTTACCAGAACTTCTATTTT_TGTGCTAGCAGTTTATTTTCCAACGAAAGATTATTTTTC	CAMRENTGYQNFYF_CASSLFSNERLFF	2	Small (1 < X <= 5)
LN.GFP.PD1_ACTTACTAGTAGGTGC-1	TdLN	GFP.PD1	0	TRAV12D-3.TRAJ31.TRAC_TRBV26.NA.TRBJ2-7.TRBC2	TGTGCTCTGAGTGATCGAAATAACAGAATCTTCTTT_TGTGCCAGCAGCCCTCCGGGTTATGAACAGTACTTC	CALSDRNNRIFF_CASSPPGYEQYF	2	Small (1 < X <= 5)
LN.GFP.PD1_ACTTACTGTGGCGAAT-1	TdLN	GFP.PD1	0	TRAV12D-3.TRAJ31.TRAC_TRBV19.NA.TRBJ2-5.TRBC2	TGTGCTCTGAGTGGCAATAACAGAATCTTCTTT_TGTGCCAGCAGTATAAGGGGGAACCAAGACACCCAGTACTTT	CALSGNNRIFF_CASSIRGNQDTQYF	2	Small (1 < X <= 5)
LN.GFP.PD1_AGATCTGAGTTCGATC-1	TdLN	GFP.PD1	0	TRAV10.TRAJ43.TRAC_TRBV12-1.NA.TRBJ2-3.TRBC2	TGTGCAGCAGGCAACAACAATGCCCCACGATTT_TGTGCCAGCTCGACAGGGGGGGGTGCAGAAACGCTGTATTTT	CAAGNNNAPRF_CASSTGGGAETLYF	2	Small (1 < X <= 5)
LN.GFP.PD1_AGCGTATTCGGACAAG-1	TdLN	GFP.PD1	0	TRAV7N-5.TRAJ12.TRAC_TRBV12-2.TRBD1.TRBJ1-1.TRBC1	TGTGCAGTGAGCATGACTGGAGGCTATAAAGTGGTCTTT_TGTGCCAGCTCAACGACAGGGGGCACAGAAGTCTTCTTT	CAVSMTGGYKVVF_CASSTTGGTEVFF	2	Small (1 < X <= 5)
LN.GFP.PD1_AGTTGGTCAACTGGCC-1	TdLN	GFP.PD1	0	TRAV4-4-DV10.TRAJ48.TRAC_TRBV12-2+TRBV13-2.NA.TRBJ2-7.TRBC2	TGTGCTGCCCCCCCCAACTATGGAAATGAGAAAATAACTTTT_TGTGCCAGCGGTAACCGGGACTACTATGAACAGTACTTC	CAAPPNYGNEKITF_CASGNRDYYEQYF	2	Small (1 < X <= 5)
LN.GFP.PD1_AGTTGGTCATGTCGAT-1	TdLN	GFP.PD1	6	TRAV5-4.TRAJ40.TRAC_TRBV12-2+TRBV13-2.NA.TRBJ2-3.TRBC2	TGTGCTGCAAGTGTGCCAGGAAACTACAAATACGTCTTT_TGTGCCAGCGGGGACAGTGCAGAAACGCTGTATTTT	CAASVPGNYKYVF_CASGDSAETLYF	2	Small (1 < X <= 5)
LN.GFP.PD1_ATCATCTGTCTTGTCC-1	TdLN	GFP.PD1	2	TRAV9-4.TRAJ40.TRAC_TRBV13-3.NA.TRBJ1-4.TRBC1	TGTGCTGTGAGCGCGCCTACAGGAAACTACAAATACGTCTTT_TGTGCCAGCAGTGATACAGCCGAAAGATTATTTTTC	CAVSAPTGNYKYVF_CASSDTAERLFF	6	Medium (5 < X <= 20)
LN.GFP.PD1_ATGTGTGTCAGAGGTG-1	TdLN	GFP.PD1	0	TRAV6N-7.TRAJ15.TRAC_TRBV13-3.NA.TRBJ2-7.TRBC2	TGTGCTCTGGGTGACCAGGGAGGCAGAGCTCTGATATTT_TGTGCCAGCAGTGGGGTTGAACAGTACTTC	CALGDQGGRALIF_CASSGVEQYF	2	Small (1 < X <= 5)
LN.GFP.PD1_ATTTCTGTCTGCTGCT-1	TdLN	GFP.PD1	0	TRAV13D-1.TRAJ22.TRAC_TRBV13-3.TRBD1.TRBJ2-3.TRBC2	TGTGCTATGGTCCCATCTTCTGGCAGCTGGCAACTCATCTTT_TGTGCCAGCAGTCCCGGGACAGGAGGAGGTGCAGAAACGCTGTATTTT	CAMVPSSGSWQLIF_CASSPGTGGGAETLYF	2	Small (1 < X <= 5)
LN.GFP.PD1_CACAGGCCATTCTCAT-1	TdLN	GFP.PD1	0	TRAV13D-1.TRAJ22.TRAC_TRBV13-3.TRBD1.TRBJ2-3.TRBC2	TGTGCTATGGTCCCATCTTCTGGCAGCTGGCAACTCATCTTT_TGTGCCAGCAGTCCCGGGACAGGAGGAGGTGCAGAAACGCTGTATTTT	CAMVPSSGSWQLIF_CASSPGTGGGAETLYF	2	Small (1 < X <= 5)
LN.GFP.PD1_CACCAGGGTATAGTAG-1	TdLN	GFP.PD1	2	TRAV7-6.TRAJ31.TRAC_TRBV5.NA.TRBJ2-7.TRBC2	TGTGCAGTGATACGGACTAGCAATAACAGAATCTTCTTT_TGTGCCAGCAGCCCGACTCCCTCCTATGAACAGTACTTC	CAVIRTSNNRIFF_CASSPTPSYEQYF	2	Small (1 < X <= 5)
LN.GFP.PD1_CAGAGAGTCCGGGTGT-1	TdLN	GFP.PD1	4	TRAV4-4-DV10.TRAJ48.TRAC_TRBV19.NA.TRBJ2-1.TRBC2	TGTGCTGCCCCCGCCAACTATGGAAATGAGAAAATAACTTTT_TGTGCCAGCTCTGGGGGGGGCTATGCTGAGCAGTTCTTC	CAAPANYGNEKITF_CASSGGGYAEQFF	2	Small (1 < X <= 5)
LN.GFP.PD1_CATCAGAGTAGAGCTG-1	TdLN	GFP.PD1	2	TRAV13-2.TRAJ37.TRAC_TRBV1.NA.TRBJ2-4.TRBC2	TGTGCTACTCTAACAGGCAATACCGGAAAACTCATCTTT_TGCACCTGCAGTGCCTCAAATAGTCAAAACACCTTGTACTTT	CATLTGNTGKLIF_CTCSASNSQNTLYF	2	Small (1 < X <= 5)
LN.GFP.PD1_CCCAGTTGTGACGGTA-1	TdLN	GFP.PD1	0	TRAV12-2.TRAJ33.TRAC_TRBV12-2+TRBV13-2.NA.TRBJ2-7.TRBC2	TGTGCTTTGAGTGATAGCAACTATCAGTTGATCTGG_TGTGCCAGCGGTCGGGACTTCGGTGAACAGTACTTC	CALSDSNYQLIW_CASGRDFGEQYF	2	Small (1 < X <= 5)
LN.GFP.PD1_CCGGGATTCATGCTCC-1	TdLN	GFP.PD1	0	TRAV7-6.TRAJ32.TRAC_TRBV29.NA.TRBJ1-4.TRBC1	TGTGCAGTGAGCATGAATTATGGGAGCAGTGGCAACAAGCTCATCTTT_TGTGCTAGCAGTTTTGGGGGGTCCAACGAAAGATTATTTTTC	CAVSMNYGSSGNKLIF_CASSFGGSNERLFF	2	Small (1 < X <= 5)
LN.GFP.PD1_CCTTCCCTCCGTAGTA-1	TdLN	GFP.PD1	0	TRAV7N-6.TRAJ12.TRAC_TRBV29.NA.TRBJ2-7.TRBC2	TGTGCAGTGACTGGAGGCTATAAAGTGGTCTTT_TGTGCTAGCAGTTCAGGGGGGGGCTCCTATGAACAGTACTTC	CAVTGGYKVVF_CASSSGGGSYEQYF	2	Small (1 < X <= 5)
LN.GFP.PD1_CCTTCGAGTACGAAAT-1	TdLN	GFP.PD1	2	TRAV9-4.TRAJ40.TRAC_TRBV13-3.NA.TRBJ1-4.TRBC1	TGTGCTGTGAGCGCGCCTACAGGAAACTACAAATACGTCTTT_TGTGCCAGCAGTGATACAGCCGAAAGATTATTTTTC	CAVSAPTGNYKYVF_CASSDTAERLFF	6	Medium (5 < X <= 20)
LN.GFP.PD1_CGCGTTTCAATCACAC-1	TdLN	GFP.PD1	0	TRAV13-1.TRAJ26.TRAC_TRBV16.NA.TRBJ2-7.TRBC2	TGTGCTTTGGAACGGGGGAACTATGCCCAGGGATTAACCTTC_TGTGCAAGCAGCTTAAGTGAACAGTACTTC	CALERGNYAQGLTF_CASSLSEQYF	2	Small (1 < X <= 5)
LN.GFP.PD1_CGCTATCGTTCACGGC-1	TdLN	GFP.PD1	0	TRAV12D-3.TRAJ31.TRAC_TRBV19.NA.TRBJ2-5.TRBC2	TGTGCTCTGAGTGATCGGAGGAACAGAATCTTCTTT_TGTGCCAGCAGTATAGGCGGACTGGGCCAAGACACCCAGTACTTT	CALSDRRNRIFF_CASSIGGLGQDTQYF	2	Small (1 < X <= 5)
LN.GFP.PD1_CGGAGCTAGTCAAGCG-1	TdLN	GFP.PD1	0	TRAV5N-4.TRAJ32.TRAC_TRBV16.NA.TRBJ2-7.TRBC2	TGTGCTGCAAGTACCGGCAGTGGCAACAAGCTCATCTTT_TGTGCAAGCAGCCCTACTGGGGGGGGGTATGAACAGTACTTC	CAASTGSGNKLIF_CASSPTGGGYEQYF	2	Small (1 < X <= 5)
LN.GFP.PD1_CGTCAGGAGGTGCTTT-1	TdLN	GFP.PD1	0	TRAV13-1.TRAJ26.TRAC_TRBV16.NA.TRBJ2-7.TRBC2	TGTGCTTTGGAAAATAACTATGCCCAGGGATTAACCTTC_TGTGCAAGCAGCAACCGGGACTGGGGGAAAGAACAGTACTTC	CALENNYAQGLTF_CASSNRDWGKEQYF	2	Small (1 < X <= 5)
LN.GFP.PD1_CGTGAGCTCGATGAGG-1	TdLN	GFP.PD1	2	TRAV12-3.TRAJ23.TRAC_TRBV13-3.NA.TRBJ2-1.TRBC2	TGTGCTCTGAGTGACTATAACCAGGGGAAGCTTATCTTT_TGTGCCAGCAGTACCGGGACAAATGCTGAGCAGTTCTTC	CALSDYNQGKLIF_CASSTGTNAEQFF	3	Small (1 < X <= 5)
LN.GFP.PD1_CGTGTAACACATTAGC-1	TdLN	GFP.PD1	4	TRAV5-4.TRAJ40.TRAC_TRBV12-2+TRBV13-2.NA.TRBJ2-3.TRBC2	TGTGCTGCAAGTGTGCCAGGAAACTACAAATACGTCTTT_TGTGCCAGCGGGGACAGTGCAGAAACGCTGTATTTT	CAASVPGNYKYVF_CASGDSAETLYF	2	Small (1 < X <= 5)
LN.GFP.PD1_CTCGGAGAGCGCTTAT-1	TdLN	GFP.PD1	0	TRAV10.TRAJ43.TRAC_TRBV12-1.NA.TRBJ2-3.TRBC2	TGTGCAGCAAGCACCAATGCCCCACGATTT_TGTGCCAGCTCTCTAACAGAAACGCTGTATTTT	CAASTNAPRF_CASSLTETLYF	2	Small (1 < X <= 5)
LN.GFP.PD1_CTGAAGTGTATAAACG-1	TdLN	GFP.PD1	0	TRAV14-2.TRAJ49.TRAC_TRBV17.NA.TRBJ2-5.TRBC2	TGTGCAGCAAGTGAGGGGGGTTACCAGAACTTCTATTTT_TGTGCTAGCAGTAGTCTGGGGCAAGACACCCAGTACTTT	CAASEGGYQNFYF_CASSSLGQDTQYF	2	Small (1 < X <= 5)
LN.GFP.PD1_GAACCTAAGATGAGAG-1	TdLN	GFP.PD1	0	TRAV16N.TRAJ22.TRAC_TRBV2.NA.TRBJ2-7.TRBC2	TGTGCTATGAGAGCCGCATCTTCTGGCAGCTGGCAACTCATCTTT_TGTGCCAGCAGCCAAGATAGGGGCAGGTCCTATGAACAGTACTTC	CAMRAASSGSWQLIF_CASSQDRGRSYEQYF	2	Small (1 < X <= 5)
LN.GFP.PD1_GACAGAGAGGTGCTTT-1	TdLN	GFP.PD1	0	TRAV6D-6.TRAJ23.TRAC_TRBV29.NA.TRBJ2-7.TRBC2	TGTGCTCTGGGTGCAAATTATAACCAGGGGAAGCTTATCTTT_TGTGCTAGCAGTTTGCCAGGGAGCTCCTATGAACAGTACTTC	CALGANYNQGKLIF_CASSLPGSSYEQYF	2	Small (1 < X <= 5)
LN.GFP.PD1_GACAGAGGTCTCCACT-1	TdLN	GFP.PD1	0	TRAV3N-3.TRAJ21.TRAC_TRBV5.NA.TRBJ2-1.TRBC2	TGCGCAGTCAGTCCGTCTAATTACAACGTGCTTTACTTC_TGTGCCAGCAGCCAAGAGAGGGAGGACTATGCTGAGCAGTTCTTC	CAVSPSNYNVLYF_CASSQEREDYAEQFF	2	Small (1 < X <= 5)
LN.GFP.PD1_GCACATACAAGCCTAT-1	TdLN	GFP.PD1	4	TRAV4-4-DV10.TRAJ48.TRAC_TRBV12-2+TRBV13-2.NA.TRBJ2-7.TRBC2	TGTGCTGCTGAGGCCAACTATGGAAATGAGAAAATAACTTTT_TGTGCCAGCGGCAAGGACAGGAGTTCCTATGAACAGTACTTC	CAAEANYGNEKITF_CASGKDRSSYEQYF	2	Small (1 < X <= 5)
LN.GFP.PD1_GCGGGTTCACTGAAGG-1	TdLN	GFP.PD1	0	TRAV7N-6.TRAJ12.TRAC_TRBV29.NA.TRBJ2-7.TRBC2	TGTGCAGTGAGCGCTGGAGGCTATAAAGTGGTCTTT_TGTGCTAGCAGTTTATCGGGGGCGGCACAGTACTTC	CAVSAGGYKVVF_CASSLSGAAQYF	2	Small (1 < X <= 5)
LN.GFP.PD1_GCGGGTTCAGGTTTCA-1	TdLN	GFP.PD1	0	TRAV16N.TRAJ22.TRAC_TRBV13-3.TRBD1.TRBJ1-2.TRBC1	TGTGCTATGAGAGAGCCAGCATCTTCTGGCAGCTGGCAACTCATCTTT_TGTGCCAGCAGTGACAGGGGAAACTCCGACTACACCTTC	CAMREPASSGSWQLIF_CASSDRGNSDYTF	2	Small (1 < X <= 5)
LN.GFP.PD1_GCGGGTTCATCGACGC-1	TdLN	GFP.PD1	2	TRAV14-1.TRAJ18.TRAC_TRBV29.NA.TRBJ1-4.TRBC1	TGTGCAGCAAGGGAAGGTTCAGCCTTAGGGAGGCTGCATTTT_TGTGCTAGCAGTTCTCCAGTTTCCAACGAAAGATTATTTTTC	CAAREGSALGRLHF_CASSSPVSNERLFF	2	Small (1 < X <= 5)
LN.GFP.PD1_GCTGCTTCATACTACG-1	TdLN	GFP.PD1	2	TRAV9-4.TRAJ40.TRAC_TRBV13-3.NA.TRBJ1-4.TRBC1	TGTGCTGTGAGCGCGCCTACAGGAAACTACAAATACGTCTTT_TGTGCCAGCAGTGATACAGCCGAAAGATTATTTTTC	CAVSAPTGNYKYVF_CASSDTAERLFF	6	Medium (5 < X <= 20)
LN.GFP.PD1_GGAACTTTCCGGCACA-1	TdLN	GFP.PD1	0	TRAV12D-3.TRAJ31.TRAC_TRBV19.NA.TRBJ2-7.TRBC2	TGTGCTCTGAGTGGGAGCAATAACAGAATCTTCTTT_TGTGCCAGCAGTATTAGCCCCTATGAACAGTACTTC	CALSGSNNRIFF_CASSISPYEQYF	2	Small (1 < X <= 5)
LN.GFP.PD1_GGCTCGATCGTTTGCC-1	TdLN	GFP.PD1	4	TRAV9-4.TRAJ40.TRAC_TRBV13-3.NA.TRBJ1-4.TRBC1	TGTGCTGTGAGCGCGCCTACAGGAAACTACAAATACGTCTTT_TGTGCCAGCAGTGATACAGCCGAAAGATTATTTTTC	CAVSAPTGNYKYVF_CASSDTAERLFF	6	Medium (5 < X <= 20)
LN.GFP.PD1_GGGTCTGGTTAAGAAC-1	TdLN	GFP.PD1	4	TRAV9-4.TRAJ40.TRAC_TRBV13-3.NA.TRBJ1-4.TRBC1	TGTGCTGTGAGCGCGCCTACAGGAAACTACAAATACGTCTTT_TGTGCCAGCAGTGATACAGCCGAAAGATTATTTTTC	CAVSAPTGNYKYVF_CASSDTAERLFF	6	Medium (5 < X <= 20)
LN.GFP.PD1_GGGTTGCTCACCTTAT-1	TdLN	GFP.PD1	2	TRAV14-1.TRAJ18.TRAC_TRBV29.NA.TRBJ1-4.TRBC1	TGTGCAGCAAGGGAAGGTTCAGCCTTAGGGAGGCTGCATTTT_TGTGCTAGCAGTTCTCCAGTTTCCAACGAAAGATTATTTTTC	CAAREGSALGRLHF_CASSSPVSNERLFF	2	Small (1 < X <= 5)
LN.GFP.PD1_GTAACGTTCTGCGGCA-1	TdLN	GFP.PD1	0	TRAV12D-3.TRAJ31.TRAC_TRBV19.NA.TRBJ2-7.TRBC2	TGTGCTCTGAGGGGGGGCAATAACAGAATCTTCTTT_TGTGCCAGCAGTCGGGACCATTATGAACAGTACTTC	CALRGGNNRIFF_CASSRDHYEQYF	2	Small (1 < X <= 5)
LN.GFP.PD1_GTAACTGTCTTCGAGA-1	TdLN	GFP.PD1	0	TRAV5N-4.TRAJ32.TRAC_TRBV16.NA.TRBJ2-7.TRBC2	TGTGCTGCAAGTGCGTATGGGAGCAGTGGCAACAAGCTCATCTTT_TGTGCAAGCAGCCACCCCAGGGATGAACAGTACTTC	CAASAYGSSGNKLIF_CASSHPRDEQYF	2	Small (1 < X <= 5)
LN.GFP.PD1_GTACTCCCAAGCCTAT-1	TdLN	GFP.PD1	0	TRAV7-6.TRAJ32.TRAC_TRBV29.NA.TRBJ1-4.TRBC1	TGTGCAGTGAGCATGAATTATGGGAGCAGTGGCAACAAGCTCATCTTT_TGTGCTAGCAGTTTTGGGGGGTCCAACGAAAGATTATTTTTC	CAVSMNYGSSGNKLIF_CASSFGGSNERLFF	2	Small (1 < X <= 5)
LN.GFP.PD1_GTGGGTCAGCGATATA-1	TdLN	GFP.PD1	0	TRAV16.TRAJ40.TRAC_TRBV16.NA.TRBJ2-5.TRBC2	TGTGCTATGAGAGAGGACGTTACAGGAAACTACAAATACGTCTTT_TGTGCAAGCAGCTCCCTACTGGGGGGCCAAGACACCCAGTACTTT	CAMREDVTGNYKYVF_CASSSLLGGQDTQYF	2	Small (1 < X <= 5)
LN.GFP.PD1_GTGGGTCAGTATGACA-1	TdLN	GFP.PD1	2	TRAV8N-2.TRAJ22.TRAC_TRBV12-2+TRBV13-2.NA.TRBJ1-1.TRBC1	TGTGCTACTGATGCATCTTCTGGCAGCTGGCAACTCATCTTT_TGTGCCAGCGGTGAACTGGGGGAGGACACAGAAGTCTTCTTT	CATDASSGSWQLIF_CASGELGEDTEVFF	2	Small (1 < X <= 5)
LN.GFP.PD1_GTGTGCGAGCTCCTCT-1	TdLN	GFP.PD1	0	TRAV12D-3.TRAJ34.TRAC_TRBV15.NA.TRBJ2-7.TRBC2	TGTGCTCTGAGTGGTTCCGATTCCAATACCAACAAAGTCGTCTTT_TGTGCCAGCAGTTTAGACATTTATGAACAGTACTTC	CALSGSDSNTNKVVF_CASSLDIYEQYF	2	Small (1 < X <= 5)
LN.GFP.PD1_TACGGTACACCCATTC-1	TdLN	GFP.PD1	4	TRAV12-3.TRAJ23.TRAC_TRBV13-3.NA.TRBJ2-1.TRBC2	TGTGCTCTGAGTGACTATAACCAGGGGAAGCTTATCTTT_TGTGCCAGCAGTACCGGGACAAATGCTGAGCAGTTCTTC	CALSDYNQGKLIF_CASSTGTNAEQFF	3	Small (1 < X <= 5)
LN.GFP.PD1_TAGCCGGTCACCGTAA-1	TdLN	GFP.PD1	2	TRAV8N-2.TRAJ22.TRAC_TRBV12-2+TRBV13-2.NA.TRBJ1-1.TRBC1	TGTGCTACTGATGCATCTTCTGGCAGCTGGCAACTCATCTTT_TGTGCCAGCGGTGAACTGGGGGAGGACACAGAAGTCTTCTTT	CATDASSGSWQLIF_CASGELGEDTEVFF	2	Small (1 < X <= 5)
LN.GFP.PD1_TAGTTGGGTTTGTGTG-1	TdLN	GFP.PD1	0	TRAV14-2.TRAJ49.TRAC_TRBV17.NA.TRBJ2-5.TRBC2	TGTGCAGCAAGTGAGGGGGGTTACCAGAACTTCTATTTT_TGTGCTAGCAGTAGTCTGGGGCAAGACACCCAGTACTTT	CAASEGGYQNFYF_CASSSLGQDTQYF	2	Small (1 < X <= 5)
LN.GFP.PD1_TCAGGTAAGACCCACC-1	TdLN	GFP.PD1	0	TRAV3N-3.TRAJ30.TRAC_TRBV13-3.NA.TRBJ2-4.TRBC2	TGCGCAGTCGACACAAATGCTTACAAAGTCATCTTT_TGTGCCAGCAAGGACAGTAGTCAAAACACCTTGTACTTT	CAVDTNAYKVIF_CASKDSSQNTLYF	2	Small (1 < X <= 5)
LN.GFP.PD1_TCGCGTTAGTTGAGAT-1	TdLN	GFP.PD1	0	TRAV7N-5.TRAJ12.TRAC_TRBV12-2.TRBD1.TRBJ1-1.TRBC1	TGTGCAGTGAGCTTTACTGGAGGCTATAAAGTGGTCTTT_TGTGCCAGCTCTCAAGGGACAGGGGGAAACACAGAAGTCTTCTTT	CAVSFTGGYKVVF_CASSQGTGGNTEVFF	2	Small (1 < X <= 5)
LN.GFP.PD1_TGACTAGGTAGTAGTA-1	TdLN	GFP.PD1	0	TRAV7D-3.TRAJ9.TRAC_TRBV19.NA.TRBJ2-3.TRBC2	TGTGCAGCTAGCAACATGGGCTACAAACTTACCTTC_TGTGCCAGCAGTATGGGCAGGGGAAGTGCAGAAACGCTGTATTTT	CAASNMGYKLTF_CASSMGRGSAETLYF	2	Small (1 < X <= 5)
LN.GFP.PD1_TGAGCATAGGGTTCCC-1	TdLN	GFP.PD1	0	TRAV16N.TRAJ22.TRAC_TRBV2.NA.TRBJ2-7.TRBC2	TGTGCTATGAGAGGGGCATCTTCTGGCAGCTGGCAACTCATCTTT_TGTGCCAGCAGCCAAGATGACAGCTCCTATGAACAGTACTTC	CAMRGASSGSWQLIF_CASSQDDSSYEQYF	2	Small (1 < X <= 5)
LN.GFP.PD1_TGAGCCGGTAGGGACT-1	TdLN	GFP.PD1	4	TRAV4-4-DV10.TRAJ48.TRAC_TRBV19.NA.TRBJ2-1.TRBC2	TGTGCTGCCCCCGCCAACTATGGAAATGAGAAAATAACTTTT_TGTGCCAGCTCTGGGGGGGGCTATGCTGAGCAGTTCTTC	CAAPANYGNEKITF_CASSGGGYAEQFF	2	Small (1 < X <= 5)
LN.GFP.PD1_TGAGGGACAAGAGGCT-1	TdLN	GFP.PD1	0	TRAV3N-3.TRAJ21.TRAC_TRBV5.NA.TRBJ2-1.TRBC2	TGCGCAGTCAAAAACATGTCTAATTACAACGTGCTTTACTTC_TGTGCCAGCAGCCAAGGGACTGGGGGGCTCTATGCTGAGCAGTTCTTC	CAVKNMSNYNVLYF_CASSQGTGGLYAEQFF	2	Small (1 < X <= 5)
LN.GFP.PD1_TGATTTCCACACTGCG-1	TdLN	GFP.PD1	0	TRAV12D-3.TRAJ31.TRAC_TRBV12-1.NA.TRBJ2-7.TRBC2	TGTGCTCTGAGGAGTGGCAATAACAGAATCTTCTTT_TGTGCCAGCTCTCTCGACAGTTATGAACAGTACTTC	CALRSGNNRIFF_CASSLDSYEQYF	2	Small (1 < X <= 5)
LN.GFP.PD1_TGCACCTAGAGCTTCT-1	TdLN	GFP.PD1	0	TRAV16.TRAJ49.TRAC_TRBV29.NA.TRBJ1-4.TRBC1	TGTGCTATGAGAGAGTACACGGGTTACCAGAACTTCTATTTT_TGTGCTAGCAGTTTATCTGTCAACGAAAGATTATTTTTC	CAMREYTGYQNFYF_CASSLSVNERLFF	2	Small (1 < X <= 5)
LN.GFP.PD1_TGCGGGTCACCTCGGA-1	TdLN	GFP.PD1	0	TRAV6D-6.TRAJ23.TRAC_TRBV29.NA.TRBJ2-7.TRBC2	TGTGCTCTGGGTGATCTAAGGGATAACCAGGGGAAGCTTATCTTT_TGTGCTAGCAGTCCCGGGACTGGGGGGTTCTATGAACAGTACTTC	CALGDLRDNQGKLIF_CASSPGTGGFYEQYF	2	Small (1 < X <= 5)
LN.GFP.PD1_TGGCCAGAGTACTTGC-1	TdLN	GFP.PD1	2	TRAV7-6.TRAJ31.TRAC_TRBV5.NA.TRBJ2-7.TRBC2	TGTGCAGTGATACGGACTAGCAATAACAGAATCTTCTTT_TGTGCCAGCAGCCCGACTCCCTCCTATGAACAGTACTTC	CAVIRTSNNRIFF_CASSPTPSYEQYF	2	Small (1 < X <= 5)
LN.GFP.PD1_TTCGAAGGTAGAGGAA-1	TdLN	GFP.PD1	0	TRAV12D-3.TRAJ31.TRAC_TRBV26.NA.TRBJ2-7.TRBC2	TGTGCTCCCAATAGCAATAACAGAATCTTCTTT_TGTGCCAGCAGTCTGTCTGGGACTGGGAATGAACAGTACTTC	CAPNSNNRIFF_CASSLSGTGNEQYF	2	Small (1 < X <= 5)
LN.GFP.PD1_TTCGGTCAGGCATTGG-1	TdLN	GFP.PD1	0	TRAV12D-3.TRAJ31.TRAC_TRBV12-1.NA.TRBJ2-7.TRBC2	TGTGCTCTGGGTAGCAATAACAGAATCTTCTTT_TGTGCCAGCTCTTACAGGGTTGAACAGTACTTC	CALGSNNRIFF_CASSYRVEQYF	2	Small (1 < X <= 5)
LN.GFP.PD1_TTGCGTCTCAACACAC-1	TdLN	GFP.PD1	0	TRAV12D-3.TRAJ34.TRAC_TRBV15.NA.TRBJ2-7.TRBC2	TGTGCTCCGTCTTCCAATACCAACAAAGTCGTCTTT_TGTGCCAGCAGTTTAGGACAGTATGAACAGTACTTC	CAPSSNTNKVVF_CASSLGQYEQYF	2	Small (1 < X <= 5)
LN.GFP.PD1_TTTGTCACATCGACGC-1	TdLN	GFP.PD1	4	TRAV13-2.TRAJ37.TRAC_TRBV1.NA.TRBJ2-4.TRBC2	TGTGCTACTCTAACAGGCAATACCGGAAAACTCATCTTT_TGCACCTGCAGTGCCTCAAATAGTCAAAACACCTTGTACTTT	CATLTGNTGKLIF_CTCSASNSQNTLYF	2	Small (1 < X <= 5)
LN.PIB_ACAGCTAAGTATCTCG-1	TdLN	PIB	0	TRAV6-2.TRAJ22.TRAC_TRBV10.TRBD2.TRBJ2-1.TRBC2	TGTGTTCTGGGTGACGGTACTTCTGGCAGCTGGCAACTCATCTTT_TGTGCCAGCAGCCCGGGACTGGGGGGGAGGGCTGAGCAGTTCTTC	CVLGDGTSGSWQLIF_CASSPGLGGRAEQFF	2	Small (1 < X <= 5)
LN.PIB_ACGATACTCCCATTAT-1	TdLN	PIB	0	TRAV16N.TRAJ4.TRAC_TRBV12-2+TRBV13-2.NA.TRBJ1-1.TRBC1	TGTGCTATGAGAGAGGGCTTATCTGGTAGCTTCAATAAGTTGACCTTT_TGTGCCAGCGGTGATGAGGGGGCCTCAAACACAGAAGTCTTCTTT	CAMREGLSGSFNKLTF_CASGDEGASNTEVFF	2	Small (1 < X <= 5)
LN.PIB_ACTGAACAGCACACAG-1	TdLN	PIB	0	TRAV12D-3.TRAJ4.TRAC_TRBV26.NA.TRBJ1-2.TRBC1	TGTGCTCTGAGAGTATCTGGTAGCTTCAATAAGTTGACCTTT_TGTGCCAGCAGTCTTACAATAAACTCCGACTACACCTTC	CALRVSGSFNKLTF_CASSLTINSDYTF	2	Small (1 < X <= 5)
LN.PIB_ACTTACTCAGTATAAG-1	TdLN	PIB	0	TRAV7-4.TRAJ33.TRAC_TRBV13-1.NA.TRBJ2-7.TRBC2	TGTGCAGCTGGGGATAGCAACTATCAGTTGATCTGG_TGTGCCAGCAGTGATCTGGAGTATGAACAGTACTTC	CAAGDSNYQLIW_CASSDLEYEQYF	2	Small (1 < X <= 5)
LN.PIB_ATCTGCCAGATGTGTA-1	TdLN	PIB	0	TRAV7-4.TRAJ33.TRAC_TRBV13-1.NA.TRBJ2-7.TRBC2	TGTGCAGCTCCAAGGAAGGATAGCAACTATCAGTTGATCTGG_TGTGCCAGCAGTCCTGAGGGACTGGGGGGCGGAGAACAGTACTTC	CAAPRKDSNYQLIW_CASSPEGLGGGEQYF	2	Small (1 < X <= 5)
LN.PIB_ATGCGATTCGAACGGA-1	TdLN	PIB	0	TRAV7N-6.TRAJ33.TRAC_TRBV12-1.NA.TRBJ1-2.TRBC1	TGTGCAGTGAGCATGCGGAGGGATAGCAACTATCAGTTGATCTGG_TGTGCCAGCTCTCTACACCCAAACTCCGACTACACCTTC	CAVSMRRDSNYQLIW_CASSLHPNSDYTF	2	Small (1 < X <= 5)
LN.PIB_CACCACTGTCGAGTTT-1	TdLN	PIB	0	TRAV3N-3.TRAJ15.TRAC_TRBV31.NA.TRBJ1-1.TRBC1	TGCGCAGTCATATACCAGGGAGGCAGAGCTCTGATATTT_TGTGCCTGGCGGACACCAAACACAGAAGTCTTCTTT	CAVIYQGGRALIF_CAWRTPNTEVFF	2	Small (1 < X <= 5)
LN.PIB_CACTCCAAGGGTCTCC-1	TdLN	PIB	0	TRAV12D-3.TRAJ4.TRAC_TRBV26.NA.TRBJ1-2.TRBC1	TGTGCTCTGAGTGATCGGGGGTTATCTGGTAGCTTCAATAAGTTGACCTTT_TGTGCCAGCAGTCAGGAGGGGACAAACTCCGACTACACCTTC	CALSDRGLSGSFNKLTF_CASSQEGTNSDYTF	2	Small (1 < X <= 5)
LN.PIB_CATCGGGAGGGTTTCT-1	TdLN	PIB	0	TRAV12D-3.TRAJ9.TRAC_TRBV12-2.NA.TRBJ2-1.TRBC2	TGTGCTCTGGGGGGCTACAAACTTACCTTC_TGTGCCAGCTCTCCCGGGGGGCCCAACTATGCTGAGCAGTTCTTC	CALGGYKLTF_CASSPGGPNYAEQFF	2	Small (1 < X <= 5)
LN.PIB_CCGTGGACAACTGCTA-1	TdLN	PIB	2	TRAV6-2.TRAJ22.TRAC_TRBV3.NA.TRBJ1-1.TRBC1	TGTGTTCTGGGTGATGCCCTAGCATCTTCTGGCAGCTGGCAACTCATCTTT_TGTGCCAGCAGCCCCTCGACATACACAGAAGTCTTCTTT	CVLGDALASSGSWQLIF_CASSPSTYTEVFF	2	Small (1 < X <= 5)
LN.PIB_CCTAAAGCAGTCAGAG-1	TdLN	PIB	0	TRAV7D-2.TRAJ21.TRAC_TRBV13-2.NA.TRBJ1-2.TRBC1	TGTGCAGCAAGCATGTCTAATTACAACGTGCTTTACTTC_TGTGCCAGCGGTGAACGGGTGAACTCCGACTACACCTTC	CAASMSNYNVLYF_CASGERVNSDYTF	2	Small (1 < X <= 5)
LN.PIB_CCTCAGTAGAAGGTTT-1	TdLN	PIB	0	TRAV6-2.TRAJ22.TRAC_TRBV3.NA.TRBJ1-1.TRBC1	TGTGTTCTGGGTGGAGGGGCATCTTCTGGCAGCTGGCAACTCATCTTT_TGTGCCAGCAGCTCCGACAGGGACAACACAGAAGTCTTCTTT	CVLGGGASSGSWQLIF_CASSSDRDNTEVFF	2	Small (1 < X <= 5)
LN.PIB_CCTCTGACAACACCTA-1	TdLN	PIB	0	TRAV16N.TRAJ27.TRAC_TRBV12-1.NA.TRBJ2-7.TRBC2	TGTGCTATGAGAGAGGGTGACACCAATACAGGCAAATTAACCTTT_TGTGCCAGCTCTAGACTGGGGGGAGGGGAACAGTACTTC	CAMREGDTNTGKLTF_CASSRLGGGEQYF	2	Small (1 < X <= 5)
LN.PIB_CGGACGTGTACCCAAT-1	TdLN	PIB	0	TRAV13-1.TRAJ43.TRAC_TRBV29.NA.TRBJ2-2.TRBC2	TGTGCTTTGGATTTCAATAACAACAATGCCCCACGATTT_TGTGCTAGCAGTTTATACACAAACACCGGGCAGCTCTACTTT	CALDFNNNNAPRF_CASSLYTNTGQLYF	2	Small (1 < X <= 5)
LN.PIB_CGTAGGCTCAAACCGT-1	TdLN	PIB	0	TRAV12D-3.TRAJ6.TRAC_TRBV29.NA.TRBJ1-5.TRBC1	TGTGCTCTGAGTGGAACCTCAGGAGGAAACTACAAACCTACGTTT_TGTGCTAGCAGTTCGAAGGGGGCTCCGCTTTTT	CALSGTSGGNYKPTF_CASSSKGAPLF	2	Small (1 < X <= 5)
LN.PIB_CGTCCATCAGCGTTCG-1	TdLN	PIB	0	TRAV12D-3.TRAJ31.TRAC_TRBV29.NA.TRBJ2-4.TRBC2	TGTGCTCTGAGCCTCAATAGCAATAACAGAATCTTCTTT_TGTGCTAGCAGTGGGACACCTCAAAACACCTTGTACTTT	CALSLNSNNRIFF_CASSGTPQNTLYF	2	Small (1 < X <= 5)
LN.PIB_CTACGTCCATAACCTG-1	TdLN	PIB	0	TRAV12N-2.TRAJ33.TRAC_TRBV29.NA.TRBJ1-5.TRBC1	TGTGCTTTGAGTGATCGGGATAGCAACTATCAGTTGATCTGG_TGTGCTAGCAGCCTCAGAGGAGACAACCAGGCTCCGCTTTTT	CALSDRDSNYQLIW_CASSLRGDNQAPLF	2	Small (1 < X <= 5)
LN.PIB_CTGCGGACAGCTTCGG-1	TdLN	PIB	0	TRAV16N.TRAJ4.TRAC_TRBV12-2+TRBV13-2.NA.TRBJ1-1.TRBC1	TGTGCTATGAGAGAGGGAACTGGTAGCTTCAATAAGTTGACCTTT_TGTGCCAGCGGTGTCCGGGATGCAAACACAGAAGTCTTCTTT	CAMREGTGSFNKLTF_CASGVRDANTEVFF	2	Small (1 < X <= 5)
LN.PIB_GCGGGTTGTTCAGTAC-1	TdLN	PIB	0	TRAV16N.TRAJ27.TRAC_TRBV12-1.NA.TRBJ2-7.TRBC2	TGTGCTATGAGAGAGGGTGACACCAATACAGGCAAATTAACCTTT_TGTGCCAGCTCTAGACTGGGGGGAGGGGAACAGTACTTC	CAMREGDTNTGKLTF_CASSRLGGGEQYF	2	Small (1 < X <= 5)
LN.PIB_GGATGTTGTCGCGTGT-1	TdLN	PIB	0	TRAV9N-3.TRAJ12.TRAC_TRBV12-1.NA.TRBJ1-1.TRBC1	TGTGCTGTGAGCATGGTTGGAGGCTATAAAGTGGTCTTT_TGTGCCAGCTCTCTCGGAGGAGAAGTCTTCTTT	CAVSMVGGYKVVF_CASSLGGEVFF	3	Small (1 < X <= 5)
LN.PIB_GTCATTTCACGCATCG-1	TdLN	PIB	0	TRAV7D-2.TRAJ21.TRAC_TRBV13-2.NA.TRBJ1-2.TRBC1	TGTGCAGCAATTCTTATGTCTAATTACAACGTGCTTTACTTC_TGTGCCAGCGGTGATTTGGGGGCCTCCGACTACACCTTC	CAAILMSNYNVLYF_CASGDLGASDYTF	2	Small (1 < X <= 5)
LN.PIB_TCACAAGAGATCCCAT-1	TdLN	PIB	0	TRAV9N-3.TRAJ12.TRAC_TRBV12-1.NA.TRBJ1-1.TRBC1	TGTGCTGTGAGCATGACTGGAGGCTATAAAGTGGTCTTT_TGTGCCAGCTCTCTAGGGGGCTTCACAGAAGTCTTCTTT	CAVSMTGGYKVVF_CASSLGGFTEVFF	3	Small (1 < X <= 5)
LN.PIB_TCCACACGTGACTACT-1	TdLN	PIB	0	TRAV3N-3.TRAJ15.TRAC_TRBV31.NA.TRBJ1-1.TRBC1	TGCGCAGTCATCTACCAGGGAGGCAGAGCTCTGATATTT_TGTGCCTGGGGCACAGAAGTCTTCTTT	CAVIYQGGRALIF_CAWGTEVFF	2	Small (1 < X <= 5)
LN.PIB_TCCACACTCTCTAAGG-1	TdLN	PIB	0	TRAV12D-3.TRAJ31.TRAC_TRBV29.NA.TRBJ2-4.TRBC2	TGTGCTCTGAGTAACAGAATCTTCTTT_TGTGCTAGCAGAGGACTGGTTCAAAACACCTTGTACTTT	CALSNRIFF_CASRGLVQNTLYF	2	Small (1 < X <= 5)
LN.PIB_TCTGAGAGTCAAGCGA-1	TdLN	PIB	0	TRAV12D-3.TRAJ6.TRAC_TRBV29.NA.TRBJ1-5.TRBC1	TGTGCTCTGAGGGGAAGAACAGGAGGAAACTACAAACCTACGTTT_TGTGCTAGCAACCGGGACAGTAACCAGGCTCCGCTTTTT	CALRGRTGGNYKPTF_CASNRDSNQAPLF	2	Small (1 < X <= 5)
LN.PIB_TCTGGAACATGCCTAA-1	TdLN	PIB	0	TRAV7N-6.TRAJ33.TRAC_TRBV12-1.NA.TRBJ1-2.TRBC1	TGTGCAGTGGACATGGATAGCAACTATCAGTTGATCTGG_TGTGCCAGCTCTCTTGGGAACTCCGACTACACCTTC	CAVDMDSNYQLIW_CASSLGNSDYTF	2	Small (1 < X <= 5)
LN.PIB_TGATTTCTCTACCTGC-1	TdLN	PIB	0	TRAV12N-2.TRAJ33.TRAC_TRBV29.NA.TRBJ1-5.TRBC1	TGTGCTTTGAGTGATAGCAACTATCAGTTGATCTGG_TGTGCTAGCAGAGGACGGAATAACAACCAGGCTCCGCTTTTT	CALSDSNYQLIW_CASRGRNNNQAPLF	2	Small (1 < X <= 5)
LN.PIB_TGTGGTAAGAATAGGG-1	TdLN	PIB	0	TRAV6-2.TRAJ22.TRAC_TRBV10.TRBD2.TRBJ2-1.TRBC2	TGTGTTCTGGGTGACGGTACTTCTGGCAGCTGGCAACTCATCTTT_TGTGCCAGCAGCCCGGGACTGGGGGGGAGGGCTGAGCAGTTCTTC	CVLGDGTSGSWQLIF_CASSPGLGGRAEQFF	2	Small (1 < X <= 5)
LN.PIB.PD1_AAGGAGCGTTGGTTTG-1	TdLN	PIB.PD1	0	TRAV6D-6.TRAJ23.TRAC_TRBV12-1.NA.TRBJ1-2.TRBC1	TGTGCTCTGGGCTTGAATTATAACCAGGGGAAGCTTATCTTT_TGTGCCAGCTCCACAGGAAACTCCGACTACACCTTC	CALGLNYNQGKLIF_CASSTGNSDYTF	2	Small (1 < X <= 5)
LN.PIB.PD1_AGCAGCCAGAGACTAT-1	TdLN	PIB.PD1	0	TRAV7D-2.TRAJ47.TRAC_TRBV19.NA.TRBJ2-3.TRBC2	TGTGCAGCAAGCATGGACTATGCAAACAAGATGATCTTT_TGTGCCAGCAGCCAGGGACGGCCTAGTGCAGAAACGCTGTATTTT	CAASMDYANKMIF_CASSQGRPSAETLYF	2	Small (1 < X <= 5)
LN.PIB.PD1_CATATTCAGTAATCCC-1	TdLN	PIB.PD1	0	TRAV10.TRAJ33.TRAC_TRBV12-2.NA.TRBJ1-1.TRBC1	TGTGCAGCACCGTCTAGCAACTATCAGTTGATCTGG_TGTGCCAGCTCGGCCGGACAAGCAAACACAGAAGTCTTCTTT	CAAPSSNYQLIW_CASSAGQANTEVFF	2	Small (1 < X <= 5)
LN.PIB.PD1_CATATTCTCTGCTGCT-1	TdLN	PIB.PD1	0	TRAV7D-2.TRAJ47.TRAC_TRBV19.NA.TRBJ2-3.TRBC2	TGTGCAGCAAGCATGGACTATGCAAACAAGATGATCTTT_TGTGCCAGCAGCCAGGGACGGCCTAGTGCAGAAACGCTGTATTTT	CAASMDYANKMIF_CASSQGRPSAETLYF	2	Small (1 < X <= 5)
LN.PIB.PD1_CCTCAGTAGCTGCCCA-1	TdLN	PIB.PD1	0	TRAV6D-6.TRAJ23.TRAC_TRBV12-1.NA.TRBJ1-2.TRBC1	TGTGCTCTGGGAATGAATTATAACCAGGGGAAGCTTATCTTT_TGTGCCAGCTCTCTGGGGGGCCCCGACTACACCTTC	CALGMNYNQGKLIF_CASSLGGPDYTF	2	Small (1 < X <= 5)
LN.PIB.PD1_GCTTGAAAGATCGGGT-1	TdLN	PIB.PD1	0	TRAV10.TRAJ33.TRAC_TRBV12-2.NA.TRBJ1-1.TRBC1	TGTGCAGCAAGAGATAGCAACTATCAGTTGATCTGG_TGTGCCAGCTCCCCCGGACAGAACACAGAAGTCTTCTTT	CAARDSNYQLIW_CASSPGQNTEVFF	2	Small (1 < X <= 5)
Tumor.GFP_AAACCTGAGACAGACC-1	Tumor	GFP	6	TRAV4N-4.TRAJ32.TRAC_TRBV3.NA.TRBJ2-2.TRBC2	TGTGCTGCTGAGAATTATGGGAGCAGTGGCAACAAGCTCATCTTT_TGTGCCAGCAGCTTCTGGACTGGGGGAGGGACCGGGCAGCTCTACTTT	CAAENYGSSGNKLIF_CASSFWTGGGTGQLYF	3	Small (1 < X <= 5)
Tumor.GFP_AAACCTGCATCCTAGA-1	Tumor	GFP	2	TRAV7-4.TRAJ39.TRAC_TRBV29.NA.TRBJ1-3.TRBC1	TGTGCAGCTAGTGAGCATTGGAATGCAGGTGCCAAGCTCACATTC_TGTGCTAGCAGCCTGGGGGAAAATACGCTCTATTTT	CAASEHWNAGAKLTF_CASSLGENTLYF	9	Medium (5 < X <= 20)
Tumor.GFP_AAACCTGTCGAATGGG-1	Tumor	GFP	6	TRAV7D-2.TRAJ22.TRAC_TRBV13-3.TRBD1.TRBJ2-3.TRBC2	TGTGCAGCAAGCAGAGGGACTTCTGGCAGCTGGCAACTCATCTTT_TGTGCCAGCCTGGGGGGACAGGGGTATGCAGAAACGCTGTATTTT	CAASRGTSGSWQLIF_CASLGGQGYAETLYF	75	Large (20 < X <= 100)
Tumor.GFP_AAACCTGTCGCCAGCA-1	Tumor	GFP	1	TRAV7D-2.TRAJ22.TRAC_TRBV13-3.TRBD1.TRBJ2-3.TRBC2	TGTGCAGCAAGCAGAGGGACTTCTGGCAGCTGGCAACTCATCTTT_TGTGCCAGCCTGGGGGGACAGGGGTATGCAGAAACGCTGTATTTT	CAASRGTSGSWQLIF_CASLGGQGYAETLYF	75	Large (20 < X <= 100)
Tumor.GFP_AAACGGGAGCTTTGGT-1	Tumor	GFP	1	TRAV7-4.TRAJ32.TRAC_TRBV2.NA.TRBJ1-6.TRBC1	TGTGCAGCTAGTGATTATGGGAGCAGTGGCAACAAGCTCATCTTT_TGTGCCAGCAGCCAAGATGAGATCTATAATTCGCCCCTCTACTTT	CAASDYGSSGNKLIF_CASSQDEIYNSPLYF	32	Large (20 < X <= 100)
Tumor.GFP_AAACGGGAGGCTACGA-1	Tumor	GFP	1	TRAV9-4.TRAJ39.TRAC_TRBV13-3.NA.TRBJ2-7.TRBC2	TGTGCTGTGGATAATGCAGGTGCCAAGCTCACATTC_TGTGCCAGCAGTGCTTATGAACAGTACTTC	CAVDNAGAKLTF_CASSAYEQYF	23	Large (20 < X <= 100)
Tumor.GFP_AAAGATGCACAACGTT-1	Tumor	GFP	6	TRAV7-4.TRAJ34.TRAC_TRBV16.TRBD1.TRBJ1-3.TRBC1	TGTGCAGCTAGTGACGGCAACAAAGTCGTCTTT_TGTGCAAGCAGCTTAGGTGGACAGGGTGGAAATACGCTCTATTTT	CAASDGNKVVF_CASSLGGQGGNTLYF	184	Large (20 < X <= 100)
Tumor.GFP_AAAGATGTCTCAAGTG-1	Tumor	GFP	2	TRAV4N-4.TRAJ13.TRAC_TRBV12-2+TRBV13-2.NA.TRBJ2-7.TRBC2	TGTGCTGCTGGTGCAAATTCTGGGACTTACCAGAGGTTT_TGTGCCAGCGGTGATGGGGACTGGGACGAACAGTACTTC	CAAGANSGTYQRF_CASGDGDWDEQYF	90	Large (20 < X <= 100)
Tumor.GFP_AAAGCAACATTTCACT-1	Tumor	GFP	6	TRAV4-4-DV10.TRAJ48.TRAC_TRBV12-2+TRBV13-2.NA.TRBJ2-7.TRBC2	TGTGCTGCTGCGGCCAACTATGGAAATGAGAAAATAACTTTT_TGTGCCAGCGGTGATGGGGACTGGGATGAACAGTACTTC	CAAAANYGNEKITF_CASGDGDWDEQYF	63	Large (20 < X <= 100)
Tumor.GFP_AAAGCAAGTAATCACC-1	Tumor	GFP	1	TRAV13-1.TRAJ13.TRAC_TRBV5.NA.TRBJ2-7.TRBC2	TGTGCTTTGGAACCGGATTCTGGGACTTACCAGAGGTTT_TGTGCCAGCAGCCAAGATCGCTGGGGTGAACAGTACTTC	CALEPDSGTYQRF_CASSQDRWGEQYF	17	Medium (5 < X <= 20)
Tumor.GFP_AAAGTAGGTATGGTTC-1	Tumor	GFP	6	TRAV4-4-DV10.TRAJ23.TRAC_TRBV2.TRBD2.TRBJ2-1.TRBC2	TGTGCTGCTGAGGCGAATTATAACCAGGGGAAGCTTATCTTT_TGTGCCAGCAGCCAAGACTGGGGGGGCGGGGCTGAGCAGTTCTTC	CAAEANYNQGKLIF_CASSQDWGGGAEQFF	28	Large (20 < X <= 100)
Tumor.GFP_AAAGTAGGTCGTGGCT-1	Tumor	GFP	6	TRAV4-4-DV10.TRAJ48.TRAC_TRBV12-2+TRBV13-2.NA.TRBJ2-7.TRBC2	TGTGCTGCTGCGGCCAACTATGGAAATGAGAAAATAACTTTT_TGTGCCAGCGGTGATGGGGACTGGGATGAACAGTACTTC	CAAAANYGNEKITF_CASGDGDWDEQYF	63	Large (20 < X <= 100)
Tumor.GFP_AAAGTAGTCCGTCAAA-1	Tumor	GFP	1	TRAV7D-2.TRAJ22.TRAC_TRBV13-3.TRBD1.TRBJ2-3.TRBC2	TGTGCAGCAAGCAGAGGGACTTCTGGCAGCTGGCAACTCATCTTT_TGTGCCAGCCTGGGGGGACAGGGGTATGCAGAAACGCTGTATTTT	CAASRGTSGSWQLIF_CASLGGQGYAETLYF	75	Large (20 < X <= 100)
Tumor.GFP_AAATGCCCAATACGCT-1	Tumor	GFP	6	TRAV4-4-DV10.TRAJ48.TRAC_TRBV12-2+TRBV13-2.NA.TRBJ2-7.TRBC2	TGTGCTGCTGCGGCCAACTATGGAAATGAGAAAATAACTTTT_TGTGCCAGCGGTGATGGGGACTGGGATGAACAGTACTTC	CAAAANYGNEKITF_CASGDGDWDEQYF	63	Large (20 < X <= 100)
Tumor.GFP_AACACGTAGCTAGTGG-1	Tumor	GFP	2	TRAV7-4.TRAJ40.TRAC_TRBV3.NA.TRBJ2-5.TRBC2	TGTGCAGCTAGTAATACAGGAAACTACAAATACGTCTTT_TGTGCCAGCAAGGGGGTGGGGGGCCAAGACACCCAGTACTTT	CAASNTGNYKYVF_CASKGVGGQDTQYF	63	Large (20 < X <= 100)
Tumor.GFP_AACACGTGTCAAAGCG-1	Tumor	GFP	6	TRAV4N-4.TRAJ13.TRAC_TRBV12-2+TRBV13-2.NA.TRBJ2-7.TRBC2	TGTGCTGCTGGTGCAAATTCTGGGACTTACCAGAGGTTT_TGTGCCAGCGGTGATGGGGACTGGGACGAACAGTACTTC	CAAGANSGTYQRF_CASGDGDWDEQYF	90	Large (20 < X <= 100)
Tumor.GFP_AACACGTTCATTCACT-1	Tumor	GFP	1	TRAV7-4.TRAJ34.TRAC_TRBV16.TRBD1.TRBJ1-3.TRBC1	TGTGCAGCTAGTGACGGCAACAAAGTCGTCTTT_TGTGCAAGCAGCTTAGGTGGACAGGGTGGAAATACGCTCTATTTT	CAASDGNKVVF_CASSLGGQGGNTLYF	184	Large (20 < X <= 100)
Tumor.GFP_AACCATGAGATGCCTT-1	Tumor	GFP	8	TRAV17.TRAJ40.TRAC_TRBV1.NA.TRBJ2-3.TRBC2	TGTGCACTGGAGGGCCTAAGTACAGGAAACTACAAATACGTCTTT_TGCACCTGCAGCGCCCGAGGGGATGCAGAAACGCTGTATTTT	CALEGLSTGNYKYVF_CTCSARGDAETLYF	2	Small (1 < X <= 5)
Tumor.GFP_AACCATGAGCACAGGT-1	Tumor	GFP	6	TRAV4-4-DV10.TRAJ9.TRAC_TRBV12-2+TRBV13-2.NA.TRBJ2-7.TRBC2	TGTGCTGCTTCTAGCAACATGGGCTACAAACTTACCTTC_TGTGCCAGCGGTGATGGCGACTGGGATGAACAGTACTTC	CAASSNMGYKLTF_CASGDGDWDEQYF	12	Medium (5 < X <= 20)
Tumor.GFP_AACCATGAGCGATTCT-1	Tumor	GFP	6	TRAV9N-3.TRAJ13.TRAC_TRBV16.NA.TRBJ2-2.TRBC2	TGTGCTGTGAGGGGTGGGACTTACCAGAGGTTT_TGTGCAAGCACCGGGACTTACACCGGGCAGCTCTACTTT	CAVRGGTYQRF_CASTGTYTGQLYF	64	Large (20 < X <= 100)
Tumor.GFP_AACCGCGAGGCTAGGT-1	Tumor	GFP	2	TRAV7-4.TRAJ34.TRAC_TRBV16.TRBD1.TRBJ1-3.TRBC1	TGTGCAGCTAGTGACGGCAACAAAGTCGTCTTT_TGTGCAAGCAGCTTAGGTGGACAGGGTGGAAATACGCTCTATTTT	CAASDGNKVVF_CASSLGGQGGNTLYF	184	Large (20 < X <= 100)
Tumor.GFP_AACCGCGCAAAGGAAG-1	Tumor	GFP	1	TRAV6-7-DV9.TRAJ42.TRAC_TRBV17.NA.TRBJ1-1.TRBC1	TGTGCTCTGAGTGATCGGTCTGGAGGAAGCAATGCAAAGCTAACCTTC_TGTGCTAGCAGCACCGGGAGGGGGAACACAGAAGTCTTCTTT	CALSDRSGGSNAKLTF_CASSTGRGNTEVFF	40	Large (20 < X <= 100)
Tumor.GFP_AACCGCGCATTGGTAC-1	Tumor	GFP	6	TRAV4-4-DV10.TRAJ48.TRAC_TRBV12-2+TRBV13-2.NA.TRBJ2-7.TRBC2	TGTGCTGCTGCGGCCAACTATGGAAATGAGAAAATAACTTTT_TGTGCCAGCGGTGATGGGGACTGGGATGAACAGTACTTC	CAAAANYGNEKITF_CASGDGDWDEQYF	63	Large (20 < X <= 100)
Tumor.GFP_AACGTTGAGGCCGAAT-1	Tumor	GFP	8	TRAV2.TRAJ5.TRAC_TRBV3.NA.TRBJ2-5.TRBC2	TGCATTGTGACTGACGGGGTTGTGGGGCAGCTCACTTTC_TGTGCCAGCAGCTTGACTGGGGGTAACCAAGACACCCAGTACTTT	CIVTDGVVGQLTF_CASSLTGGNQDTQYF	3	Small (1 < X <= 5)
Tumor.GFP_AACGTTGAGGTCATCT-1	Tumor	GFP	6	TRAV4-4-DV10.TRAJ48.TRAC_TRBV12-2+TRBV13-2.NA.TRBJ2-7.TRBC2	TGTGCTGCTGCGGCCAACTATGGAAATGAGAAAATAACTTTT_TGTGCCAGCGGTGATGGGGACTGGGATGAACAGTACTTC	CAAAANYGNEKITF_CASGDGDWDEQYF	63	Large (20 < X <= 100)
Tumor.GFP_AACTCAGCACGGCGTT-1	Tumor	GFP	8	TRAV13-1.TRAJ43.TRAC_TRBV19.NA.TRBJ2-3.TRBC2	TGTGCTTTGGTAAATAACAACAATGCCCCACGATTT_TGTGCCAGCAGTCGACTGGGAAGTGCAGAAACGCTGTATTTT	CALVNNNNAPRF_CASSRLGSAETLYF	2	Small (1 < X <= 5)
Tumor.GFP_AACTCAGGTCGCCATG-1	Tumor	GFP	6	TRAV9N-3.TRAJ13.TRAC_TRBV16.NA.TRBJ2-2.TRBC2	TGTGCTGTGAGGGGTGGGACTTACCAGAGGTTT_TGTGCAAGCACCGGGACTTACACCGGGCAGCTCTACTTT	CAVRGGTYQRF_CASTGTYTGQLYF	64	Large (20 < X <= 100)
Tumor.GFP_AACTCAGGTGATGATA-1	Tumor	GFP	8	TRAV4N-4.TRAJ13.TRAC_TRBV12-2+TRBV13-2.NA.TRBJ2-7.TRBC2	TGTGCTGCTGGTGCAAATTCTGGGACTTACCAGAGGTTT_TGTGCCAGCGGTGATGGGGACTGGGACGAACAGTACTTC	CAAGANSGTYQRF_CASGDGDWDEQYF	90	Large (20 < X <= 100)
Tumor.GFP_AACTCCCAGCGATGAC-1	Tumor	GFP	8	TRAV4-4-DV10.TRAJ34.TRAC_TRBV19.NA.TRBJ2-1.TRBC2	TGTGCTGCTCCCTCCAATACCAACAAAGTCGTCTTT_TGTGCCAGCAGTCGGGACATCTATGCTGAGCAGTTCTTC	CAAPSNTNKVVF_CASSRDIYAEQFF	2	Small (1 < X <= 5)
Tumor.GFP_AACTCCCAGTATTGGA-1	Tumor	GFP	2	TRAV7-4.TRAJ34.TRAC_TRBV16.TRBD1.TRBJ1-3.TRBC1	TGTGCAGCTAGTGACGGCAACAAAGTCGTCTTT_TGTGCAAGCAGCTTAGGTGGACAGGGTGGAAATACGCTCTATTTT	CAASDGNKVVF_CASSLGGQGGNTLYF	184	Large (20 < X <= 100)
Tumor.GFP_AACTCCCCACTTCGAA-1	Tumor	GFP	1	TRAV6-7-DV9.TRAJ42.TRAC_TRBV17.NA.TRBJ1-1.TRBC1	TGTGCTCTGAGTGATCGGTCTGGAGGAAGCAATGCAAAGCTAACCTTC_TGTGCTAGCAGCACCGGGAGGGGGAACACAGAAGTCTTCTTT	CALSDRSGGSNAKLTF_CASSTGRGNTEVFF	40	Large (20 < X <= 100)
Tumor.GFP_AACTCTTAGACGACGT-1	Tumor	GFP	8	TRAV4N-4.TRAJ13.TRAC_TRBV12-2+TRBV13-2.NA.TRBJ2-7.TRBC2	TGTGCTGCTGGTGCAAATTCTGGGACTTACCAGAGGTTT_TGTGCCAGCGGTGATGGGGACTGGGACGAACAGTACTTC	CAAGANSGTYQRF_CASGDGDWDEQYF	90	Large (20 < X <= 100)
Tumor.GFP_AACTCTTAGGAACTGC-1	Tumor	GFP	6	TRAV6N-7.TRAJ49.TRAC_TRBV29.NA.TRBJ1-3.TRBC1	TGTGCTCTGGTTTCGAACACGGGTTACCAGAACTTCTATTTT_TGTGCTAGCAGTTTATACGGAAATACGCTCTATTTT	CALVSNTGYQNFYF_CASSLYGNTLYF	10	Medium (5 < X <= 20)
Tumor.GFP_AACTCTTTCGTTGCCT-1	Tumor	GFP	1	TRAV9-4.TRAJ39.TRAC_TRBV13-3.NA.TRBJ2-7.TRBC2	TGTGCTGTGGATAATGCAGGTGCCAAGCTCACATTC_TGTGCCAGCAGTGCTTATGAACAGTACTTC	CAVDNAGAKLTF_CASSAYEQYF	23	Large (20 < X <= 100)
Tumor.GFP_AACTGGTCACCAGGTC-1	Tumor	GFP	6	TRAV4-4-DV10.TRAJ48.TRAC_TRBV12-2+TRBV13-2.NA.TRBJ2-7.TRBC2	TGTGCTGCTGCGGCCAACTATGGAAATGAGAAAATAACTTTT_TGTGCCAGCGGTGATGGGGACTGGGATGAACAGTACTTC	CAAAANYGNEKITF_CASGDGDWDEQYF	63	Large (20 < X <= 100)
Tumor.GFP_AACTGGTCAGCTCCGA-1	Tumor	GFP	6	TRAV4N-4.TRAJ13.TRAC_TRBV12-2+TRBV13-2.NA.TRBJ2-7.TRBC2	TGTGCTGCTGGTGCAAATTCTGGGACTTACCAGAGGTTT_TGTGCCAGCGGTGATGGGGACTGGGACGAACAGTACTTC	CAAGANSGTYQRF_CASGDGDWDEQYF	90	Large (20 < X <= 100)
Tumor.GFP_AACTGGTGTAGTGAAT-1	Tumor	GFP	6	TRAV4-4-DV10.TRAJ48.TRAC_TRBV12-2+TRBV13-2.NA.TRBJ2-7.TRBC2	TGTGCTGCTGCGGCCAACTATGGAAATGAGAAAATAACTTTT_TGTGCCAGCGGTGATGGGGACTGGGATGAACAGTACTTC	CAAAANYGNEKITF_CASGDGDWDEQYF	63	Large (20 < X <= 100)
Tumor.GFP_AACTGGTTCAGCTGGC-1	Tumor	GFP	2	TRAV7-4.TRAJ34.TRAC_TRBV16.TRBD1.TRBJ1-3.TRBC1	TGTGCAGCTAGTGACGGCAACAAAGTCGTCTTT_TGTGCAAGCAGCTTAGGTGGACAGGGTGGAAATACGCTCTATTTT	CAASDGNKVVF_CASSLGGQGGNTLYF	184	Large (20 < X <= 100)
Tumor.GFP_AACTGGTTCCTTAATC-1	Tumor	GFP	6	TRAV7-4.TRAJ34.TRAC_TRBV16.TRBD1.TRBJ1-3.TRBC1	TGTGCAGCTAGTGACGGCAACAAAGTCGTCTTT_TGTGCAAGCAGCTTAGGTGGACAGGGTGGAAATACGCTCTATTTT	CAASDGNKVVF_CASSLGGQGGNTLYF	184	Large (20 < X <= 100)
Tumor.GFP_AACTTTCGTTCGGCAC-1	Tumor	GFP	2	TRAV9N-4.TRAJ18.TRAC_TRBV12-2.NA.TRBJ2-7.TRBC2	TGTGCTCTGAGCGGAGGTTCAGCCTTAGGGAGGCTGCATTTT_TGTGCCAGCTCTCTGGGGGGGAGCTCCTATGAACAGTACTTC	CALSGGSALGRLHF_CASSLGGSSYEQYF	10	Medium (5 < X <= 20)
Tumor.GFP_AACTTTCTCACGGTTA-1	Tumor	GFP	1	TRAV7-4.TRAJ34.TRAC_TRBV16.TRBD1.TRBJ1-3.TRBC1	TGTGCAGCTAGTGACGGCAACAAAGTCGTCTTT_TGTGCAAGCAGCTTAGGTGGACAGGGTGGAAATACGCTCTATTTT	CAASDGNKVVF_CASSLGGQGGNTLYF	184	Large (20 < X <= 100)
Tumor.GFP_AAGACCTCATACCATG-1	Tumor	GFP	6	TRAV7-4.TRAJ40.TRAC_TRBV3.NA.TRBJ2-5.TRBC2	TGTGCAGCTAGTAATACAGGAAACTACAAATACGTCTTT_TGTGCCAGCAAGGGGGTGGGGGGCCAAGACACCCAGTACTTT	CAASNTGNYKYVF_CASKGVGGQDTQYF	63	Large (20 < X <= 100)
Tumor.GFP_AAGACCTGTATAGGTA-1	Tumor	GFP	6	TRAV9N-3.TRAJ13.TRAC_TRBV16.NA.TRBJ2-2.TRBC2	TGTGCTGTGAGGGGTGGGACTTACCAGAGGTTT_TGTGCAAGCACCGGGACTTACACCGGGCAGCTCTACTTT	CAVRGGTYQRF_CASTGTYTGQLYF	64	Large (20 < X <= 100)
Tumor.GFP_AAGACCTTCAACGAAA-1	Tumor	GFP	2	TRAV4-4-DV10.TRAJ48.TRAC_TRBV12-2+TRBV13-2.NA.TRBJ2-7.TRBC2	TGTGCTGCTGCGGCCAACTATGGAAATGAGAAAATAACTTTT_TGTGCCAGCGGTGATGGGGACTGGGATGAACAGTACTTC	CAAAANYGNEKITF_CASGDGDWDEQYF	63	Large (20 < X <= 100)
Tumor.GFP_AAGCCGCAGATCGGGT-1	Tumor	GFP	6	TRAV4N-4.TRAJ45.TRAC_TRBV10.TRBD2.TRBJ2-7.TRBC2	TGTGCTGCTGAGGCCTATACAGAAGGTGCAGATAGACTCACCTTT_TGTGCCAGCAGCTCCTCCGGGACTGGGGGGGAGGAACAGTACTTC	CAAEAYTEGADRLTF_CASSSSGTGGEEQYF	6	Medium (5 < X <= 20)
Tumor.GFP_AAGCCGCCACATGTGT-1	Tumor	GFP	6	TRAV4-4-DV10.TRAJ48.TRAC_TRBV12-2+TRBV13-2.NA.TRBJ2-7.TRBC2	TGTGCTGCTGCGGCCAACTATGGAAATGAGAAAATAACTTTT_TGTGCCAGCGGTGATGGGGACTGGGATGAACAGTACTTC	CAAAANYGNEKITF_CASGDGDWDEQYF	63	Large (20 < X <= 100)
Tumor.GFP_AAGGAGCTCAGCTGGC-1	Tumor	GFP	1	TRAV12N-2.TRAJ18.TRAC_TRBV13-1.NA.TRBJ1-1.TRBC1	TGTGCTTTGAGAGGTTCAGCCTTAGGGAGGCTGCATTTT_TGTGCCAGCAGGGACGCAAACACAGAAGTCTTCTTT	CALRGSALGRLHF_CASRDANTEVFF	14	Medium (5 < X <= 20)
Tumor.GFP_AAGGCAGAGGAACTGC-1	Tumor	GFP	6	TRAV4-4-DV10.TRAJ23.TRAC_TRBV2.TRBD2.TRBJ2-1.TRBC2	TGTGCTGCTGAGGCGAATTATAACCAGGGGAAGCTTATCTTT_TGTGCCAGCAGCCAAGACTGGGGGGGCGGGGCTGAGCAGTTCTTC	CAAEANYNQGKLIF_CASSQDWGGGAEQFF	28	Large (20 < X <= 100)
Tumor.GFP_AAGGCAGGTGCCTGCA-1	Tumor	GFP	2	TRAV12D-3.TRAJ37.TRAC_TRBV16.NA.TRBJ2-2.TRBC2	TGTGCTCTGAGTCCTCCCGCAGGCAATACCGGAAAACTCATCTTT_TGTGCAAGCAGCTTAGATGGGGGGTCCGTCACCGGGCAGCTCTACTTT	CALSPPAGNTGKLIF_CASSLDGGSVTGQLYF	6	Medium (5 < X <= 20)
Tumor.GFP_AAGGTTCTCTAACTGG-1	Tumor	GFP	6	TRAV4-4-DV10.TRAJ48.TRAC_TRBV12-2+TRBV13-2.NA.TRBJ2-7.TRBC2	TGTGCTGCTGCGGCCAACTATGGAAATGAGAAAATAACTTTT_TGTGCCAGCGGTGATGGGGACTGGGATGAACAGTACTTC	CAAAANYGNEKITF_CASGDGDWDEQYF	63	Large (20 < X <= 100)
Tumor.GFP_AAGTCTGAGCCAACAG-1	Tumor	GFP	1	TRAV4-4-DV10.TRAJ48.TRAC_TRBV12-2+TRBV13-2.NA.TRBJ2-3.TRBC2	TGTGCTGCCCCCTCCAACTATGGAAATGAGAAAATAACTTTT_TGTGCCAGCGGTGATCTGGTCAGTGCAGAAACGCTGTATTTT	CAAPSNYGNEKITF_CASGDLVSAETLYF	66	Large (20 < X <= 100)
Tumor.GFP_AAGTCTGAGCGTGAGT-1	Tumor	GFP	1	TRAV8N-2.TRAJ26.TRAC_TRBV13-3.NA.TRBJ1-3.TRBC1	TGTGCTGTTAACTATGCCCAGGGATTAACCTTC_TGTGCCAGCAGTGATGCCCGGGATACGCTCTATTTT	CAVNYAQGLTF_CASSDARDTLYF	3	Small (1 < X <= 5)
Tumor.GFP_AATCCAGAGATGCCAG-1	Tumor	GFP	6	TRAV4N-4.TRAJ13.TRAC_TRBV12-2+TRBV13-2.NA.TRBJ2-7.TRBC2	TGTGCTGCTGGTGCAAATTCTGGGACTTACCAGAGGTTT_TGTGCCAGCGGTGATGGGGACTGGGACGAACAGTACTTC	CAAGANSGTYQRF_CASGDGDWDEQYF	90	Large (20 < X <= 100)
Tumor.GFP_AATCCAGAGCGATAGC-1	Tumor	GFP	6	TRAV7-4.TRAJ40.TRAC_TRBV3.NA.TRBJ2-5.TRBC2	TGTGCAGCTAGTAATACAGGAAACTACAAATACGTCTTT_TGTGCCAGCAAGGGGGTGGGGGGCCAAGACACCCAGTACTTT	CAASNTGNYKYVF_CASKGVGGQDTQYF	63	Large (20 < X <= 100)
Tumor.GFP_AATCCAGCAGATCCAT-1	Tumor	GFP	8	TRAV7-4.TRAJ40.TRAC_TRBV3.NA.TRBJ2-5.TRBC2	TGTGCAGCTAGTAATACAGGAAACTACAAATACGTCTTT_TGTGCCAGCAAGGGGGTGGGGGGCCAAGACACCCAGTACTTT	CAASNTGNYKYVF_CASKGVGGQDTQYF	63	Large (20 < X <= 100)
Tumor.GFP_AATCCAGGTAAGTGGC-1	Tumor	GFP	6	TRAV4-4-DV10.TRAJ9.TRAC_TRBV12-2+TRBV13-2.NA.TRBJ2-7.TRBC2	TGTGCTGCTTCTAGCAACATGGGCTACAAACTTACCTTC_TGTGCCAGCGGTGATGGCGACTGGGATGAACAGTACTTC	CAASSNMGYKLTF_CASGDGDWDEQYF	12	Medium (5 < X <= 20)
Tumor.GFP_AATCCAGTCCACTGGG-1	Tumor	GFP	1	TRAV7D-2.TRAJ22.TRAC_TRBV13-3.TRBD1.TRBJ2-3.TRBC2	TGTGCAGCAAGCAGAGGGACTTCTGGCAGCTGGCAACTCATCTTT_TGTGCCAGCCTGGGGGGACAGGGGTATGCAGAAACGCTGTATTTT	CAASRGTSGSWQLIF_CASLGGQGYAETLYF	75	Large (20 < X <= 100)
Tumor.GFP_AATCCAGTCTCCAACC-1	Tumor	GFP	2	TRAV4-4-DV10.TRAJ23.TRAC_TRBV2.TRBD2.TRBJ2-1.TRBC2	TGTGCTGCTGAGGCGAATTATAACCAGGGGAAGCTTATCTTT_TGTGCCAGCAGCCAAGACTGGGGGGGCGGGGCTGAGCAGTTCTTC	CAAEANYNQGKLIF_CASSQDWGGGAEQFF	28	Large (20 < X <= 100)
Tumor.GFP_AATCGGTCAAGCCTAT-1	Tumor	GFP	6	TRAV7-5.TRAJ57.TRAC_TRBV3.NA.TRBJ1-3.TRBC1	TGTGCAGTGATGAATCAAGGAGGGTCTGCGAAGCTCATCTTT_TGTGCCAGCAGCTCGGTTGGAAATACGCTCTATTTT	CAVMNQGGSAKLIF_CASSSVGNTLYF	11	Medium (5 < X <= 20)
Tumor.GFP_AATCGGTTCACCGGGT-1	Tumor	GFP	2	TRAV4N-4.TRAJ13.TRAC_TRBV12-2+TRBV13-2.NA.TRBJ2-7.TRBC2	TGTGCTGCTGGTGCAAATTCTGGGACTTACCAGAGGTTT_TGTGCCAGCGGTGATGGGGACTGGGACGAACAGTACTTC	CAAGANSGTYQRF_CASGDGDWDEQYF	90	Large (20 < X <= 100)
Tumor.GFP_ACACCAAAGGATGCGT-1	Tumor	GFP	1	TRAV7-4.TRAJ32.TRAC_TRBV2.NA.TRBJ1-6.TRBC1	TGTGCAGCTAGTGATTATGGGAGCAGTGGCAACAAGCTCATCTTT_TGTGCCAGCAGCCAAGATGAGATCTATAATTCGCCCCTCTACTTT	CAASDYGSSGNKLIF_CASSQDEIYNSPLYF	32	Large (20 < X <= 100)
Tumor.GFP_ACACCAAGTTAAGATG-1	Tumor	GFP	6	TRAV4-4-DV10.TRAJ48.TRAC_TRBV12-2+TRBV13-2.NA.TRBJ2-7.TRBC2	TGTGCTGCTGCGGCCAACTATGGAAATGAGAAAATAACTTTT_TGTGCCAGCGGTGATGGGGACTGGGATGAACAGTACTTC	CAAAANYGNEKITF_CASGDGDWDEQYF	63	Large (20 < X <= 100)
Tumor.GFP_ACACCAATCCGCGCAA-1	Tumor	GFP	6	TRAV4-4-DV10.TRAJ48.TRAC_TRBV26.NA.TRBJ2-7.TRBC2	TGTGCTGCTGAGGCCAACTATGGAAATGAGAAAATAACTTTT_TGTGCCAGCAGTCCGACAGGGATGGATGAACAGTACTTC	CAAEANYGNEKITF_CASSPTGMDEQYF	31	Large (20 < X <= 100)
Tumor.GFP_ACACCAATCGGTTAAC-1	Tumor	GFP	2	TRAV14-3.TRAJ45.TRAC_TRBV5.NA.TRBJ2-1.TRBC2	TGTGCAGCAAGGGATACAGAAGGTGCAGATAGACTCACCTTT_TGTGCCAGCAGCCAAGACGCTGGGGTCTATGCTGAGCAGTTCTTC	CAARDTEGADRLTF_CASSQDAGVYAEQFF	7	Medium (5 < X <= 20)
Tumor.GFP_ACACCCTAGTGGGATC-1	Tumor	GFP	6	TRAV7D-2.TRAJ27.TRAC_TRBV12-2.NA.TRBJ2-7.TRBC2	TGTGCAGCAATCAACACCAATACAGGCAAATTAACCTTT_TGTGCCAGCTCTCTCGAGGAACAGTACTTC	CAAINTNTGKLTF_CASSLEEQYF	49	Large (20 < X <= 100)
Tumor.GFP_ACACCCTCATATGGTC-1	Tumor	GFP	2	TRAV4N-4.TRAJ13.TRAC_TRBV12-2+TRBV13-2.NA.TRBJ2-7.TRBC2	TGTGCTGCTGGTGCAAATTCTGGGACTTACCAGAGGTTT_TGTGCCAGCGGTGATGGGGACTGGGACGAACAGTACTTC	CAAGANSGTYQRF_CASGDGDWDEQYF	90	Large (20 < X <= 100)
Tumor.GFP_ACACCCTTCCGCATCT-1	Tumor	GFP	1	TRAV7-4.TRAJ34.TRAC_TRBV16.TRBD1.TRBJ1-3.TRBC1	TGTGCAGCTAGTGACGGCAACAAAGTCGTCTTT_TGTGCAAGCAGCTTAGGTGGACAGGGTGGAAATACGCTCTATTTT	CAASDGNKVVF_CASSLGGQGGNTLYF	184	Large (20 < X <= 100)
Tumor.GFP_ACACTGAAGAGCAATT-1	Tumor	GFP	6	TRAV4N-4.TRAJ13.TRAC_TRBV12-2+TRBV13-2.NA.TRBJ2-7.TRBC2	TGTGCTGCTGGTGCAAATTCTGGGACTTACCAGAGGTTT_TGTGCCAGCGGTGATGGGGACTGGGACGAACAGTACTTC	CAAGANSGTYQRF_CASGDGDWDEQYF	90	Large (20 < X <= 100)
Tumor.GFP_ACACTGAAGTAGTGCG-1	Tumor	GFP	2	TRAV4N-4.TRAJ13.TRAC_TRBV12-2+TRBV13-2.NA.TRBJ2-7.TRBC2	TGTGCTGCTGGTGCAAATTCTGGGACTTACCAGAGGTTT_TGTGCCAGCGGTGATGGGGACTGGGACGAACAGTACTTC	CAAGANSGTYQRF_CASGDGDWDEQYF	90	Large (20 < X <= 100)
Tumor.GFP_ACACTGAGTCGGGTCT-1	Tumor	GFP	6	TRAV17.TRAJ23.TRAC_TRBV17.NA.TRBJ2-7.TRBC2	TGTGCACTGGAGGGATCGAATTATAACCAGGGGAAGCTTATCTTT_TGTGCTAGCAGTAGCGCCTATGAACAGTACTTC	CALEGSNYNQGKLIF_CASSSAYEQYF	6	Medium (5 < X <= 20)
Tumor.GFP_ACACTGATCCGGGTGT-1	Tumor	GFP	1	TRAV7-4.TRAJ34.TRAC_TRBV16.TRBD1.TRBJ1-3.TRBC1	TGTGCAGCTAGTGACGGCAACAAAGTCGTCTTT_TGTGCAAGCAGCTTAGGTGGACAGGGTGGAAATACGCTCTATTTT	CAASDGNKVVF_CASSLGGQGGNTLYF	184	Large (20 < X <= 100)
Tumor.GFP_ACAGCCGAGCTAAGAT-1	Tumor	GFP	2	TRAV6D-6.TRAJ12.TRAC_TRBV19.NA.TRBJ2-7.TRBC2	TGTGCTCTGGGTGATCGGACTGGAGGCTATAAAGTGGTCTTT_TGTGCCAGCAGTACAAGACTGGCGAGCTCCTATGAACAGTACTTC	CALGDRTGGYKVVF_CASSTRLASSYEQYF	3	Small (1 < X <= 5)
Tumor.GFP_ACAGCCGAGGGCTTCC-1	Tumor	GFP	6	TRAV7-4.TRAJ34.TRAC_TRBV16.TRBD1.TRBJ1-3.TRBC1	TGTGCAGCTAGTGACGGCAACAAAGTCGTCTTT_TGTGCAAGCAGCTTAGGTGGACAGGGTGGAAATACGCTCTATTTT	CAASDGNKVVF_CASSLGGQGGNTLYF	184	Large (20 < X <= 100)
Tumor.GFP_ACAGCCGAGTCGTACT-1	Tumor	GFP	1	TRAV7D-2.TRAJ22.TRAC_TRBV13-3.TRBD1.TRBJ2-3.TRBC2	TGTGCAGCAAGCAGAGGGACTTCTGGCAGCTGGCAACTCATCTTT_TGTGCCAGCCTGGGGGGACAGGGGTATGCAGAAACGCTGTATTTT	CAASRGTSGSWQLIF_CASLGGQGYAETLYF	75	Large (20 < X <= 100)
Tumor.GFP_ACAGCCGCACAACGTT-1	Tumor	GFP	8	TRAV4-4-DV10.TRAJ48.TRAC_TRBV12-2+TRBV13-2.NA.TRBJ2-3.TRBC2	TGTGCTGCCCCCTCCAACTATGGAAATGAGAAAATAACTTTT_TGTGCCAGCGGTGATCTGGTCAGTGCAGAAACGCTGTATTTT	CAAPSNYGNEKITF_CASGDLVSAETLYF	66	Large (20 < X <= 100)
Tumor.GFP_ACAGCCGCACGGTGTC-1	Tumor	GFP	6	TRAV4-4-DV10.TRAJ48.TRAC_TRBV12-2+TRBV13-2.NA.TRBJ2-3.TRBC2	TGTGCTGCCCCCTCCAACTATGGAAATGAGAAAATAACTTTT_TGTGCCAGCGGTGATCTGGTCAGTGCAGAAACGCTGTATTTT	CAAPSNYGNEKITF_CASGDLVSAETLYF	66	Large (20 < X <= 100)
Tumor.GFP_ACAGCCGTCACCTCGT-1	Tumor	GFP	6	TRAV9N-3.TRAJ13.TRAC_TRBV16.NA.TRBJ2-2.TRBC2	TGTGCTGTGAGGGGTGGGACTTACCAGAGGTTT_TGTGCAAGCACCGGGACTTACACCGGGCAGCTCTACTTT	CAVRGGTYQRF_CASTGTYTGQLYF	64	Large (20 < X <= 100)
Tumor.GFP_ACAGCCGTCTTTAGGG-1	Tumor	GFP	6	TRAV4-4-DV10.TRAJ23.TRAC_TRBV2.TRBD2.TRBJ2-1.TRBC2	TGTGCTGCTGAGGCGAATTATAACCAGGGGAAGCTTATCTTT_TGTGCCAGCAGCCAAGACTGGGGGGGCGGGGCTGAGCAGTTCTTC	CAAEANYNQGKLIF_CASSQDWGGGAEQFF	28	Large (20 < X <= 100)
Tumor.GFP_ACAGCTACAACACCCG-1	Tumor	GFP	2	TRAV6N-7.TRAJ49.TRAC_TRBV29.NA.TRBJ1-3.TRBC1	TGTGCTCTGGTTTCGAACACGGGTTACCAGAACTTCTATTTT_TGTGCTAGCAGTTTATACGGAAATACGCTCTATTTT	CALVSNTGYQNFYF_CASSLYGNTLYF	10	Medium (5 < X <= 20)
Tumor.GFP_ACAGCTACAAGCTGAG-1	Tumor	GFP	1	TRAV7-4.TRAJ40.TRAC_TRBV3.NA.TRBJ2-5.TRBC2	TGTGCAGCTAGTAATACAGGAAACTACAAATACGTCTTT_TGTGCCAGCAAGGGGGTGGGGGGCCAAGACACCCAGTACTTT	CAASNTGNYKYVF_CASKGVGGQDTQYF	63	Large (20 < X <= 100)
Tumor.GFP_ACAGCTACAGTACACT-1	Tumor	GFP	2	TRAV4-4-DV10.TRAJ48.TRAC_TRBV13-3.NA.TRBJ2-1.TRBC2	TGTGCTGCTCCGTCCAACTATGGAAATGAGAAAATAACTTTT_TGTGCCAGCAGTGAGGGGGGCTATGCTGAGCAGTTCTTC	CAAPSNYGNEKITF_CASSEGGYAEQFF	6	Medium (5 < X <= 20)
Tumor.GFP_ACAGCTATCTTGGGTA-1	Tumor	GFP	6	TRAV4-4-DV10.TRAJ48.TRAC_TRBV12-2+TRBV13-2.NA.TRBJ2-7.TRBC2	TGTGCTGCTGCGGCCAACTATGGAAATGAGAAAATAACTTTT_TGTGCCAGCGGTGATGGGGACTGGGATGAACAGTACTTC	CAAAANYGNEKITF_CASGDGDWDEQYF	63	Large (20 < X <= 100)
Tumor.GFP_ACATACGAGATATGCA-1	Tumor	GFP	6	TRAV4N-4.TRAJ13.TRAC_TRBV12-2+TRBV13-2.NA.TRBJ2-7.TRBC2	TGTGCTGCTGGTGCAAATTCTGGGACTTACCAGAGGTTT_TGTGCCAGCGGTGATGGGGACTGGGACGAACAGTACTTC	CAAGANSGTYQRF_CASGDGDWDEQYF	90	Large (20 < X <= 100)
Tumor.GFP_ACATACGCAATGTAAG-1	Tumor	GFP	1	TRAV7D-2.TRAJ22.TRAC_TRBV13-3.TRBD1.TRBJ2-3.TRBC2	TGTGCAGCAAGCAGAGGGACTTCTGGCAGCTGGCAACTCATCTTT_TGTGCCAGCCTGGGGGGACAGGGGTATGCAGAAACGCTGTATTTT	CAASRGTSGSWQLIF_CASLGGQGYAETLYF	75	Large (20 < X <= 100)
Tumor.GFP_ACATACGCAGCAGTTT-1	Tumor	GFP	6	TRAV4-4-DV10.TRAJ48.TRAC_TRBV5.NA.TRBJ2-5.TRBC2	TGTGCTGCTGAGCCCAACTATGGAAATGAGAAAATAACTTTT_TGTGCCAGCAGCCCGGGACTTCAAGACACCCAGTACTTT	CAAEPNYGNEKITF_CASSPGLQDTQYF	11	Medium (5 < X <= 20)
Tumor.GFP_ACATACGTCGCCCTTA-1	Tumor	GFP	6	TRAV4-4-DV10.TRAJ48.TRAC_TRBV26.NA.TRBJ2-7.TRBC2	TGTGCTGCTGAGGCCAACTATGGAAATGAGAAAATAACTTTT_TGTGCCAGCAGTCCGACAGGGATGGATGAACAGTACTTC	CAAEANYGNEKITF_CASSPTGMDEQYF	31	Large (20 < X <= 100)
Tumor.GFP_ACATCAGAGCCTATGT-1	Tumor	GFP	2	TRAV4N-4.TRAJ13.TRAC_TRBV12-2+TRBV13-2.NA.TRBJ2-7.TRBC2	TGTGCTGCTGGTGCAAATTCTGGGACTTACCAGAGGTTT_TGTGCCAGCGGTGATGGGGACTGGGACGAACAGTACTTC	CAAGANSGTYQRF_CASGDGDWDEQYF	90	Large (20 < X <= 100)
Tumor.GFP_ACATCAGAGGCCCTCA-1	Tumor	GFP	6	TRAV9N-3.TRAJ13.TRAC_TRBV16.NA.TRBJ2-2.TRBC2	TGTGCTGTGAGGGGTGGGACTTACCAGAGGTTT_TGTGCAAGCACCGGGACTTACACCGGGCAGCTCTACTTT	CAVRGGTYQRF_CASTGTYTGQLYF	64	Large (20 < X <= 100)
Tumor.GFP_ACATCAGAGTAAGTAC-1	Tumor	GFP	6	TRAV13-4-DV7.TRAJ49.TRAC_TRBV13-1.NA.TRBJ2-3.TRBC2	TGTGCTATGGACCCGGGTTACCAGAACTTCTATTTT_TGTGCCAGCAGTGCCCGGACTGGGGGGCGTGCAGAAACGCTGTATTTT	CAMDPGYQNFYF_CASSARTGGRAETLYF	6	Medium (5 < X <= 20)
Tumor.GFP_ACATCAGCATGGTAGG-1	Tumor	GFP	6	TRAV7-4.TRAJ34.TRAC_TRBV16.TRBD1.TRBJ1-3.TRBC1	TGTGCAGCTAGTGACGGCAACAAAGTCGTCTTT_TGTGCAAGCAGCTTAGGTGGACAGGGTGGAAATACGCTCTATTTT	CAASDGNKVVF_CASSLGGQGGNTLYF	184	Large (20 < X <= 100)
Tumor.GFP_ACATCAGTCCTGCAGG-1	Tumor	GFP	2	TRAV7-4.TRAJ34.TRAC_TRBV16.TRBD1.TRBJ1-3.TRBC1	TGTGCAGCTAGTGACGGCAACAAAGTCGTCTTT_TGTGCAAGCAGCTTAGGTGGACAGGGTGGAAATACGCTCTATTTT	CAASDGNKVVF_CASSLGGQGGNTLYF	184	Large (20 < X <= 100)
Tumor.GFP_ACATGGTCATAAAGGT-1	Tumor	GFP	2	TRAV13-2.TRAJ39.TRAC_TRBV15.NA.TRBJ2-3.TRBC2	TGTGCTATAGATCACCATGCAGGTGCCAAGCTCACATTC_TGTGCCAGCAGGGGACAGTCAGAAACGCTGTATTTT	CAIDHHAGAKLTF_CASRGQSETLYF	2	Small (1 < X <= 5)
Tumor.GFP_ACATGGTGTAGCTCCG-1	Tumor	GFP	1	TRAV12N-2.TRAJ5.TRAC_TRBV16.NA.TRBJ2-7.TRBC2	TGTGCTTTGAGCCTCCTGGGGACACAGGTTGTGGGGCAGCTCACTTTC_TGTGCAAGCAGCTTAGATCTGGGGGGGTCCTATGAACAGTACTTC	CALSLLGTQVVGQLTF_CASSLDLGGSYEQYF	6	Medium (5 < X <= 20)
Tumor.GFP_ACATGGTTCGGCGCTA-1	Tumor	GFP	6	TRAV16N.TRAJ18.TRAC_TRBV12-1.NA.TRBJ1-4.TRBC1	TGTGCTATGAGAGAGTTAGATAGAGGTTCAGCCTTAGGGAGGCTGCATTTT_TGTGCCAGCTCTCTCAGGGACAGAATTTCCAACGAAAGATTATTTTTC	CAMRELDRGSALGRLHF_CASSLRDRISNERLFF	23	Large (20 < X <= 100)
Tumor.GFP_ACCAGTAAGATGTAAC-1	Tumor	GFP	6	TRAV13-1.TRAJ48.TRAC_TRBV5.TRBD2.TRBJ2-3.TRBC2	TGTGCTTTGGCGTATGGAAATGAGAAAATAACTTTT_TGTGCCAGCAGCCAAGACTGGGGGGCCTCAGAAACGCTGTATTTT	CALAYGNEKITF_CASSQDWGASETLYF	2	Small (1 < X <= 5)
Tumor.GFP_ACCAGTAGTCTCCCTA-1	Tumor	GFP	6	TRAV7D-2.TRAJ22.TRAC_TRBV13-3.TRBD1.TRBJ2-3.TRBC2	TGTGCAGCAAGCAGAGGGACTTCTGGCAGCTGGCAACTCATCTTT_TGTGCCAGCCTGGGGGGACAGGGGTATGCAGAAACGCTGTATTTT	CAASRGTSGSWQLIF_CASLGGQGYAETLYF	75	Large (20 < X <= 100)
Tumor.GFP_ACCCACTAGGCCCGTT-1	Tumor	GFP	2	TRAV4N-4.TRAJ13.TRAC_TRBV12-2+TRBV13-2.NA.TRBJ2-7.TRBC2	TGTGCTGCTGGTGCAAATTCTGGGACTTACCAGAGGTTT_TGTGCCAGCGGTGATGGGGACTGGGACGAACAGTACTTC	CAAGANSGTYQRF_CASGDGDWDEQYF	90	Large (20 < X <= 100)
Tumor.GFP_ACCCACTCACAACTGT-1	Tumor	GFP	2	TRAV4N-4.TRAJ13.TRAC_TRBV12-2+TRBV13-2.NA.TRBJ2-7.TRBC2	TGTGCTGCTGGTGCAAATTCTGGGACTTACCAGAGGTTT_TGTGCCAGCGGTGATGGGGACTGGGACGAACAGTACTTC	CAAGANSGTYQRF_CASGDGDWDEQYF	90	Large (20 < X <= 100)
Tumor.GFP_ACCCACTGTCGACTAT-1	Tumor	GFP	1	TRAV7-4.TRAJ34.TRAC_TRBV16.TRBD1.TRBJ1-3.TRBC1	TGTGCAGCTAGTGACGGCAACAAAGTCGTCTTT_TGTGCAAGCAGCTTAGGTGGACAGGGTGGAAATACGCTCTATTTT	CAASDGNKVVF_CASSLGGQGGNTLYF	184	Large (20 < X <= 100)
Tumor.GFP_ACCCACTTCCCACTTG-1	Tumor	GFP	2	TRAV4-4-DV10.TRAJ48.TRAC_TRBV13-1.NA.TRBJ2-1.TRBC2	TGTGCTGCTGAGCCCAACTATGGAAATGAGAAAATAACTTTT_TGTGCCAGCAGTGGGACTGGGATCGCTGAGCAGTTCTTC	CAAEPNYGNEKITF_CASSGTGIAEQFF	18	Medium (5 < X <= 20)
Tumor.GFP_ACCGTAAAGAGTACCG-1	Tumor	GFP	2	TRAV6N-7.TRAJ18.TRAC_TRBV14.NA.TRBJ2-5.TRBC2	TGTGCTCTGGGTGGGGCCGGGGGTTCAGCCTTAGGGAGGCTGCATTTT_TGTGCCAGCAGTTTCACAGGGGCTACCCAAGACACCCAGTACTTT	CALGGAGGSALGRLHF_CASSFTGATQDTQYF	2	Small (1 < X <= 5)
Tumor.GFP_ACCGTAAAGCCACGTC-1	Tumor	GFP	2	TRAV6-7-DV9.TRAJ33.TRAC_TRBV31.NA.TRBJ2-3.TRBC2	TGTGCTCTGAGTGATCCGGGAAGCAACTATCAGTTGATCTGG_TGTGCCTGGAGTCTCAATAGTGCAGAAACGCTGTATTTT	CALSDPGSNYQLIW_CAWSLNSAETLYF	5	Small (1 < X <= 5)
Tumor.GFP_ACCGTAACATATACCG-1	Tumor	GFP	6	TRAV4-4-DV10.TRAJ48.TRAC_TRBV26.NA.TRBJ2-7.TRBC2	TGTGCTGCTGAGGCCAACTATGGAAATGAGAAAATAACTTTT_TGTGCCAGCAGTCCGACAGGGATGGATGAACAGTACTTC	CAAEANYGNEKITF_CASSPTGMDEQYF	31	Large (20 < X <= 100)
Tumor.GFP_ACCGTAATCTAGAGTC-1	Tumor	GFP	2	TRAV7-4.TRAJ39.TRAC_TRBV29.NA.TRBJ1-3.TRBC1	TGTGCAGCTAGTGAGCATTGGAATGCAGGTGCCAAGCTCACATTC_TGTGCTAGCAGCCTGGGGGAAAATACGCTCTATTTT	CAASEHWNAGAKLTF_CASSLGENTLYF	9	Medium (5 < X <= 20)
Tumor.GFP_ACCTTTACAGGTGCCT-1	Tumor	GFP	6	TRAV4-4-DV10.TRAJ48.TRAC_TRBV12-2+TRBV13-2.NA.TRBJ2-3.TRBC2	TGTGCTGCCCCCTCCAACTATGGAAATGAGAAAATAACTTTT_TGTGCCAGCGGTGATCTGGTCAGTGCAGAAACGCTGTATTTT	CAAPSNYGNEKITF_CASGDLVSAETLYF	66	Large (20 < X <= 100)
Tumor.GFP_ACCTTTACATTCACTT-1	Tumor	GFP	6	TRAV4N-4.TRAJ13.TRAC_TRBV12-2+TRBV13-2.NA.TRBJ2-7.TRBC2	TGTGCTGCTGGTGCAAATTCTGGGACTTACCAGAGGTTT_TGTGCCAGCGGTGATGGGGACTGGGACGAACAGTACTTC	CAAGANSGTYQRF_CASGDGDWDEQYF	90	Large (20 < X <= 100)
Tumor.GFP_ACCTTTAGTATGGTTC-1	Tumor	GFP	6	TRAV7-1.TRAJ26.TRAC_TRBV3.TRBD1.TRBJ2-7.TRBC2	TGTGCAGTGAGCGCTAACTATGCCCAGGGATTAACCTTC_TGTGCCAGCAGCTTGGGACAGGGGGCCTATGAACAGTACTTC	CAVSANYAQGLTF_CASSLGQGAYEQYF	14	Medium (5 < X <= 20)
Tumor.GFP_ACCTTTATCACCAGGC-1	Tumor	GFP	1	TRAV4-4-DV10.TRAJ48.TRAC_TRBV26.NA.TRBJ2-7.TRBC2	TGTGCTGCTGAGGCCAACTATGGAAATGAGAAAATAACTTTT_TGTGCCAGCAGTCCGACAGGGATGGATGAACAGTACTTC	CAAEANYGNEKITF_CASSPTGMDEQYF	31	Large (20 < X <= 100)
Tumor.GFP_ACCTTTATCCTCCTAG-1	Tumor	GFP	6	TRAV4-4-DV10.TRAJ48.TRAC_TRBV12-2+TRBV13-2.NA.TRBJ2-7.TRBC2	TGTGCTGCTGCGGCCAACTATGGAAATGAGAAAATAACTTTT_TGTGCCAGCGGTGATGGGGACTGGGATGAACAGTACTTC	CAAAANYGNEKITF_CASGDGDWDEQYF	63	Large (20 < X <= 100)
Tumor.GFP_ACCTTTATCGAATCCA-1	Tumor	GFP	1	TRAV7D-2.TRAJ22.TRAC_TRBV13-3.TRBD1.TRBJ2-3.TRBC2	TGTGCAGCAAGCAGAGGGACTTCTGGCAGCTGGCAACTCATCTTT_TGTGCCAGCCTGGGGGGACAGGGGTATGCAGAAACGCTGTATTTT	CAASRGTSGSWQLIF_CASLGGQGYAETLYF	75	Large (20 < X <= 100)
Tumor.GFP_ACGAGCCAGCCGGTAA-1	Tumor	GFP	8	TRAV4N-4.TRAJ31.TRAC_TRBV5.NA.TRBJ2-5.TRBC2	TGTGCTGCTGAACGCAATAACAGAATCTTCTTT_TGTGCCAGCAGCTCAGGGGAGATGGACACCCAGTACTTT	CAAERNNRIFF_CASSSGEMDTQYF	3	Small (1 < X <= 5)
Tumor.GFP_ACGAGCCCAGCTTAAC-1	Tumor	GFP	1	TRAV7-4.TRAJ40.TRAC_TRBV3.NA.TRBJ2-5.TRBC2	TGTGCAGCTAGTAATACAGGAAACTACAAATACGTCTTT_TGTGCCAGCAAGGGGGTGGGGGGCCAAGACACCCAGTACTTT	CAASNTGNYKYVF_CASKGVGGQDTQYF	63	Large (20 < X <= 100)
Tumor.GFP_ACGAGCCCATTCCTCG-1	Tumor	GFP	1	TRAV6-7-DV9.TRAJ42.TRAC_TRBV17.NA.TRBJ1-1.TRBC1	TGTGCTCTGAGTGATCGGTCTGGAGGAAGCAATGCAAAGCTAACCTTC_TGTGCTAGCAGCACCGGGAGGGGGAACACAGAAGTCTTCTTT	CALSDRSGGSNAKLTF_CASSTGRGNTEVFF	40	Large (20 < X <= 100)
Tumor.GFP_ACGAGCCGTCTTCTCG-1	Tumor	GFP	6	TRAV7-5.TRAJ57.TRAC_TRBV3.NA.TRBJ1-3.TRBC1	TGTGCAGTGATGAATCAAGGAGGGTCTGCGAAGCTCATCTTT_TGTGCCAGCAGCTCGGTTGGAAATACGCTCTATTTT	CAVMNQGGSAKLIF_CASSSVGNTLYF	11	Medium (5 < X <= 20)
Tumor.GFP_ACGAGGACACATGACT-1	Tumor	GFP	6	TRAV7-4.TRAJ34.TRAC_TRBV16.TRBD1.TRBJ1-3.TRBC1	TGTGCAGCTAGTGACGGCAACAAAGTCGTCTTT_TGTGCAAGCAGCTTAGGTGGACAGGGTGGAAATACGCTCTATTTT	CAASDGNKVVF_CASSLGGQGGNTLYF	184	Large (20 < X <= 100)
Tumor.GFP_ACGAGGAGTGACCAAG-1	Tumor	GFP	2	TRAV7-4.TRAJ34.TRAC_TRBV16.TRBD1.TRBJ1-3.TRBC1	TGTGCAGCTAGTGACGGCAACAAAGTCGTCTTT_TGTGCAAGCAGCTTAGGTGGACAGGGTGGAAATACGCTCTATTTT	CAASDGNKVVF_CASSLGGQGGNTLYF	184	Large (20 < X <= 100)
Tumor.GFP_ACGAGGAGTTCCAACA-1	Tumor	GFP	1	TRAV17.TRAJ23.TRAC_TRBV17.NA.TRBJ2-7.TRBC2	TGTGCACTGGAGGGATCGAATTATAACCAGGGGAAGCTTATCTTT_TGTGCTAGCAGTAGCGCCTATGAACAGTACTTC	CALEGSNYNQGKLIF_CASSSAYEQYF	6	Medium (5 < X <= 20)
Tumor.GFP_ACGATACAGACTAGAT-1	Tumor	GFP	6	TRAV16.TRAJ45.TRAC_TRBV10.NA.TRBJ2-5.TRBC2	TGTGCTATGAGAGAGAGGATAGAAGGTGCAGATAGACTCACCTTT_TGTGCCAGCAGTCCCTCAAACTGGGGGGGATGGAACACCCAGTACTTT	CAMRERIEGADRLTF_CASSPSNWGGWNTQYF	6	Medium (5 < X <= 20)
Tumor.GFP_ACGATACTCTTTAGGG-1	Tumor	GFP	1	TRAV7-4.TRAJ40.TRAC_TRBV3.NA.TRBJ2-5.TRBC2	TGTGCAGCTAGTAATACAGGAAACTACAAATACGTCTTT_TGTGCCAGCAAGGGGGTGGGGGGCCAAGACACCCAGTACTTT	CAASNTGNYKYVF_CASKGVGGQDTQYF	63	Large (20 < X <= 100)
Tumor.GFP_ACGATGTAGACCGGAT-1	Tumor	GFP	6	TRAV4-4-DV10.TRAJ23.TRAC_TRBV2.TRBD2.TRBJ2-1.TRBC2	TGTGCTGCTGAGGCGAATTATAACCAGGGGAAGCTTATCTTT_TGTGCCAGCAGCCAAGACTGGGGGGGCGGGGCTGAGCAGTTCTTC	CAAEANYNQGKLIF_CASSQDWGGGAEQFF	28	Large (20 < X <= 100)
Tumor.GFP_ACGATGTCAACTGCGC-1	Tumor	GFP	1	TRAV7-4.TRAJ34.TRAC_TRBV16.TRBD1.TRBJ1-3.TRBC1	TGTGCAGCTAGTGACGGCAACAAAGTCGTCTTT_TGTGCAAGCAGCTTAGGTGGACAGGGTGGAAATACGCTCTATTTT	CAASDGNKVVF_CASSLGGQGGNTLYF	184	Large (20 < X <= 100)
Tumor.GFP_ACGATGTGTCTGATTG-1	Tumor	GFP	6	TRAV7-4.TRAJ34.TRAC_TRBV16.TRBD1.TRBJ1-3.TRBC1	TGTGCAGCTAGTGACGGCAACAAAGTCGTCTTT_TGTGCAAGCAGCTTAGGTGGACAGGGTGGAAATACGCTCTATTTT	CAASDGNKVVF_CASSLGGQGGNTLYF	184	Large (20 < X <= 100)
Tumor.GFP_ACGATGTGTGTTCGAT-1	Tumor	GFP	6	TRAV9N-3.TRAJ13.TRAC_TRBV16.NA.TRBJ2-2.TRBC2	TGTGCTGTGAGGGGTGGGACTTACCAGAGGTTT_TGTGCAAGCACCGGGACTTACACCGGGCAGCTCTACTTT	CAVRGGTYQRF_CASTGTYTGQLYF	64	Large (20 < X <= 100)
Tumor.GFP_ACGCAGCAGCAATCTC-1	Tumor	GFP	6	TRAV9-4.TRAJ39.TRAC_TRBV13-3.NA.TRBJ2-7.TRBC2	TGTGCTGTGGATAATGCAGGTGCCAAGCTCACATTC_TGTGCCAGCAGTGCTTATGAACAGTACTTC	CAVDNAGAKLTF_CASSAYEQYF	23	Large (20 < X <= 100)
Tumor.GFP_ACGCAGCGTGGGTATG-1	Tumor	GFP	6	TRAV9N-3.TRAJ13.TRAC_TRBV16.NA.TRBJ2-2.TRBC2	TGTGCTGTGAGGGGTGGGACTTACCAGAGGTTT_TGTGCAAGCACCGGGACTTACACCGGGCAGCTCTACTTT	CAVRGGTYQRF_CASTGTYTGQLYF	64	Large (20 < X <= 100)
Tumor.GFP_ACGCCAGAGGAATCGC-1	Tumor	GFP	6	TRAV5-4.TRAJ49.TRAC_TRBV12-2.NA.TRBJ1-2.TRBC1	TGTGCTGCAAGAGACACGGGTTACCAGAACTTCTATTTT_TGTGCCAGCTCTCTCGCCAGGGCTAACTCCGACTACACCTTC	CAARDTGYQNFYF_CASSLARANSDYTF	5	Small (1 < X <= 5)
Tumor.GFP_ACGCCAGGTATTCGTG-1	Tumor	GFP	2	TRAV4-4-DV10.TRAJ48.TRAC_TRBV13-3.NA.TRBJ2-1.TRBC2	TGTGCTGCTCCGTCCAACTATGGAAATGAGAAAATAACTTTT_TGTGCCAGCAGTGAGGGGGGCTATGCTGAGCAGTTCTTC	CAAPSNYGNEKITF_CASSEGGYAEQFF	6	Medium (5 < X <= 20)
Tumor.GFP_ACGCCAGGTCGACTGC-1	Tumor	GFP	6	TRAV4N-4.TRAJ13.TRAC_TRBV12-2+TRBV13-2.NA.TRBJ2-7.TRBC2	TGTGCTGCTGGTGCAAATTCTGGGACTTACCAGAGGTTT_TGTGCCAGCGGTGATGGGGACTGGGACGAACAGTACTTC	CAAGANSGTYQRF_CASGDGDWDEQYF	90	Large (20 < X <= 100)
Tumor.GFP_ACGCCAGTCTACTTAC-1	Tumor	GFP	6	TRAV4-4-DV10.TRAJ48.TRAC_TRBV26.NA.TRBJ2-7.TRBC2	TGTGCTGCTGAGGCCAACTATGGAAATGAGAAAATAACTTTT_TGTGCCAGCAGTCCGACAGGGATGGATGAACAGTACTTC	CAAEANYGNEKITF_CASSPTGMDEQYF	31	Large (20 < X <= 100)
Tumor.GFP_ACGCCGAAGAACAATC-1	Tumor	GFP	6	TRAV7-4.TRAJ34.TRAC_TRBV16.TRBD1.TRBJ1-3.TRBC1	TGTGCAGCTAGTGACGGCAACAAAGTCGTCTTT_TGTGCAAGCAGCTTAGGTGGACAGGGTGGAAATACGCTCTATTTT	CAASDGNKVVF_CASSLGGQGGNTLYF	184	Large (20 < X <= 100)
Tumor.GFP_ACGGAGACAGCTGGCT-1	Tumor	GFP	6	TRAV4-4-DV10.TRAJ48.TRAC_TRBV13-1.NA.TRBJ1-4.TRBC1	TGTGCTGCTCTTTCCAACTATGGAAATGAGAAAATAACTTTT_TGTGCCAGCAGTGATGCAGGGCACGAAAGATTATTTTTC	CAALSNYGNEKITF_CASSDAGHERLFF	8	Medium (5 < X <= 20)
Tumor.GFP_ACGGAGACAGGTCCAC-1	Tumor	GFP	6	TRAV9N-3.TRAJ13.TRAC_TRBV16.NA.TRBJ2-2.TRBC2	TGTGCTGTGAGGGGTGGGACTTACCAGAGGTTT_TGTGCAAGCACCGGGACTTACACCGGGCAGCTCTACTTT	CAVRGGTYQRF_CASTGTYTGQLYF	64	Large (20 < X <= 100)
Tumor.GFP_ACGGAGAGTCAATACC-1	Tumor	GFP	6	TRAV6D-6.TRAJ23.TRAC_TRBV12-1.NA.TRBJ1-4.TRBC1	TGTGCTCTGGGTGATCGGGATTATAACCAGGGGAAGCTTATCTTT_TGTGCCAGCTCTCTCAGGGACAGAATTTCCAACGAAAGATTATTTTTC	CALGDRDYNQGKLIF_CASSLRDRISNERLFF	13	Medium (5 < X <= 20)
Tumor.GFP_ACGGCCAGTAGAAGGA-1	Tumor	GFP	6	TRAV7-4.TRAJ34.TRAC_TRBV16.TRBD1.TRBJ1-3.TRBC1	TGTGCAGCTAGTGACGGCAACAAAGTCGTCTTT_TGTGCAAGCAGCTTAGGTGGACAGGGTGGAAATACGCTCTATTTT	CAASDGNKVVF_CASSLGGQGGNTLYF	184	Large (20 < X <= 100)
Tumor.GFP_ACGGCCAGTCTTCGTC-1	Tumor	GFP	1	TRAV7D-2.TRAJ22.TRAC_TRBV13-3.TRBD1.TRBJ2-3.TRBC2	TGTGCAGCAAGCAGAGGGACTTCTGGCAGCTGGCAACTCATCTTT_TGTGCCAGCCTGGGGGGACAGGGGTATGCAGAAACGCTGTATTTT	CAASRGTSGSWQLIF_CASLGGQGYAETLYF	75	Large (20 < X <= 100)
Tumor.GFP_ACGGGCTAGGAGTTGC-1	Tumor	GFP	6	TRAV9N-3.TRAJ13.TRAC_TRBV16.NA.TRBJ2-2.TRBC2	TGTGCTGTGAGGGGTGGGACTTACCAGAGGTTT_TGTGCAAGCACCGGGACTTACACCGGGCAGCTCTACTTT	CAVRGGTYQRF_CASTGTYTGQLYF	64	Large (20 < X <= 100)
Tumor.GFP_ACGGGCTAGTGACTCT-1	Tumor	GFP	6	TRAV9N-3.TRAJ13.TRAC_TRBV16.NA.TRBJ2-2.TRBC2	TGTGCTGTGAGGGGTGGGACTTACCAGAGGTTT_TGTGCAAGCACCGGGACTTACACCGGGCAGCTCTACTTT	CAVRGGTYQRF_CASTGTYTGQLYF	64	Large (20 < X <= 100)
Tumor.GFP_ACGGGCTCAGGATCGA-1	Tumor	GFP	2	TRAV7-4.TRAJ34.TRAC_TRBV16.TRBD1.TRBJ1-3.TRBC1	TGTGCAGCTAGTGACGGCAACAAAGTCGTCTTT_TGTGCAAGCAGCTTAGGTGGACAGGGTGGAAATACGCTCTATTTT	CAASDGNKVVF_CASSLGGQGGNTLYF	184	Large (20 < X <= 100)
Tumor.GFP_ACGGGCTCATGCTAGT-1	Tumor	GFP	4	TRAV7-4.TRAJ34.TRAC_TRBV16.TRBD1.TRBJ1-3.TRBC1	TGTGCAGCTAGTGACGGCAACAAAGTCGTCTTT_TGTGCAAGCAGCTTAGGTGGACAGGGTGGAAATACGCTCTATTTT	CAASDGNKVVF_CASSLGGQGGNTLYF	184	Large (20 < X <= 100)
Tumor.GFP_ACGGGCTTCCAAAGTC-1	Tumor	GFP	1	TRAV6-7-DV9.TRAJ42.TRAC_TRBV17.NA.TRBJ1-1.TRBC1	TGTGCTCTGAGTGATCGGTCTGGAGGAAGCAATGCAAAGCTAACCTTC_TGTGCTAGCAGCACCGGGAGGGGGAACACAGAAGTCTTCTTT	CALSDRSGGSNAKLTF_CASSTGRGNTEVFF	40	Large (20 < X <= 100)
Tumor.GFP_ACGGGCTTCGTCTGAA-1	Tumor	GFP	2	TRAV16N.TRAJ18.TRAC_TRBV12-1.NA.TRBJ1-4.TRBC1	TGTGCTATGAGAGAGTTAGATAGAGGTTCAGCCTTAGGGAGGCTGCATTTT_TGTGCCAGCTCTCTCAGGGACAGAATTTCCAACGAAAGATTATTTTTC	CAMRELDRGSALGRLHF_CASSLRDRISNERLFF	23	Large (20 < X <= 100)
Tumor.GFP_ACGGGTCAGGATGGTC-1	Tumor	GFP	6	TRAV7-4.TRAJ32.TRAC_TRBV2.NA.TRBJ1-6.TRBC1	TGTGCAGCTAGTGATTATGGGAGCAGTGGCAACAAGCTCATCTTT_TGTGCCAGCAGCCAAGATGAGATCTATAATTCGCCCCTCTACTTT	CAASDYGSSGNKLIF_CASSQDEIYNSPLYF	32	Large (20 < X <= 100)
Tumor.GFP_ACGGGTCCACGCGAAA-1	Tumor	GFP	2	TRAV7-4.TRAJ39.TRAC_TRBV29.NA.TRBJ1-3.TRBC1	TGTGCAGCTAGTGAGCATTGGAATGCAGGTGCCAAGCTCACATTC_TGTGCTAGCAGCCTGGGGGAAAATACGCTCTATTTT	CAASEHWNAGAKLTF_CASSLGENTLYF	9	Medium (5 < X <= 20)
Tumor.GFP_ACGGGTCCAGGCTGAA-1	Tumor	GFP	6	TRAV4-4-DV10.TRAJ48.TRAC_TRBV13-1.NA.TRBJ1-4.TRBC1	TGTGCTGCTCTTTCCAACTATGGAAATGAGAAAATAACTTTT_TGTGCCAGCAGTGATGCAGGGCACGAAAGATTATTTTTC	CAALSNYGNEKITF_CASSDAGHERLFF	8	Medium (5 < X <= 20)
Tumor.GFP_ACGTCAAAGTGTACCT-1	Tumor	GFP	1	TRAV4-4-DV10.TRAJ48.TRAC_TRBV13-1.NA.TRBJ1-4.TRBC1	TGTGCTGCTCTTTCCAACTATGGAAATGAGAAAATAACTTTT_TGTGCCAGCAGTGATGCAGGGCACGAAAGATTATTTTTC	CAALSNYGNEKITF_CASSDAGHERLFF	8	Medium (5 < X <= 20)
Tumor.GFP_ACGTCAATCAACGAAA-1	Tumor	GFP	6	TRAV4-4-DV10.TRAJ48.TRAC_TRBV12-2+TRBV13-2.NA.TRBJ2-3.TRBC2	TGTGCTGCCCCCTCCAACTATGGAAATGAGAAAATAACTTTT_TGTGCCAGCGGTGATCTGGTCAGTGCAGAAACGCTGTATTTT	CAAPSNYGNEKITF_CASGDLVSAETLYF	66	Large (20 < X <= 100)
Tumor.GFP_ACTATCTGTTCACGGC-1	Tumor	GFP	6	TRAV4-4-DV10.TRAJ48.TRAC_TRBV12-2+TRBV13-2.NA.TRBJ2-3.TRBC2	TGTGCTGCCCCCTCCAACTATGGAAATGAGAAAATAACTTTT_TGTGCCAGCGGTGATCTGGTCAGTGCAGAAACGCTGTATTTT	CAAPSNYGNEKITF_CASGDLVSAETLYF	66	Large (20 < X <= 100)
Tumor.GFP_ACTGAACCAAGTCATC-1	Tumor	GFP	6	TRAV7-6.TRAJ43.TRAC_TRBV13-1.NA.TRBJ2-7.TRBC2	TGTGCAGTGCCCTATAACAACAATGCCCCACGATTT_TGTGCCAGCAGTGACCCGGGGGGGCGGGAACAGTACTTC	CAVPYNNNAPRF_CASSDPGGREQYF	13	Medium (5 < X <= 20)
Tumor.GFP_ACTGAGTTCATGTCTT-1	Tumor	GFP	6	TRAV4-4-DV10.TRAJ48.TRAC_TRBV26.NA.TRBJ2-7.TRBC2	TGTGCTGCTGAGGCCAACTATGGAAATGAGAAAATAACTTTT_TGTGCCAGCAGTCCGACAGGGATGGATGAACAGTACTTC	CAAEANYGNEKITF_CASSPTGMDEQYF	31	Large (20 < X <= 100)
Tumor.GFP_ACTGATGGTATAGGGC-1	Tumor	GFP	6	TRAV4-4-DV10.TRAJ48.TRAC_TRBV12-2+TRBV13-2.NA.TRBJ2-7.TRBC2	TGTGCTGCTGCGGCCAACTATGGAAATGAGAAAATAACTTTT_TGTGCCAGCGGTGATGGGGACTGGGATGAACAGTACTTC	CAAAANYGNEKITF_CASGDGDWDEQYF	63	Large (20 < X <= 100)
Tumor.GFP_ACTGCTCCAGCTGTAT-1	Tumor	GFP	2	TRAV3N-3.TRAJ12.TRAC_TRBV13-1.NA.TRBJ2-5.TRBC2	TGCGCAGTTTCCGGGACTGGAGGCTATAAAGTGGTCTTT_TGTGCCAGCATGGGGGGCGACCAAGACACCCAGTACTTT	CAVSGTGGYKVVF_CASMGGDQDTQYF	2	Small (1 < X <= 5)
Tumor.GFP_ACTGCTCTCAGCTCGG-1	Tumor	GFP	2	TRAV7-4.TRAJ34.TRAC_TRBV16.TRBD1.TRBJ1-3.TRBC1	TGTGCAGCTAGTGACGGCAACAAAGTCGTCTTT_TGTGCAAGCAGCTTAGGTGGACAGGGTGGAAATACGCTCTATTTT	CAASDGNKVVF_CASSLGGQGGNTLYF	184	Large (20 < X <= 100)
Tumor.GFP_ACTGCTCTCTTGCAAG-1	Tumor	GFP	6	TRAV7-4.TRAJ32.TRAC_TRBV2.NA.TRBJ1-6.TRBC1	TGTGCAGCTAGTGATTATGGGAGCAGTGGCAACAAGCTCATCTTT_TGTGCCAGCAGCCAAGATGAGATCTATAATTCGCCCCTCTACTTT	CAASDYGSSGNKLIF_CASSQDEIYNSPLYF	32	Large (20 < X <= 100)
Tumor.GFP_ACTGTCCAGGGCTTGA-1	Tumor	GFP	6	TRAV7-1.TRAJ26.TRAC_TRBV3.TRBD1.TRBJ2-7.TRBC2	TGTGCAGTGAGCGCTAACTATGCCCAGGGATTAACCTTC_TGTGCCAGCAGCTTGGGACAGGGGGCCTATGAACAGTACTTC	CAVSANYAQGLTF_CASSLGQGAYEQYF	14	Medium (5 < X <= 20)
Tumor.GFP_ACTGTCCAGTGCAAGC-1	Tumor	GFP	2	TRAV4-4-DV10.TRAJ48.TRAC_TRBV12-2+TRBV13-2.NA.TRBJ2-3.TRBC2	TGTGCTGCCCCCTCCAACTATGGAAATGAGAAAATAACTTTT_TGTGCCAGCGGTGATCTGGTCAGTGCAGAAACGCTGTATTTT	CAAPSNYGNEKITF_CASGDLVSAETLYF	66	Large (20 < X <= 100)
Tumor.GFP_ACTTACTAGCGCCTCA-1	Tumor	GFP	6	TRAV4-4-DV10.TRAJ48.TRAC_TRBV12-2+TRBV13-2.NA.TRBJ2-7.TRBC2	TGTGCTGCTGCGGCCAACTATGGAAATGAGAAAATAACTTTT_TGTGCCAGCGGTGATGGGGACTGGGATGAACAGTACTTC	CAAAANYGNEKITF_CASGDGDWDEQYF	63	Large (20 < X <= 100)
Tumor.GFP_ACTTGTTCAGCGATCC-1	Tumor	GFP	1	TRAV7-1.TRAJ26.TRAC_TRBV3.TRBD1.TRBJ2-7.TRBC2	TGTGCAGTGAGCGCTAACTATGCCCAGGGATTAACCTTC_TGTGCCAGCAGCTTGGGACAGGGGGCCTATGAACAGTACTTC	CAVSANYAQGLTF_CASSLGQGAYEQYF	14	Medium (5 < X <= 20)
Tumor.GFP_ACTTGTTTCTTAGCCC-1	Tumor	GFP	8	TRAV7-4.TRAJ40.TRAC_TRBV3.NA.TRBJ2-5.TRBC2	TGTGCAGCTAGTAATACAGGAAACTACAAATACGTCTTT_TGTGCCAGCAAGGGGGTGGGGGGCCAAGACACCCAGTACTTT	CAASNTGNYKYVF_CASKGVGGQDTQYF	63	Large (20 < X <= 100)
Tumor.GFP_ACTTTCAGTTACGACT-1	Tumor	GFP	2	TRAV7-4.TRAJ34.TRAC_TRBV16.TRBD1.TRBJ1-3.TRBC1	TGTGCAGCTAGTGACGGCAACAAAGTCGTCTTT_TGTGCAAGCAGCTTAGGTGGACAGGGTGGAAATACGCTCTATTTT	CAASDGNKVVF_CASSLGGQGGNTLYF	184	Large (20 < X <= 100)
Tumor.GFP_ACTTTCAGTTCTGGTA-1	Tumor	GFP	6	TRAV9N-3.TRAJ13.TRAC_TRBV16.NA.TRBJ2-2.TRBC2	TGTGCTGTGAGGGGTGGGACTTACCAGAGGTTT_TGTGCAAGCACCGGGACTTACACCGGGCAGCTCTACTTT	CAVRGGTYQRF_CASTGTYTGQLYF	64	Large (20 < X <= 100)
Tumor.GFP_ACTTTCATCCCAGGTG-1	Tumor	GFP	6	TRAV4-4-DV10.TRAJ48.TRAC_TRBV13-1.NA.TRBJ2-1.TRBC2	TGTGCTGCTGAGCCCAACTATGGAAATGAGAAAATAACTTTT_TGTGCCAGCAGTGGGACTGGGATCGCTGAGCAGTTCTTC	CAAEPNYGNEKITF_CASSGTGIAEQFF	18	Medium (5 < X <= 20)
Tumor.GFP_ACTTTCATCGATAGAA-1	Tumor	GFP	2	TRAV13-1.TRAJ13.TRAC_TRBV5.NA.TRBJ2-7.TRBC2	TGTGCTTTGGAACCGGATTCTGGGACTTACCAGAGGTTT_TGTGCCAGCAGCCAAGATCGCTGGGGTGAACAGTACTTC	CALEPDSGTYQRF_CASSQDRWGEQYF	17	Medium (5 < X <= 20)
Tumor.GFP_AGAATAGAGATCTGCT-1	Tumor	GFP	1	TRAV16D-DV11.TRAJ11.TRAC_TRBV19.NA.TRBJ1-1.TRBC1	TGTGCTATGAGAGATGACTCGGGATACAACAAACTCACTTTT_TGTGCCAGCACCCCGAACAGGGAGGACACAGAAGTCTTCTTT	CAMRDDSGYNKLTF_CASTPNREDTEVFF	4	Small (1 < X <= 5)
Tumor.GFP_AGAATAGCAGATCTGT-1	Tumor	GFP	6	TRAV6-7-DV9.TRAJ47.TRAC_TRBV16.TRBD1.TRBJ2-7.TRBC2	TGTGCTCTGAGTGATCCGAGCTATGCAAACAAGATGATCTTT_TGTGCAAGCAGCTTAGACAGGGGGCGCTCCTATGAACAGTACTTC	CALSDPSYANKMIF_CASSLDRGRSYEQYF	5	Small (1 < X <= 5)
Tumor.GFP_AGAATAGCATGGTCAT-1	Tumor	GFP	6	TRAV6-7-DV9.TRAJ42.TRAC_TRBV17.NA.TRBJ1-1.TRBC1	TGTGCTCTGAGTGATCGGTCTGGAGGAAGCAATGCAAAGCTAACCTTC_TGTGCTAGCAGCACCGGGAGGGGGAACACAGAAGTCTTCTTT	CALSDRSGGSNAKLTF_CASSTGRGNTEVFF	40	Large (20 < X <= 100)
Tumor.GFP_AGAATAGGTCTAGTCA-1	Tumor	GFP	1	TRAV7-4.TRAJ40.TRAC_TRBV3.NA.TRBJ2-5.TRBC2	TGTGCAGCTAGTAATACAGGAAACTACAAATACGTCTTT_TGTGCCAGCAAGGGGGTGGGGGGCCAAGACACCCAGTACTTT	CAASNTGNYKYVF_CASKGVGGQDTQYF	63	Large (20 < X <= 100)
Tumor.GFP_AGAATAGTCACGGTTA-1	Tumor	GFP	6	TRAV7D-2.TRAJ27.TRAC_TRBV12-2.NA.TRBJ2-7.TRBC2	TGTGCAGCAATCAACACCAATACAGGCAAATTAACCTTT_TGTGCCAGCTCTCTCGAGGAACAGTACTTC	CAAINTNTGKLTF_CASSLEEQYF	49	Large (20 < X <= 100)
Tumor.GFP_AGACGTTCAGACGTAG-1	Tumor	GFP	6	TRAV4-4-DV10.TRAJ48.TRAC_TRBV12-2+TRBV13-2.NA.TRBJ2-3.TRBC2	TGTGCTGCCCCCTCCAACTATGGAAATGAGAAAATAACTTTT_TGTGCCAGCGGTGATCTGGTCAGTGCAGAAACGCTGTATTTT	CAAPSNYGNEKITF_CASGDLVSAETLYF	66	Large (20 < X <= 100)
Tumor.GFP_AGACGTTGTAGTACCT-1	Tumor	GFP	6	TRAV9N-3.TRAJ13.TRAC_TRBV16.NA.TRBJ2-2.TRBC2	TGTGCTGTGAGGGGTGGGACTTACCAGAGGTTT_TGTGCAAGCACCGGGACTTACACCGGGCAGCTCTACTTT	CAVRGGTYQRF_CASTGTYTGQLYF	64	Large (20 < X <= 100)
Tumor.GFP_AGAGCTTCACAGCGTC-1	Tumor	GFP	6	TRAV4-4-DV10.TRAJ48.TRAC_TRBV12-2+TRBV13-2.NA.TRBJ2-7.TRBC2	TGTGCTGCTGCGGCCAACTATGGAAATGAGAAAATAACTTTT_TGTGCCAGCGGTGATGGGGACTGGGATGAACAGTACTTC	CAAAANYGNEKITF_CASGDGDWDEQYF	63	Large (20 < X <= 100)
Tumor.GFP_AGAGCTTTCTTCGGTC-1	Tumor	GFP	1	TRAV7-4.TRAJ34.TRAC_TRBV16.TRBD1.TRBJ1-3.TRBC1	TGTGCAGCTAGTGACGGCAACAAAGTCGTCTTT_TGTGCAAGCAGCTTAGGTGGACAGGGTGGAAATACGCTCTATTTT	CAASDGNKVVF_CASSLGGQGGNTLYF	184	Large (20 < X <= 100)
Tumor.GFP_AGAGTGGAGCGATTCT-1	Tumor	GFP	1	TRAV7-4.TRAJ32.TRAC_TRBV2.NA.TRBJ1-4.TRBC1	TGTGCAGCTAGTTCGAATTATGGGAGCGGTGGCAACAAGCTCATCTTT_TGTGCCAGCAGCCAAGATGGGGTGTTCAACGAAAGATTATTTTTC	CAASSNYGSGGNKLIF_CASSQDGVFNERLFF	5	Small (1 < X <= 5)
Tumor.GFP_AGAGTGGAGTCATGCT-1	Tumor	GFP	6	TRAV4-4-DV10.TRAJ48.TRAC_TRBV26.NA.TRBJ2-7.TRBC2	TGTGCTGCTGAGGCCAACTATGGAAATGAGAAAATAACTTTT_TGTGCCAGCAGTCCGACAGGGATGGATGAACAGTACTTC	CAAEANYGNEKITF_CASSPTGMDEQYF	31	Large (20 < X <= 100)
Tumor.GFP_AGAGTGGCAGAGTGTG-1	Tumor	GFP	6	TRAV16N.TRAJ30.TRAC_TRBV14.TRBD2.TRBJ2-4.TRBC2	TGTGCTATGAGAGAGGGCCCGGGCACAAATGCTTACAAAGTCATCTTT_TGTGCCAGCAGTTTCCCGGACTGGGGGGGTCCTAGTCAAAACACCTTGTACTTT	CAMREGPGTNAYKVIF_CASSFPDWGGPSQNTLYF	2	Small (1 < X <= 5)
Tumor.GFP_AGAGTGGGTTGCGCAC-1	Tumor	GFP	1	TRAV14-2.TRAJ22.TRAC_TRBV29.NA.TRBJ2-7.TRBC2	TGTGCAGCAACTGGCAGCTGGCAACTCATCTTT_TGTGCTAGCGGGGGTGATGAACAGTACTTC	CAATGSWQLIF_CASGGDEQYF	4	Small (1 < X <= 5)
Tumor.GFP_AGAGTGGTCCTTTACA-1	Tumor	GFP	6	TRAV7-5.TRAJ57.TRAC_TRBV3.NA.TRBJ1-3.TRBC1	TGTGCAGTGATGAATCAAGGAGGGTCTGCGAAGCTCATCTTT_TGTGCCAGCAGCTCGGTTGGAAATACGCTCTATTTT	CAVMNQGGSAKLIF_CASSSVGNTLYF	11	Medium (5 < X <= 20)
Tumor.GFP_AGATCTGAGCCTTGAT-1	Tumor	GFP	6	TRAV4N-4.TRAJ23.TRAC_TRBV2.TRBD2.TRBJ2-1.TRBC2	TGTGCTGCTGAGGAGAATTATAACCAGGGGAAGCTTATCTTT_TGTGCCAGCAGCCAAGACTGGGGGGGCGGGGCTGAGCAGTTCTTC	CAAEENYNQGKLIF_CASSQDWGGGAEQFF	6	Medium (5 < X <= 20)
Tumor.GFP_AGATCTGAGGGCACTA-1	Tumor	GFP	6	TRAV4-4-DV10.TRAJ48.TRAC_TRBV12-2+TRBV13-2.NA.TRBJ2-3.TRBC2	TGTGCTGCCCCCTCCAACTATGGAAATGAGAAAATAACTTTT_TGTGCCAGCGGTGATCTGGTCAGTGCAGAAACGCTGTATTTT	CAAPSNYGNEKITF_CASGDLVSAETLYF	66	Large (20 < X <= 100)
Tumor.GFP_AGATCTGCATGGGACA-1	Tumor	GFP	1	TRAV3N-3.TRAJ17.TRAC_TRBV12-2+TRBV13-2.NA.TRBJ2-5.TRBC2	TGCGCAGTCAGTGCGAACAGTGCAGGGAACAAGCTAACTTTT_TGTGCCAGCGGTGATTTCGGGAACCAAGACACCCAGTACTTT	CAVSANSAGNKLTF_CASGDFGNQDTQYF	3	Small (1 < X <= 5)
Tumor.GFP_AGATCTGTCCCTCAGT-1	Tumor	GFP	1	TRAV6-7-DV9.TRAJ42.TRAC_TRBV17.NA.TRBJ1-1.TRBC1	TGTGCTCTGAGTGATCGGTCTGGAGGAAGCAATGCAAAGCTAACCTTC_TGTGCTAGCAGCACCGGGAGGGGGAACACAGAAGTCTTCTTT	CALSDRSGGSNAKLTF_CASSTGRGNTEVFF	40	Large (20 < X <= 100)
Tumor.GFP_AGATCTGTCGCCTGAG-1	Tumor	GFP	1	TRAV7-4.TRAJ40.TRAC_TRBV3.NA.TRBJ2-5.TRBC2	TGTGCAGCTAGTAATACAGGAAACTACAAATACGTCTTT_TGTGCCAGCAAGGGGGTGGGGGGCCAAGACACCCAGTACTTT	CAASNTGNYKYVF_CASKGVGGQDTQYF	63	Large (20 < X <= 100)
Tumor.GFP_AGATTGCAGTAAGTAC-1	Tumor	GFP	6	TRAV7D-2.TRAJ27.TRAC_TRBV12-2.NA.TRBJ2-7.TRBC2	TGTGCAGCAATCAACACCAATACAGGCAAATTAACCTTT_TGTGCCAGCTCTCTCGAGGAACAGTACTTC	CAAINTNTGKLTF_CASSLEEQYF	49	Large (20 < X <= 100)
Tumor.GFP_AGATTGCAGTGACTCT-1	Tumor	GFP	6	TRAV4-4-DV10.TRAJ9.TRAC_TRBV12-2+TRBV13-2.NA.TRBJ2-7.TRBC2	TGTGCTGCTTCTAGCAACATGGGCTACAAACTTACCTTC_TGTGCCAGCGGTGATGGCGACTGGGATGAACAGTACTTC	CAASSNMGYKLTF_CASGDGDWDEQYF	12	Medium (5 < X <= 20)
Tumor.GFP_AGCAGCCTCCAGATCA-1	Tumor	GFP	2	TRAV7-4.TRAJ34.TRAC_TRBV16.TRBD1.TRBJ1-3.TRBC1	TGTGCAGCTAGTGACGGCAACAAAGTCGTCTTT_TGTGCAAGCAGCTTAGGTGGACAGGGTGGAAATACGCTCTATTTT	CAASDGNKVVF_CASSLGGQGGNTLYF	184	Large (20 < X <= 100)
Tumor.GFP_AGCAGCCTCTGGTGTA-1	Tumor	GFP	6	TRAV16.TRAJ53.TRAC_TRBV12-2+TRBV13-2.NA.TRBJ2-3.TRBC2	TGTGCTATGAGAGAGGGCCAAAGTGGAGGCAGCAATTACAAACTGACATTT_TGTGCCAGCGGTGATCTGGTCAGTGCAGAAACGCTGTATTTT	CAMREGQSGGSNYKLTF_CASGDLVSAETLYF	3	Small (1 < X <= 5)
Tumor.GFP_AGCATACAGGGAGTAA-1	Tumor	GFP	2	TRAV9N-3.TRAJ13.TRAC_TRBV16.NA.TRBJ2-2.TRBC2	TGTGCTGTGAGGGGTGGGACTTACCAGAGGTTT_TGTGCAAGCACCGGGACTTACACCGGGCAGCTCTACTTT	CAVRGGTYQRF_CASTGTYTGQLYF	64	Large (20 < X <= 100)
Tumor.GFP_AGCATACGTCCAGTGC-1	Tumor	GFP	2	TRAV9-4.TRAJ39.TRAC_TRBV13-3.NA.TRBJ2-7.TRBC2	TGTGCTGTGGATAATGCAGGTGCCAAGCTCACATTC_TGTGCCAGCAGTGCTTATGAACAGTACTTC	CAVDNAGAKLTF_CASSAYEQYF	23	Large (20 < X <= 100)
Tumor.GFP_AGCCTAACACGTGAGA-1	Tumor	GFP	6	TRAV7-4.TRAJ34.TRAC_TRBV16.TRBD1.TRBJ1-3.TRBC1	TGTGCAGCTAGTGACGGCAACAAAGTCGTCTTT_TGTGCAAGCAGCTTAGGTGGACAGGGTGGAAATACGCTCTATTTT	CAASDGNKVVF_CASSLGGQGGNTLYF	184	Large (20 < X <= 100)
Tumor.GFP_AGCCTAAGTAACGCGA-1	Tumor	GFP	1	TRAV7-3.TRAJ32.TRAC_TRBV13-1.NA.TRBJ2-7.TRBC2	TGTGCAGTGAATTATGGGAGCAGTGGCAACAAGCTCATCTTT_TGTGCCAGCAGTGATTCAGGGGGGGATGAACAGTACTTC	CAVNYGSSGNKLIF_CASSDSGGDEQYF	8	Medium (5 < X <= 20)
Tumor.GFP_AGCCTAAGTTATCACG-1	Tumor	GFP	2	TRAV4N-4.TRAJ39.TRAC_TRBV14.NA.TRBJ1-2.TRBC1	TGTGCTGCTGAGAGGTATAATAATGCAGGTGCCAAGCTCACATTC_TGTGCCAGCAGCGGGACAGCAAACTCCGACTACACCTTC	CAAERYNNAGAKLTF_CASSGTANSDYTF	4	Small (1 < X <= 5)
Tumor.GFP_AGCCTAATCGTAGATC-1	Tumor	GFP	1	TRAV9-4.TRAJ39.TRAC_TRBV13-3.NA.TRBJ2-7.TRBC2	TGTGCTGTGGATAATGCAGGTGCCAAGCTCACATTC_TGTGCCAGCAGTGCTTATGAACAGTACTTC	CAVDNAGAKLTF_CASSAYEQYF	23	Large (20 < X <= 100)
Tumor.GFP_AGCGGTCAGCGCCTCA-1	Tumor	GFP	6	TRAV4-4-DV10.TRAJ48.TRAC_TRBV15.NA.TRBJ2-4.TRBC2	TGTGCTGCTGAGGCCAACTATGGAAATGAGAAAATAACTTTT_TGTGCCAGCAGTTACAATAGTCAAAACACCTTGTACTTT	CAAEANYGNEKITF_CASSYNSQNTLYF	3	Small (1 < X <= 5)
Tumor.GFP_AGCGGTCCACGCATCG-1	Tumor	GFP	1	TRAV7D-2.TRAJ22.TRAC_TRBV13-3.TRBD1.TRBJ2-3.TRBC2	TGTGCAGCAAGCAGAGGGACTTCTGGCAGCTGGCAACTCATCTTT_TGTGCCAGCCTGGGGGGACAGGGGTATGCAGAAACGCTGTATTTT	CAASRGTSGSWQLIF_CASLGGQGYAETLYF	75	Large (20 < X <= 100)
Tumor.GFP_AGCGGTCCATCGATTG-1	Tumor	GFP	1	TRAV7D-2.TRAJ27.TRAC_TRBV12-2.NA.TRBJ2-7.TRBC2	TGTGCAGCAATCAACACCAATACAGGCAAATTAACCTTT_TGTGCCAGCTCTCTCGAGGAACAGTACTTC	CAAINTNTGKLTF_CASSLEEQYF	49	Large (20 < X <= 100)
Tumor.GFP_AGCGTATAGCTCTCGG-1	Tumor	GFP	6	TRAV12-3.TRAJ23.TRAC_TRBV13-3.NA.TRBJ1-1.TRBC1	TGTGCTCTGATGGATTATAACCAGGGGAAGCTTATCTTT_TGTGCCAGCAGTGATTGGGGTTCAAACACAGAAGTCTTCTTT	CALMDYNQGKLIF_CASSDWGSNTEVFF	2	Small (1 < X <= 5)
Tumor.GFP_AGCGTATTCACGACTA-1	Tumor	GFP	6	TRAV4-4-DV10.TRAJ48.TRAC_TRBV12-2+TRBV13-2.NA.TRBJ2-7.TRBC2	TGTGCTGCTGCGGCCAACTATGGAAATGAGAAAATAACTTTT_TGTGCCAGCGGTGATGGGGACTGGGATGAACAGTACTTC	CAAAANYGNEKITF_CASGDGDWDEQYF	63	Large (20 < X <= 100)
Tumor.GFP_AGCTCCTCATCACGTA-1	Tumor	GFP	6	TRAV4-4-DV10.TRAJ48.TRAC_TRBV12-2+TRBV13-2.NA.TRBJ2-3.TRBC2	TGTGCTGCCCCCTCCAACTATGGAAATGAGAAAATAACTTTT_TGTGCCAGCGGTGATCTGGTCAGTGCAGAAACGCTGTATTTT	CAAPSNYGNEKITF_CASGDLVSAETLYF	66	Large (20 < X <= 100)
Tumor.GFP_AGCTCCTGTGACGCCT-1	Tumor	GFP	1	TRAV7-4.TRAJ40.TRAC_TRBV3.NA.TRBJ2-5.TRBC2	TGTGCAGCTAGTAATACAGGAAACTACAAATACGTCTTT_TGTGCCAGCAAGGGGGTGGGGGGCCAAGACACCCAGTACTTT	CAASNTGNYKYVF_CASKGVGGQDTQYF	63	Large (20 < X <= 100)
Tumor.GFP_AGCTCCTTCGTAGGAG-1	Tumor	GFP	6	TRAV7D-2.TRAJ27.TRAC_TRBV12-2.NA.TRBJ2-7.TRBC2	TGTGCAGCAATCAACACCAATACAGGCAAATTAACCTTT_TGTGCCAGCTCTCTCGAGGAACAGTACTTC	CAAINTNTGKLTF_CASSLEEQYF	49	Large (20 < X <= 100)
Tumor.GFP_AGCTCTCAGCTGTTCA-1	Tumor	GFP	6	TRAV12N-2.TRAJ5.TRAC_TRBV16.NA.TRBJ2-7.TRBC2	TGTGCTTTGAGCCTCCTGGGGACACAGGTTGTGGGGCAGCTCACTTTC_TGTGCAAGCAGCTTAGATCTGGGGGGGTCCTATGAACAGTACTTC	CALSLLGTQVVGQLTF_CASSLDLGGSYEQYF	6	Medium (5 < X <= 20)
Tumor.GFP_AGCTCTCAGGTGATTA-1	Tumor	GFP	6	TRAV7-4.TRAJ32.TRAC_TRBV2.NA.TRBJ1-6.TRBC1	TGTGCAGCTAGTGATTATGGGAGCAGTGGCAACAAGCTCATCTTT_TGTGCCAGCAGCCAAGATGAGATCTATAATTCGCCCCTCTACTTT	CAASDYGSSGNKLIF_CASSQDEIYNSPLYF	32	Large (20 < X <= 100)
Tumor.GFP_AGCTCTCGTGTGACGA-1	Tumor	GFP	2	TRAV7-4.TRAJ34.TRAC_TRBV16.TRBD1.TRBJ1-3.TRBC1	TGTGCAGCTAGTGACGGCAACAAAGTCGTCTTT_TGTGCAAGCAGCTTAGGTGGACAGGGTGGAAATACGCTCTATTTT	CAASDGNKVVF_CASSLGGQGGNTLYF	184	Large (20 < X <= 100)
Tumor.GFP_AGCTCTCTCACAGTAC-1	Tumor	GFP	2	TRAV4N-4.TRAJ13.TRAC_TRBV12-2+TRBV13-2.NA.TRBJ2-7.TRBC2	TGTGCTGCTGGTGCAAATTCTGGGACTTACCAGAGGTTT_TGTGCCAGCGGTGATGGGGACTGGGACGAACAGTACTTC	CAAGANSGTYQRF_CASGDGDWDEQYF	90	Large (20 < X <= 100)
Tumor.GFP_AGCTTGAAGAAGCCCA-1	Tumor	GFP	1	TRAV7D-2.TRAJ22.TRAC_TRBV13-3.TRBD1.TRBJ2-3.TRBC2	TGTGCAGCAAGCAGAGGGACTTCTGGCAGCTGGCAACTCATCTTT_TGTGCCAGCCTGGGGGGACAGGGGTATGCAGAAACGCTGTATTTT	CAASRGTSGSWQLIF_CASLGGQGYAETLYF	75	Large (20 < X <= 100)
Tumor.GFP_AGCTTGACACCGAATT-1	Tumor	GFP	1	TRAV7D-2.TRAJ22.TRAC_TRBV13-3.TRBD1.TRBJ2-3.TRBC2	TGTGCAGCAAGCAGAGGGACTTCTGGCAGCTGGCAACTCATCTTT_TGTGCCAGCCTGGGGGGACAGGGGTATGCAGAAACGCTGTATTTT	CAASRGTSGSWQLIF_CASLGGQGYAETLYF	75	Large (20 < X <= 100)
Tumor.GFP_AGGCCACAGCCTTGAT-1	Tumor	GFP	6	TRAV7-4.TRAJ34.TRAC_TRBV16.TRBD1.TRBJ1-3.TRBC1	TGTGCAGCTAGTGACGGCAACAAAGTCGTCTTT_TGTGCAAGCAGCTTAGGTGGACAGGGTGGAAATACGCTCTATTTT	CAASDGNKVVF_CASSLGGQGGNTLYF	184	Large (20 < X <= 100)
Tumor.GFP_AGGCCACGTAGAGCTG-1	Tumor	GFP	6	TRAV9N-3.TRAJ13.TRAC_TRBV16.NA.TRBJ2-2.TRBC2	TGTGCTGTGAGGGGTGGGACTTACCAGAGGTTT_TGTGCAAGCACCGGGACTTACACCGGGCAGCTCTACTTT	CAVRGGTYQRF_CASTGTYTGQLYF	64	Large (20 < X <= 100)
Tumor.GFP_AGGCCACTCGGAGGTA-1	Tumor	GFP	1	TRAV2.TRAJ5.TRAC_TRBV3.NA.TRBJ2-5.TRBC2	TGCATTGTGACTGACGGGGTTGTGGGGCAGCTCACTTTC_TGTGCCAGCAGCTTGACTGGGGGTAACCAAGACACCCAGTACTTT	CIVTDGVVGQLTF_CASSLTGGNQDTQYF	3	Small (1 < X <= 5)
Tumor.GFP_AGGCCGTCATACAGCT-1	Tumor	GFP	2	TRAV4-4-DV10.TRAJ48.TRAC_TRBV12-2+TRBV13-2.NA.TRBJ2-7.TRBC2	TGTGCTGCTGCGGCCAACTATGGAAATGAGAAAATAACTTTT_TGTGCCAGCGGTGATGGGGACTGGGATGAACAGTACTTC	CAAAANYGNEKITF_CASGDGDWDEQYF	63	Large (20 < X <= 100)
Tumor.GFP_AGGCCGTGTTAAGGGC-1	Tumor	GFP	1	TRAV9N-4.TRAJ18.TRAC_TRBV12-2.NA.TRBJ2-7.TRBC2	TGTGCTCTGAGCGGAGGTTCAGCCTTAGGGAGGCTGCATTTT_TGTGCCAGCTCTCTGGGGGGGAGCTCCTATGAACAGTACTTC	CALSGGSALGRLHF_CASSLGGSSYEQYF	10	Medium (5 < X <= 20)
Tumor.GFP_AGGGATGAGGCGTACA-1	Tumor	GFP	6	TRAV12N-2.TRAJ18.TRAC_TRBV13-1.NA.TRBJ1-1.TRBC1	TGTGCTTTGAGAGGTTCAGCCTTAGGGAGGCTGCATTTT_TGTGCCAGCAGGGACGCAAACACAGAAGTCTTCTTT	CALRGSALGRLHF_CASRDANTEVFF	14	Medium (5 < X <= 20)
Tumor.GFP_AGGGTGAAGCGTCAAG-1	Tumor	GFP	1	TRAV7-4.TRAJ34.TRAC_TRBV16.TRBD1.TRBJ1-3.TRBC1	TGTGCAGCTAGTGACGGCAACAAAGTCGTCTTT_TGTGCAAGCAGCTTAGGTGGACAGGGTGGAAATACGCTCTATTTT	CAASDGNKVVF_CASSLGGQGGNTLYF	184	Large (20 < X <= 100)
Tumor.GFP_AGGGTGACATGGTCTA-1	Tumor	GFP	1	TRAV7-4.TRAJ32.TRAC_TRBV2.NA.TRBJ1-6.TRBC1	TGTGCAGCTAGTGATTATGGGAGCAGTGGCAACAAGCTCATCTTT_TGTGCCAGCAGCCAAGATGAGATCTATAATTCGCCCCTCTACTTT	CAASDYGSSGNKLIF_CASSQDEIYNSPLYF	32	Large (20 < X <= 100)
Tumor.GFP_AGGGTGAGTGGAAAGA-1	Tumor	GFP	6	TRAV7-4.TRAJ34.TRAC_TRBV16.TRBD1.TRBJ1-3.TRBC1	TGTGCAGCTAGTGACGGCAACAAAGTCGTCTTT_TGTGCAAGCAGCTTAGGTGGACAGGGTGGAAATACGCTCTATTTT	CAASDGNKVVF_CASSLGGQGGNTLYF	184	Large (20 < X <= 100)
Tumor.GFP_AGGTCATCACATTAGC-1	Tumor	GFP	6	TRAV7D-2.TRAJ9.TRAC_TRBV12-2+TRBV13-2.TRBD1.TRBJ2-3.TRBC2	TGTGCAGCAATGCACATGGGCTACAAACTTACCTTC_TGTGCCAGCGGTGAACGACTGGGGGCTAGTGCAGAAACGCTGTATTTT	CAAMHMGYKLTF_CASGERLGASAETLYF	4	Small (1 < X <= 5)
Tumor.GFP_AGGTCCGAGAAACCAT-1	Tumor	GFP	6	TRAV12-2.TRAJ26.TRAC_TRBV17.NA.TRBJ1-1.TRBC1	TGTGCTTTGAGTGATCGGGATAACTATGCCCAGGGATTAACCTTC_TGTGCTAGCAGTAGACGGGGC	CALSDRDNYAQGLTF_CASSRRG	9	Medium (5 < X <= 20)
Tumor.GFP_AGGTCCGCACATGACT-1	Tumor	GFP	2	TRAV4N-4.TRAJ13.TRAC_TRBV12-2+TRBV13-2.NA.TRBJ2-7.TRBC2	TGTGCTGCTGGTGCAAATTCTGGGACTTACCAGAGGTTT_TGTGCCAGCGGTGATGGGGACTGGGACGAACAGTACTTC	CAAGANSGTYQRF_CASGDGDWDEQYF	90	Large (20 < X <= 100)
Tumor.GFP_AGTAGTCCAATGGATA-1	Tumor	GFP	6	TRAV7-4.TRAJ34.TRAC_TRBV16.TRBD1.TRBJ1-3.TRBC1	TGTGCAGCTAGTGACGGCAACAAAGTCGTCTTT_TGTGCAAGCAGCTTAGGTGGACAGGGTGGAAATACGCTCTATTTT	CAASDGNKVVF_CASSLGGQGGNTLYF	184	Large (20 < X <= 100)
Tumor.GFP_AGTCTTTTCAGGCCCA-1	Tumor	GFP	6	TRAV16N.TRAJ18.TRAC_TRBV12-1.NA.TRBJ1-4.TRBC1	TGTGCTATGAGAGAGTTAGATAGAGGTTCAGCCTTAGGGAGGCTGCATTTT_TGTGCCAGCTCTCTCAGGGACAGAATTTCCAACGAAAGATTATTTTTC	CAMRELDRGSALGRLHF_CASSLRDRISNERLFF	23	Large (20 < X <= 100)
Tumor.GFP_AGTGAGGCATGCGCAC-1	Tumor	GFP	6	TRAV4-4-DV10.TRAJ48.TRAC_TRBV13-1.NA.TRBJ2-1.TRBC2	TGTGCTGCTGAGCCCAACTATGGAAATGAGAAAATAACTTTT_TGTGCCAGCAGTGGGACTGGGATCGCTGAGCAGTTCTTC	CAAEPNYGNEKITF_CASSGTGIAEQFF	18	Medium (5 < X <= 20)
Tumor.GFP_AGTGGGAAGTGGTCCC-1	Tumor	GFP	1	TRAV7D-2.TRAJ22.TRAC_TRBV13-3.TRBD1.TRBJ2-3.TRBC2	TGTGCAGCAAGCAGAGGGACTTCTGGCAGCTGGCAACTCATCTTT_TGTGCCAGCCTGGGGGGACAGGGGTATGCAGAAACGCTGTATTTT	CAASRGTSGSWQLIF_CASLGGQGYAETLYF	75	Large (20 < X <= 100)
Tumor.GFP_AGTGGGAGTGATAAGT-1	Tumor	GFP	6	TRAV7D-2.TRAJ22.TRAC_TRBV13-3.TRBD1.TRBJ2-3.TRBC2	TGTGCAGCAAGCAGAGGGACTTCTGGCAGCTGGCAACTCATCTTT_TGTGCCAGCCTGGGGGGACAGGGGTATGCAGAAACGCTGTATTTT	CAASRGTSGSWQLIF_CASLGGQGYAETLYF	75	Large (20 < X <= 100)
Tumor.GFP_AGTTGGTCAGCCTTGG-1	Tumor	GFP	1	TRAV16D-DV11.TRAJ11.TRAC_TRBV1.NA.TRBJ1-3.TRBC1	TGTGCTATGAGAGATGACTCGGGATACAACAAACTCACTTTT_TGCACCTGCAGTGCAGATCCCCTTTCTGGAAATACGCTCTATTTT	CAMRDDSGYNKLTF_CTCSADPLSGNTLYF	10	Medium (5 < X <= 20)
Tumor.GFP_ATAACGCAGGACTGGT-1	Tumor	GFP	1	TRAV9-4.TRAJ39.TRAC_TRBV13-3.NA.TRBJ2-7.TRBC2	TGTGCTGTGGATAATGCAGGTGCCAAGCTCACATTC_TGTGCCAGCAGTGCTTATGAACAGTACTTC	CAVDNAGAKLTF_CASSAYEQYF	23	Large (20 < X <= 100)
Tumor.GFP_ATAACGCAGGCATGGT-1	Tumor	GFP	6	TRAV6D-6.TRAJ23.TRAC_TRBV12-1.NA.TRBJ1-4.TRBC1	TGTGCTCTGGGTGATCGGGATTATAACCAGGGGAAGCTTATCTTT_TGTGCCAGCTCTCTCAGGGACAGAATTTCCAACGAAAGATTATTTTTC	CALGDRDYNQGKLIF_CASSLRDRISNERLFF	13	Medium (5 < X <= 20)
Tumor.GFP_ATAACGCTCGGTCCGA-1	Tumor	GFP	2	TRAV4N-4.TRAJ13.TRAC_TRBV12-2+TRBV13-2.NA.TRBJ2-7.TRBC2	TGTGCTGCTGGTGCAAATTCTGGGACTTACCAGAGGTTT_TGTGCCAGCGGTGATGGGGACTGGGACGAACAGTACTTC	CAAGANSGTYQRF_CASGDGDWDEQYF	90	Large (20 < X <= 100)
Tumor.GFP_ATAAGAGAGCGTTGCC-1	Tumor	GFP	6	TRAV4N-4.TRAJ23.TRAC_TRBV2.TRBD2.TRBJ2-1.TRBC2	TGTGCTGCTGAGGAGAATTATAACCAGGGGAAGCTTATCTTT_TGTGCCAGCAGCCAAGACTGGGGGGGCGGGGCTGAGCAGTTCTTC	CAAEENYNQGKLIF_CASSQDWGGGAEQFF	6	Medium (5 < X <= 20)
Tumor.GFP_ATAAGAGGTTCCGTCT-1	Tumor	GFP	2	TRAV9N-3.TRAJ13.TRAC_TRBV16.NA.TRBJ2-2.TRBC2	TGTGCTGTGAGGGGTGGGACTTACCAGAGGTTT_TGTGCAAGCACCGGGACTTACACCGGGCAGCTCTACTTT	CAVRGGTYQRF_CASTGTYTGQLYF	64	Large (20 < X <= 100)
Tumor.GFP_ATAAGAGTCGAGAGCA-1	Tumor	GFP	2	TRAV13-1.TRAJ43.TRAC_TRBV10.TRBD2.TRBJ2-7.TRBC2	TGTGCTTTGGAACTGAGGAGGGACAACAATGCCCCACGATTT_TGTGCCAGCAGCTCCTCCGGGACTGGGGGGGAGGAACAGTACTTC	CALELRRDNNAPRF_CASSSSGTGGEEQYF	4	Small (1 < X <= 5)
Tumor.GFP_ATAGACCAGGCATGTG-1	Tumor	GFP	2	TRAV12N-2.TRAJ5.TRAC_TRBV16.NA.TRBJ2-7.TRBC2	TGTGCTTTGAGCCTCCTGGGGACACAGGTTGTGGGGCAGCTCACTTTC_TGTGCAAGCAGCTTAGATCTGGGGGGGTCCTATGAACAGTACTTC	CALSLLGTQVVGQLTF_CASSLDLGGSYEQYF	6	Medium (5 < X <= 20)
Tumor.GFP_ATCACGATCACAGGCC-1	Tumor	GFP	2	TRAV9N-3.TRAJ13.TRAC_TRBV16.NA.TRBJ2-2.TRBC2	TGTGCTGTGAGGGGTGGGACTTACCAGAGGTTT_TGTGCAAGCACCGGGACTTACACCGGGCAGCTCTACTTT	CAVRGGTYQRF_CASTGTYTGQLYF	64	Large (20 < X <= 100)
Tumor.GFP_ATCATCTGTAGCTAAA-1	Tumor	GFP	2	TRAV7-4.TRAJ34.TRAC_TRBV16.TRBD1.TRBJ1-3.TRBC1	TGTGCAGCTAGTGACGGCAACAAAGTCGTCTTT_TGTGCAAGCAGCTTAGGTGGACAGGGTGGAAATACGCTCTATTTT	CAASDGNKVVF_CASSLGGQGGNTLYF	184	Large (20 < X <= 100)
Tumor.GFP_ATCATCTTCCTAGTGA-1	Tumor	GFP	6	TRAV4-4-DV10.TRAJ48.TRAC_TRBV12-2+TRBV13-2.NA.TRBJ2-3.TRBC2	TGTGCTGCCCCCTCCAACTATGGAAATGAGAAAATAACTTTT_TGTGCCAGCGGTGATCTGGTCAGTGCAGAAACGCTGTATTTT	CAAPSNYGNEKITF_CASGDLVSAETLYF	66	Large (20 < X <= 100)
Tumor.GFP_ATCATGGAGCTAACAA-1	Tumor	GFP	6	TRAV4-4-DV10.TRAJ48.TRAC_TRBV12-2+TRBV13-2.NA.TRBJ2-3.TRBC2	TGTGCTGCCCCCTCCAACTATGGAAATGAGAAAATAACTTTT_TGTGCCAGCGGTGATCTGGTCAGTGCAGAAACGCTGTATTTT	CAAPSNYGNEKITF_CASGDLVSAETLYF	66	Large (20 < X <= 100)
Tumor.GFP_ATCATGGGTCTCTTAT-1	Tumor	GFP	6	TRAV4-4-DV10.TRAJ23.TRAC_TRBV2.TRBD2.TRBJ2-1.TRBC2	TGTGCTGCTGAGGCGAATTATAACCAGGGGAAGCTTATCTTT_TGTGCCAGCAGCCAAGACTGGGGGGGCGGGGCTGAGCAGTTCTTC	CAAEANYNQGKLIF_CASSQDWGGGAEQFF	28	Large (20 < X <= 100)
Tumor.GFP_ATCATGGTCAAACCAC-1	Tumor	GFP	1	TRAV14-2.TRAJ22.TRAC_TRBV29.NA.TRBJ2-7.TRBC2	TGTGCAGCAACTGGCAGCTGGCAACTCATCTTT_TGTGCTAGCGGGGGTGATGAACAGTACTTC	CAATGSWQLIF_CASGGDEQYF	4	Small (1 < X <= 5)
Tumor.GFP_ATCATGGTCACGGTTA-1	Tumor	GFP	1	TRAV7D-2.TRAJ22.TRAC_TRBV13-3.TRBD1.TRBJ2-3.TRBC2	TGTGCAGCAAGCAGAGGGACTTCTGGCAGCTGGCAACTCATCTTT_TGTGCCAGCCTGGGGGGACAGGGGTATGCAGAAACGCTGTATTTT	CAASRGTSGSWQLIF_CASLGGQGYAETLYF	75	Large (20 < X <= 100)
Tumor.GFP_ATCCACCCAATCAGAA-1	Tumor	GFP	6	TRAV4-4-DV10.TRAJ23.TRAC_TRBV2.TRBD2.TRBJ2-1.TRBC2	TGTGCTGCTGAGGCGAATTATAACCAGGGGAAGCTTATCTTT_TGTGCCAGCAGCCAAGACTGGGGGGGCGGGGCTGAGCAGTTCTTC	CAAEANYNQGKLIF_CASSQDWGGGAEQFF	28	Large (20 < X <= 100)
Tumor.GFP_ATCCACCTCGGAGCAA-1	Tumor	GFP	6	TRAV4-4-DV10.TRAJ48.TRAC_TRBV26.NA.TRBJ2-7.TRBC2	TGTGCTGCTGAGGCCAACTATGGAAATGAGAAAATAACTTTT_TGTGCCAGCAGTCCGACAGGGATGGATGAACAGTACTTC	CAAEANYGNEKITF_CASSPTGMDEQYF	31	Large (20 < X <= 100)
Tumor.GFP_ATCCGAAAGTCATGCT-1	Tumor	GFP	1	TRAV12N-2.TRAJ22.TRAC_TRBV12-2+TRBV13-2.NA.TRBJ1-4.TRBC1	TGTGCTTTGACTTCTTCTGGCAGCTGGCAACTCATCTTT_TGTGCCAGCGGTGATAATGGTTCCAACGAAAGATTATTTTTC	CALTSSGSWQLIF_CASGDNGSNERLFF	3	Small (1 < X <= 5)
Tumor.GFP_ATCCGAACAATCTACG-1	Tumor	GFP	2	TRAV16.TRAJ45.TRAC_TRBV10.NA.TRBJ2-5.TRBC2	TGTGCTATGAGAGAGAGGATAGAAGGTGCAGATAGACTCACCTTT_TGTGCCAGCAGTCCCTCAAACTGGGGGGGATGGAACACCCAGTACTTT	CAMRERIEGADRLTF_CASSPSNWGGWNTQYF	6	Medium (5 < X <= 20)
Tumor.GFP_ATCCGAATCAGGTTCA-1	Tumor	GFP	6	TRAV7D-2.TRAJ27.TRAC_TRBV12-2.NA.TRBJ2-7.TRBC2	TGTGCAGCAATCAACACCAATACAGGCAAATTAACCTTT_TGTGCCAGCTCTCTCGAGGAACAGTACTTC	CAAINTNTGKLTF_CASSLEEQYF	49	Large (20 < X <= 100)
Tumor.GFP_ATCGAGTCACGTTGGC-1	Tumor	GFP	1	TRAV9N-4.TRAJ18.TRAC_TRBV12-2.NA.TRBJ2-7.TRBC2	TGTGCTCTGAGCGGAGGTTCAGCCTTAGGGAGGCTGCATTTT_TGTGCCAGCTCTCTGGGGGGGAGCTCCTATGAACAGTACTTC	CALSGGSALGRLHF_CASSLGGSSYEQYF	10	Medium (5 < X <= 20)
Tumor.GFP_ATCGAGTCACTTGGAT-1	Tumor	GFP	6	TRAV7D-2.TRAJ22.TRAC_TRBV13-3.TRBD1.TRBJ2-3.TRBC2	TGTGCAGCAAGCAGAGGGACTTCTGGCAGCTGGCAACTCATCTTT_TGTGCCAGCCTGGGGGGACAGGGGTATGCAGAAACGCTGTATTTT	CAASRGTSGSWQLIF_CASLGGQGYAETLYF	75	Large (20 < X <= 100)
Tumor.GFP_ATCGAGTTCTCAAACG-1	Tumor	GFP	2	TRAV6D-6.TRAJ23.TRAC_TRBV12-1.NA.TRBJ1-4.TRBC1	TGTGCTCTGGGTGATCGGGATTATAACCAGGGGAAGCTTATCTTT_TGTGCCAGCTCTCTCAGGGACAGAATTTCCAACGAAAGATTATTTTTC	CALGDRDYNQGKLIF_CASSLRDRISNERLFF	13	Medium (5 < X <= 20)
Tumor.GFP_ATCTACTAGTCTCGGC-1	Tumor	GFP	1	TRAV6-7-DV9.TRAJ42.TRAC_TRBV17.NA.TRBJ1-1.TRBC1	TGTGCTCTGAGTGATCGGTCTGGAGGAAGCAATGCAAAGCTAACCTTC_TGTGCTAGCAGCACCGGGAGGGGGAACACAGAAGTCTTCTTT	CALSDRSGGSNAKLTF_CASSTGRGNTEVFF	40	Large (20 < X <= 100)
Tumor.GFP_ATCTACTCATCTACGA-1	Tumor	GFP	2	TRAV4-4-DV10.TRAJ23.TRAC_TRBV2.TRBD2.TRBJ2-1.TRBC2	TGTGCTGCTGAGGCGAATTATAACCAGGGGAAGCTTATCTTT_TGTGCCAGCAGCCAAGACTGGGGGGGCGGGGCTGAGCAGTTCTTC	CAAEANYNQGKLIF_CASSQDWGGGAEQFF	28	Large (20 < X <= 100)
Tumor.GFP_ATCTACTGTACAGTGG-1	Tumor	GFP	1	TRAV9-4.TRAJ39.TRAC_TRBV13-3.NA.TRBJ2-7.TRBC2	TGTGCTGTGGATAATGCAGGTGCCAAGCTCACATTC_TGTGCCAGCAGTGCTTATGAACAGTACTTC	CAVDNAGAKLTF_CASSAYEQYF	23	Large (20 < X <= 100)
Tumor.GFP_ATCTACTTCCAGTATG-1	Tumor	GFP	1	TRAV7D-2.TRAJ22.TRAC_TRBV13-3.TRBD1.TRBJ2-3.TRBC2	TGTGCAGCAAGCAGAGGGACTTCTGGCAGCTGGCAACTCATCTTT_TGTGCCAGCCTGGGGGGACAGGGGTATGCAGAAACGCTGTATTTT	CAASRGTSGSWQLIF_CASLGGQGYAETLYF	75	Large (20 < X <= 100)
Tumor.GFP_ATCTGCCCAGATGGCA-1	Tumor	GFP	1	TRAV7-4.TRAJ34.TRAC_TRBV16.TRBD1.TRBJ1-3.TRBC1	TGTGCAGCTAGTGACGGCAACAAAGTCGTCTTT_TGTGCAAGCAGCTTAGGTGGACAGGGTGGAAATACGCTCTATTTT	CAASDGNKVVF_CASSLGGQGGNTLYF	184	Large (20 < X <= 100)
Tumor.GFP_ATGAGGGAGCTAGTTC-1	Tumor	GFP	6	TRAV6D-6.TRAJ49.TRAC_TRBV5.NA.TRBJ1-1.TRBC1	TGTGCTCTGGGTGATCCCACGGGTTACCAGAACTTCTATTTT_TGTGCCAGCAGCCCAGGGAACACAGAAGTCTTCTTT	CALGDPTGYQNFYF_CASSPGNTEVFF	11	Medium (5 < X <= 20)
[truncated: 4,509 more rows]

## Sheet: 8. CD4 T cell clones
barcode	Tissue	Treatment	Cluster	CTgene	CTnt	CTaa	Frequency	cloneType
[truncated: 1,861 more rows]

## Sheet: 9. CD8 T cell expansion
Sample	Cluster	Percentage of expanded clones within sample and cluster	Cell number of expanded clones within sample and cluster	Total cell number of expanded clones within sample
[truncated: 52 more rows]

[truncated: 1 more sheets: 10. CD4 T cell expansion]
